# Supplementary material for: Transcriptome Profiling of Peripheral Blood Cells Identifies Potential Biomarkers for Doxorubicin Cardiotoxicity in a Rat Model
Source: PLoS One. 2012 Nov 27;7(11):e48398. doi: 10.1371/journal.pone.0048398 (PMC3507887; doi:10.1371/journal.pone.0048398)
Supplement: Table S1 — Genome-wide expression profiling datasets. Statistical significance was set at FDR<0.05. Only statistically significant genes with FC>2 in expression between groups were retained. (XLSX) [file pone.0048398.s002.xlsx]

## Sheet: Data
DOX-induced differentially regulated genes in the hearts								DOX-induced differentially regulated genes in PBMC								Similarly differentially regulated genes in both hearts and PBMC induced by DOX
Probe	Symbol	Express	Estimate	P	Fdr	Significant		Probe	Symbol	Express	Estimate	P	Fdr	Significant		Symbol	Log_Fc_Heart	Fdr_Heart	Log_Fc_PBMC	Fdr_PBMC
ILMN_1369537	2610020o08rik	1	-0.262443	0.150473	0.0371886	0		ILMN_1369537	2610020o08rik	1	-1.06508	0.0476164	0.0297157	1		Aars	-2.94687	6.8967e-06	-1.88046	0.0181686
ILMN_1358051	A	1	0.310759	0.12027	0.0308541	0		ILMN_1358051	A	1	-0.300648	0.0513085	0.0307663	0		Abca2	-1.33251	0.000592784	-2.14544	0.00234186
ILMN_1361746	A1bg	0	0.111101	0.320691	1	0		ILMN_1361746	A1bg	0	0.073497	0.558525	0.999928	0		Abcd3	-1.09497	0.0102525	-1.22	0.030465
ILMN_1351370	A1cf	0	0.0338754	0.707455	0.999814	0		ILMN_1351370	A1cf	0	0.171838	0.118982	0.999928	0		Abcf2	-1.70114	0.000902319	-1.59451	0.00863622
ILMN_1357910	A2ld1	0	0.247374	0.0507511	0.999025	0		ILMN_1357910	A2ld1	0	0.101302	0.374658	0.999928	0		Abcf3	-2.76807	0.000140556	-2.10893	0.0180503
ILMN_1352975	A2m	0	0.0323725	0.727741	0.999817	0		ILMN_1352975	A2m	0	-0.0717717	0.466732	0.999884	0		Abcg1	-1.58773	0.008127	-2.57128	0.0232862
ILMN_1368384	A3galt2	0	-0.648117	0.00466914	0.98298	0		ILMN_1368384	A3galt2	0	-0.0711156	0.428755	0.999928	0		Abhd8	-1.0643	0.00225984	-1.2603	0.0247169
ILMN_1355285	A4galt	0	-0.101032	0.36854	0.999928	0		ILMN_1355285	A4galt	0	-0.0966828	0.389792	0.999928	0		Abl1	-2.28711	0.000225621	-2.68159	0.00260907
ILMN_1376898	AA926063	0	-0.0957189	0.489132	0.999763	0		ILMN_1376898	AA926063	0	0.0559076	0.745613	0.999928	0		Abr	-2.52701	0.0011222	-2.63046	0.0182964
ILMN_1368325	Aaas	1	-0.0304736	0.89183	0.167195	0		ILMN_1368325	Aaas	1	-1.00464	0.00977973	0.0131807	1		Abt1	-1.49937	0.0012634	-3.58491	0.0119945
ILMN_1353563	Aacs	1	0.217346	0.279	0.0627008	0		ILMN_1353563	Aacs	1	-1.4617	0.0678673	0.0346658	1		Abtb2	-1.87165	0.000343499	-2.60385	0.000340108
ILMN_1348794	Aadac	0	-0.0679483	0.573338	0.999928	0		ILMN_1348794	Aadac	0	0.0619903	0.668008	0.999928	0		Acaa1	-1.0439	0.0144348	-1.97386	0.029762
ILMN_1364273	Aadacl1	1	-0.158878	0.659527	0.12989	0		ILMN_1364273	Aadacl1	1	0.0154119	0.960071	0.227402	0		Acaa2	-1.7999	0.003026	-1.75614	0.0385531
ILMN_1369433	Aadat	0	-0.0230514	0.835131	0.999928	0		ILMN_1369433	Aadat	0	0.0519341	0.502979	0.999768	0		Acadl	-3.26952	7.96716e-07	-2.50213	0.0326292
ILMN_1349007	Aamp	1	-0.717809	0.101231	0.0268766	0		ILMN_1349007	Aamp	1	-1.2015	0.00799647	0.0123181	1		Acadm	-3.52374	0.000133382	-2.80094	0.0234643
ILMN_1374156	Aanat	0	-0.0307403	0.843766	0.999858	0		ILMN_1374156	Aanat	0	-0.00215052	0.882306	0.999928	0		Acadvl	-2.53125	0.000612508	-1.9182	0.0205807
ILMN_1360232	Aard	0	-0.0942731	0.421993	0.999928	0		ILMN_1360232	Aard	0	0.0507191	0.716243	0.999947	0		Acat1	-2.91786	0.00081859	-1.17838	0.0156108
ILMN_1355155	Aars	1	-2.94687	4.5148e-07	6.8967e-06	1		ILMN_1355155	Aars	1	-1.88046	0.0184613	0.0186993	1		Acbd3	-2.21642	0.00149272	-2.50808	0.0118938
ILMN_1362563	Aarsl	0	-0.119691	0.339076	0.999928	0		ILMN_1362563	Aarsl	0	-0.127974	0.285622	0.999928	0		Acbd6	-1.12031	0.0101744	-1.64962	0.024702
ILMN_1355815	Aasdhppt	1	0.673704	0.148929	0.0368993	0		ILMN_1355815	Aasdhppt	1	-0.137168	0.680893	0.172969	0		Acly	-1.12538	0.00526811	-2.44783	0.0197897
ILMN_1373215	Aass	0	-0.0625909	0.544357	0.99978	0		ILMN_1373215	Aass	0	0.0471697	0.789245	0.999928	0		Aco2	-3.52678	0.000531077	-1.23535	0.0141431
ILMN_1374139	Aatf	1	-0.958185	0.0312013	0.0104419	0		ILMN_1374139	Aatf	1	-1.71945	0.0255523	0.0214281	1		Acot7	-1.4886	0.000613573	-2.21504	0.0335327
ILMN_1352233	Abat	0	-0.0213276	0.850749	0.999928	0		ILMN_1352233	Abat	0	-0.230204	0.12027	0.999259	0		Acot9	-1.32929	0.00853089	-2.36998	0.0250604
ILMN_1650701	Abca1	0	-0.193867	0.398487	0.999928	0		ILMN_1650701	Abca1	0	-0.240459	0.0953148	0.999928	0		Acp6	-2.01013	6.79821e-05	-1.89167	0.0197794
ILMN_1350549	Abca12	0	-0.0108248	0.930124	0.999928	0		ILMN_1350549	Abca12	0	-0.0703044	0.354532	0.999701	0		Acpl2	-1.91402	0.00533748	-2.93879	0.0119281
ILMN_1355753	Abca13	0	0.086771	0.3109	0.999928	0		ILMN_1355753	Abca13	0	0.00891879	0.989374	0.999928	0		Acsl5	-1.03303	0.00824876	-1.68146	0.0358033
ILMN_1358819	Abca15	0	-0.157908	0.256303	0.999865	0		ILMN_1358819	Abca15	0	0.127457	0.154954	0.999843	0		Actl6a	-1.45357	0.00252346	-1.50546	0.0446853
ILMN_1350564	Abca2	1	-1.33251	0.000345369	0.000592784	1		ILMN_1350564	Abca2	1	-2.14544	0.00017535	0.00241027	1		Actn4	-1.42247	0.000619231	-2.48315	0.00243778
ILMN_1354174	Abca3	1	-0.327909	0.0311317	0.0104394	0		ILMN_1354174	Abca3	1	-0.812013	0.00866155	0.0124233	0		Actr10	-1.32605	0.00588106	-1.73427	0.035845
ILMN_1356772	Abca4	0	-0.119233	0.272259	0.999632	0		ILMN_1356772	Abca4	0	-0.120534	0.388826	0.999928	0		Actr1a	-2.00495	0.000610514	-1.54203	0.0404475
ILMN_1368155	Abca5	0	0.0745246	0.668974	0.999928	0		ILMN_1368155	Abca5	0	-0.0640196	0.389309	0.999721	0		Actr2	-2.68079	0.00382957	-1.50223	0.0395474
ILMN_1366255	Abca6	0	-0.0142607	0.935759	0.999842	0		ILMN_1366255	Abca6	0	0.113224	0.111898	0.999928	0		Acyp1	-1.09246	0.0215745	-1.14463	0.040574
ILMN_1368329	Abca7	1	-0.11188	0.384523	0.0821105	0		ILMN_1368329	Abca7	1	-0.708965	0.0136935	0.0161246	0		Adam17	-2.02537	0.00082927	-1.42432	0.0433616
ILMN_1367219	Abca8a	1	-0.924154	0.0145944	0.00601359	0		ILMN_1367219	Abca8a	1	0.072333	0.553212	0.146378	0		Adcy9	-1.92858	0.000137295	-1.81632	0.0264835
ILMN_1359857	Abca8b	0	-0.544583	0.0478183	0.999927	0		ILMN_1359857	Abca8b	0	-0.0508469	0.498792	0.999928	0		Adi1	-1.53017	0.000822771	-1.07454	0.043889
ILMN_1349264	Abca9	0	0.0313462	0.65545	0.999928	0		ILMN_1349264	Abca9	0	0.0477749	0.624215	0.999928	0		Adk	-1.72923	0.00506815	-1.67703	0.0458482
ILMN_1376292	Abcb10	0	-0.582545	0.0218966	0.996265	0		ILMN_1376292	Abcb10	0	-0.223692	0.131219	0.999315	0		Adnp	-1.14825	0.00507209	-1.94695	0.01167
ILMN_1650240	Abcb11	0	0.123224	0.376107	0.999928	0		ILMN_1650240	Abcb11	0	-0.0872928	0.454033	0.99975	0		Adora2a	-1.38013	0.00716873	-2.15675	0.0289066
ILMN_1368948	Abcb1b	1	-1.21622	0.0212867	0.0080127	1		ILMN_1368948	Abcb1b	1	0.00172245	0.902815	0.216713	0		Adprh	-2.35555	0.000153882	-1.94169	0.0433781
ILMN_1370214	Abcb4	0	-0.486204	0.033328	0.999928	0		ILMN_1370214	Abcb4	0	-0.0507477	0.550636	0.999928	0		Adrm1	-2.10421	1.24571e-05	-2.14466	0.00261186
ILMN_1355792	Abcb6	1	-2.32445	0.00121218	0.00111122	1		ILMN_1355792	Abcb6	1	-0.45093	0.449141	0.123631	0		Adsl	-2.35611	0.000818421	-2.22627	0.0115801
ILMN_1361471	Abcb7	1	0.486228	0.143616	0.0357834	0		ILMN_1361471	Abcb7	1	-0.583073	0.226836	0.0741579	0		Aes	-5.02798	0.000284547	-3.16473	0.0350779
ILMN_1366035	Abcb8	0	-0.565786	0.00595717	0.999928	0		ILMN_1366035	Abcb8	0	-0.451701	0.033972	0.997564	0		Afg3l2	-2.77327	1.01903e-05	-1.555	0.0120385
ILMN_1351742	Abcb9	1	-1.9049	0.00115006	0.00110871	1		ILMN_1351742	Abcb9	1	0.0779699	0.763967	0.189537	0		Agtpbp1	-1.80627	0.0201837	-1.02396	0.0127389
ILMN_1363447	Abcc1	0	-0.075055	0.532729	0.999862	0		ILMN_1363447	Abcc1	0	-0.261153	0.100789	0.999928	0		Ahcy	-2.05239	0.000820661	-2.29015	0.0355033
ILMN_1650413	Abcc10	1	1.03172	0.00821124	0.00404622	1		ILMN_1650413	Abcc10	1	-0.0384976	0.65728	0.168468	0		Aifm1	-2.61555	0.000605932	-1.46052	0.0314817
ILMN_1352372	Abcc12	0	-0.0409132	0.682982	0.99981	0		ILMN_1352372	Abcc12	0	-0.0846722	0.3365	0.999928	0		Ak3	-2.73205	0.00653013	-2.70498	0.0178793
ILMN_1376569	Abcc2	0	-0.0302523	0.823217	0.999928	0		ILMN_1376569	Abcc2	0	-0.0751818	0.384479	0.999928	0		Akap9	-1.00224	0.0380287	-1.94126	0.0232602
ILMN_1351428	Abcc3	1	0.560483	0.344987	0.0749539	0		ILMN_1351428	Abcc3	1	-0.381281	0.120152	0.0479066	0		Akr1a1	-1.9558	0.0189083	-3.00099	0.0232756
ILMN_1376192	Abcc4	0	0.0330396	0.753019	0.999928	0		ILMN_1376192	Abcc4	0	0.0794981	0.569796	0.999928	0		Akr7a2	-1.01275	0.00563596	-1.26967	0.0237265
ILMN_1349461	Abcc5	1	-0.741193	0.00208219	0.00149138	0		ILMN_1349461	Abcc5	1	-2.16819	0.000720621	0.00375966	1		Akt1	-1.97562	0.00110903	-1.47015	0.00670502
ILMN_1361474	Abcc6	0	0.0229957	0.835775	0.999928	0		ILMN_1361474	Abcc6	0	0.209413	0.0286588	0.999928	0		Aldh3a2	-2.51733	0.000594557	-1.49499	0.0440679
ILMN_1366054	Abcc8	1	-2.34905	5.91401e-07	8.49359e-06	1		ILMN_1366054	Abcc8	1	0.0205678	0.962003	0.227734	0		Aldh9a1	-2.00159	0.00110954	-1.62502	0.0221283
ILMN_1368143	Abcc9	1	-2.8517	0.00118176	0.00110751	1		ILMN_1368143	Abcc9	1	-0.0750772	0.404927	0.114157	0		Aldoa	-4.20692	4.53966e-05	-2.19042	0.0462199
ILMN_1367993	Abcd2	0	-0.238647	0.146192	0.999926	0		ILMN_1367993	Abcd2	0	0.145061	0.0809853	0.999928	0		Alkbh3	-1.68497	0.00704092	-1.59798	0.0326323
ILMN_1357729	Abcd3	1	-1.09497	0.0304036	0.0102525	1		ILMN_1357729	Abcd3	1	-1.22	0.0540009	0.0313549	1		Amacr	-1.84359	0.00218354	-1.76186	0.030974
ILMN_1372443	Abcd4	0	-0.0979094	0.361588	0.99985	0		ILMN_1372443	Abcd4	0	-0.447863	0.0227017	0.999928	0		Amd1	-1.07917	0.0137068	-1.56708	0.0345691
ILMN_1368255	Abce1	1	-0.49803	0.0389226	0.0124934	0		ILMN_1368255	Abce1	1	-1.0862	0.0107642	0.0139297	1		Amfr	-1.38683	0.0040751	-1.22891	0.0413179
ILMN_1374147	Abcf2	1	-1.70114	0.000894085	0.000902319	1		ILMN_1374147	Abcf2	1	-1.59451	0.00312962	0.00888848	1		Anapc4	-1.23442	0.0285944	-1.56175	0.0324224
ILMN_1376754	Abcf3	1	-2.76807	3.54667e-05	0.000140556	1		ILMN_1376754	Abcf3	1	-2.10893	0.018549	0.0185775	1		Anapc5	-2.93805	0.000435652	-2.36929	0.0376978
ILMN_1354046	Abcg1	1	-1.58773	0.0217112	0.008127	1		ILMN_1354046	Abcg1	1	-2.57128	0.0303898	0.0239664	1		Angel1	-1.16051	0.00110808	-1.07571	0.0226745
ILMN_1362628	Abcg2	0	-0.214225	0.0816294	0.999928	0		ILMN_1362628	Abcg2	0	-0.0468346	0.724038	0.999928	0		Angel2	-1.4401	0.00539559	-1.99294	0.0161559
ILMN_1376371	Abcg3l1	1	-0.353433	0.0611238	0.0179153	0		ILMN_1376371	Abcg3l1	1	-0.657086	0.10543	0.0446959	0		Ankh	-2.23544	3.9985e-05	-1.50048	0.0208362
ILMN_1367911	Abcg4	1	-0.516272	0.327809	0.0718159	0		ILMN_1367911	Abcg4	1	-0.46979	0.13248	0.0513885	0		Ankrd46	-2.27204	0.00149368	-1.6498	0.0343056
ILMN_1358631	Abcg5	0	-0.174896	0.148607	0.999386	0		ILMN_1358631	Abcg5	0	-0.0165939	0.758332	0.999821	0		Ankrd50	-1.41059	0.00164617	-1.37362	0.00231597
ILMN_1374644	Abcg8	0	0.0752779	0.467075	0.999928	0		ILMN_1374644	Abcg8	0	0.060266	0.370633	0.999928	0		Anp32a	-1.00223	0.0344975	-2.29441	0.0320691
ILMN_1365002	Abhd1	1	-0.7788	0.0103264	0.00477485	0		ILMN_1365002	Abhd1	1	-0.899473	0.0444	0.0285562	0		Anxa11	-2.52147	0.00114093	-2.22959	0.0269793
ILMN_1361386	Abhd14a	1	-0.957631	0.00503327	0.00281357	0		ILMN_1361386	Abhd14a	1	-0.245457	0.394658	0.11188	0		Anxa2	-1.10725	0.0254508	-1.98111	0.0386364
ILMN_1350748	Abhd14b	1	-2.75218	2.61329e-07	4.93392e-06	1		ILMN_1350748	Abhd14b	1	-0.511927	0.23636	0.0760311	0		Anxa6	-2.3727	0.000849534	-2.72583	0.0157105
ILMN_1354232	Abhd2	0	0.198448	0.241562	0.999824	0		ILMN_1354232	Abhd2	0	0.177477	0.546933	0.999928	0		Ap1b1	-1.48567	3.31696e-05	-1.3773	0.011921
ILMN_1364145	Abhd3	0	-0.560486	0.069232	0.999928	0		ILMN_1364145	Abhd3	0	0.0521851	0.596039	0.999928	0		Ap1m1	-3.2276	1.80236e-05	-2.75638	0.0379511
ILMN_1365062	Abhd4	1	-3.17356	5.60977e-07	8.1261e-06	1		ILMN_1365062	Abhd4	1	-0.640458	0.556486	0.147117	0		Ap1s2	-1.67378	0.00965185	-2.08859	0.0453168
ILMN_1369252	Abhd5	1	-0.273411	0.162554	0.0396551	0		ILMN_1369252	Abhd5	1	-0.661437	0.0860295	0.0396459	0		Ap2b1	-2.39923	0.000591234	-1.92056	0.0180968
ILMN_1364746	Abhd6	1	-0.76965	0.0234294	0.00853071	0		ILMN_1364746	Abhd6	1	-1.40644	0.0411615	0.0273851	1		Ap2m1	-2.89882	0.00111513	-2.55411	0.0323769
ILMN_1361574	Abhd7	0	-0.076078	0.582998	0.999928	0		ILMN_1361574	Abhd7	0	0.0112244	0.971502	0.999928	0		Ap3b1	-2.38849	0.000133094	-2.31214	0.0119784
ILMN_1355841	Abhd8	1	-1.0643	0.00353702	0.00225984	1		ILMN_1355841	Abhd8	1	-1.2603	0.0342381	0.0254388	1		Ap3d1	-2.33714	0.000820102	-2.81325	0.00863826
ILMN_1368175	Abhd9	0	0.0376868	0.687651	0.999928	0		ILMN_1368175	Abhd9	0	0.0918721	0.317018	0.999674	0		Ap4b1	-1.70335	0.000658798	-2.20997	0.0205196
ILMN_1376905	Abi1	1	-0.0919889	0.828066	0.157455	0		ILMN_1376905	Abi1	1	0.00202393	0.898907	0.215968	0		Apba3	-2.02725	4.54016e-05	-1.3082	0.0119455
ILMN_1650202	Abi3	0	0.0156559	0.868298	0.999928	0		ILMN_1650202	Abi3	0	-0.581224	0.0796973	0.998919	0		Apex1	-1.15539	0.0051769	-2.14334	0.0205137
ILMN_1364160	Abl1	1	-2.28711	6.80758e-05	0.000225621	1		ILMN_1364160	Abl1	1	-2.68159	0.000348137	0.00268528	1		Aph1a	-3.05935	1.2307e-05	-2.05084	0.0404623
ILMN_1351581	Abl2	0	0.13702	0.286588	0.999928	0		ILMN_1351581	Abl2	0	-0.0318887	0.68615	0.999852	0		Api5	-1.23759	0.0136878	-2.29366	0.0304526
ILMN_1376340	Ablim2	0	-0.806768	0.00708421	0.999928	0		ILMN_1376340	Ablim2	0	-0.0959493	0.281114	0.999928	0		Apoe	-2.23708	0.0141969	-1.23939	0.0450552
ILMN_1375823	Abo	0	-0.382902	0.0246337	0.996671	0		ILMN_1375823	Abo	0	0.1374	0.115601	0.999232	0		App	-1.11346	0.021476	-2.8198	0.00427751
ILMN_1373859	Abp1	0	0.0171892	0.837063	0.999928	0		ILMN_1373859	Abp1	0	0.0884899	0.16986	0.999928	0		Appbp2	-2.22187	0.000661924	-1.68334	0.045048
ILMN_1369646	Abpa	0	0.0508911	0.567863	0.999928	0		ILMN_1369646	Abpa	0	0.0308906	0.857672	0.999928	0		Araf	-1.68681	0.000601119	-1.98393	0.0117823
ILMN_1355402	Abr	1	-2.52701	0.00126089	0.0011222	1		ILMN_1355402	Abr	1	-2.63046	0.0182136	0.0188309	1		Arcn1	-2.15471	0.00526686	-1.70362	0.0300256
ILMN_1349223	Abra	1	-2.87705	0.00943529	0.00445475	1		ILMN_1349223	Abra	1	-0.00404931	0.860087	0.20844	0		Ard1	-1.44241	0.00369626	-2.38989	0.00379753
ILMN_1372272	Abt1	1	-1.49937	0.00146992	0.0012634	1		ILMN_1372272	Abt1	1	-3.58491	0.0075821	0.0123449	1		Arf1	-2.53528	0.000600643	-2.08236	0.0324221
ILMN_1368232	Abtb1	1	-0.239882	0.503301	0.103476	0		ILMN_1368232	Abtb1	1	-0.563304	0.483284	0.130796	0		Arfgap2	-2.39806	1.19825e-05	-2.1308	0.0297333
ILMN_1352900	Abtb2	1	-1.87165	0.000123267	0.000343499	1		ILMN_1352900	Abtb2	1	-2.60385	6.04003e-06	0.000350042	1		Arfgef1	-1.31144	0.00482804	-1.7576	0.0267662
ILMN_1359507	Acaa1	1	-1.0439	0.0466031	0.0144348	1		ILMN_1359507	Acaa1	1	-1.97386	0.0503264	0.0306314	1		Arfgef2	-1.07704	0.00082213	-1.69997	0.000259945
ILMN_1357600	Acaa2	1	-1.7999	0.00561499	0.003026	1		ILMN_1357600	Acaa2	1	-1.75614	0.0861944	0.0396792	1		Arhgap12	-1.27537	0.00449667	-2.29558	0.011643
ILMN_1374107	Acaca	0	-0.0183993	0.873933	0.999836	0		ILMN_1374107	Acaca	0	-0.000145464	0.892288	0.999928	0		Arhgap17	-2.32774	0.000259057	-3.70789	0.0211643
ILMN_1367718	Acad9	1	-1.37725	0.00766066	0.00383909	1		ILMN_1367718	Acad9	1	-0.243211	0.145293	0.054802	0		Arhgap18	-1.38419	0.0145139	-1.92642	0.0194289
ILMN_1355733	Acadl	1	-3.26952	1.94398e-08	7.96716e-07	1		ILMN_1355733	Acadl	1	-2.50213	0.0637101	0.0335823	1		Arhgap21	-2.87554	0.000225245	-1.93968	0.021614
ILMN_1362897	Acadm	1	-3.52374	3.25452e-05	0.000133382	1		ILMN_1362897	Acadm	1	-2.80094	0.0307687	0.0241497	1		Arhgap24	-1.60062	0.00749756	-1.13592	0.0261739
ILMN_1351346	Acads	1	-2.7408	0.000377147	0.000602407	1		ILMN_1351346	Acads	1	-0.79739	0.050645	0.0307468	0		Arhgdia	-3.54228	6.86502e-06	-3.45683	0.0323685
ILMN_1375035	Acadsb	1	0.0675418	0.802583	0.153338	0		ILMN_1375035	Acadsb	1	0.047406	0.75801	0.18843	0		Arhgdib	-2.3292	0.00290399	-1.97714	0.0490501
ILMN_1356482	Acadvl	1	-2.53125	0.000396593	0.000612508	1		ILMN_1356482	Acadvl	1	-1.9182	0.024429	0.0211819	1		Arhgef1	-1.58591	0.000825747	-4.20262	0.00245871
ILMN_1367163	Acan	0	-0.0705683	0.524875	0.999928	0		ILMN_1367163	Acan	0	-0.167381	0.0906456	0.99904	0		Arhgef2	-1.56691	0.00852855	-1.75213	0.0347898
ILMN_1530399	Acap2	0	0.246442	0.0759942	0.999928	0		ILMN_1530399	Acap2	0	0.0795149	0.406537	0.999928	0		Arid1a	-2.49542	0.000156399	-3.40021	0.00870583
ILMN_1373473	Acat1	1	-2.91786	0.000705406	0.00081859	1		ILMN_1373473	Acat1	1	-1.17838	0.0136069	0.0160668	1		Arl3	-1.75553	0.00110699	-2.04036	0.0199467
ILMN_1361128	Acat2	1	-0.632935	0.0478778	0.0147265	0		ILMN_1361128	Acat2	1	-0.729929	0.362808	0.10472	0		Arl5a	-1.5711	0.00748513	-2.19963	0.0327209
ILMN_1373125	Acbd3	1	-2.21642	0.00207252	0.00149272	1		ILMN_1373125	Acbd3	1	-2.50808	0.00811783	0.0122412	1		Arl6ip2	-1.87728	0.0018654	-2.63617	0.00244765
ILMN_1376902	Acbd4	1	-0.159542	0.799075	0.152789	0		ILMN_1376902	Acbd4	1	-0.552211	0.124135	0.0490204	0		Armc5	-1.56407	0.000936858	-2.95522	0.0115951
ILMN_1376438	Acbd6	1	-1.12031	0.0299844	0.0101744	1		ILMN_1376438	Acbd6	1	-1.64962	0.0343836	0.0254236	1		Arpc2	-3.37229	0.00119343	-2.52732	0.0437128
ILMN_1374689	Accn1	0	0.0204976	0.829657	0.999928	0		ILMN_1374689	Accn1	0	0.0663676	0.515698	0.999772	0		Arpc4	-2.6407	0.00426653	-2.16914	0.0377985
ILMN_1354195	Accn2	0	0.0666279	0.606666	0.999928	0		ILMN_1354195	Accn2	0	0.117834	0.327806	0.999682	0		Asah3l	-1.31341	0.0138341	-2.46553	0.0285317
ILMN_1373091	Accn3	0	0.032618	0.699726	0.999928	0		ILMN_1373091	Accn3	0	-0.436929	0.0755106	0.999919	0		Asb8	-2.08906	0.000656162	-1.85155	0.0264663
ILMN_1349908	Accn4	0	0.136794	0.206408	0.999928	0		ILMN_1349908	Accn4	0	0.10079	0.18918	0.999502	0		Asf1a	-2.01186	0.00110755	-2.0329	0.0240203
ILMN_1359453	Accn5	0	-0.0416688	0.719047	0.999816	0		ILMN_1359453	Accn5	0	0.0152912	0.98712	0.999928	0		Atad3a	-2.02279	0.000684271	-2.10362	0.0152325
ILMN_1367485	Acd	1	-0.399254	0.0549109	0.0164442	0		ILMN_1367485	Acd	1	-1.90625	0.000705599	0.00371747	1		Atf4	-2.27143	0.00265541	-3.51219	0.0128665
ILMN_1362259	Ace	0	-0.585743	0.00531315	0.999928	0		ILMN_1362259	Ace	0	-0.125026	0.241981	0.999892	0		Atf7ip	-1.5504	0.000830193	-3.07679	0.011663
ILMN_1376212	Ace2	1	-0.0106063	0.926743	0.172815	0		ILMN_1376212	Ace2	1	-0.431161	0.0673707	0.0345438	0		Atg12	-1.16255	0.00679067	-2.84754	0.0127529
ILMN_1360143	Acin1	1	-0.948895	0.000712582	0.000818438	0		ILMN_1360143	Acin1	1	-2.12024	5.09164e-05	0.00114926	1		Atg9a	-2.718	6.06005e-06	-1.8015	0.00666238
ILMN_1366910	Acly	1	-1.12538	0.0119293	0.00526811	1		ILMN_1366910	Acly	1	-2.44783	0.0224262	0.0203677	1		Atp13a1	-1.51554	0.00148992	-2.77191	0.0142149
ILMN_1376844	Acmsd	0	0.0246762	0.819675	0.999928	0		ILMN_1376844	Acmsd	0	0.00605207	0.933022	0.999928	0		Atp1a1	-3.44863	0.000221088	-2.75348	0.0189946
ILMN_1370020	Acn9	1	-1.47372	0.00726689	0.00374564	1		ILMN_1370020	Acn9	1	0.0335996	0.948962	0.225243	0		Atp1b3	-1.9326	0.0069149	-1.86152	0.0339938
ILMN_1376951	Aco1	1	-0.993601	0.0193022	0.00739491	0		ILMN_1376951	Aco1	1	-0.286839	0.0855718	0.0395199	0		Atp2a2	-3.89698	5.81266e-05	-2.45805	0.00858299
ILMN_1352530	Aco2	1	-3.52678	0.000264222	0.000531077	1		ILMN_1352530	Aco2	1	-1.23535	0.0115131	0.0145562	1		Atp2a3	-1.38989	0.00125886	-3.08638	0.0309941
ILMN_1353833	Acot1	0	-0.782919	0.0326839	0.999928	0		ILMN_1353833	Acot1	0	0.0490908	0.673644	0.999808	0		Atp2b1	-1.10971	0.02912	-1.34501	0.0402947
ILMN_1373584	Acot12	0	-0.0707629	0.56577	0.999785	0		ILMN_1373584	Acot12	0	-0.106324	0.379649	0.999928	0		Atp5a1	-4.00866	5.14659e-08	-2.57239	0.0397714
ILMN_1374066	Acot2	1	0.0033964	0.977942	0.180401	0		ILMN_1374066	Acot2	1	-0.896036	0.0317964	0.0246406	0		Atp5d	-3.56205	0.000809145	-2.75861	0.0273887
ILMN_1366923	Acot7	1	-1.4886	0.000400934	0.000613573	1		ILMN_1366923	Acot7	1	-2.21504	0.0669711	0.0345122	1		Atp5sl	-1.21746	0.0100852	-2.51281	0.0180134
ILMN_1370864	Acot8	1	-0.659	0.0451878	0.0141161	0		ILMN_1370864	Acot8	1	-0.879349	0.0668468	0.0345145	0		Atp6ap2	-1.2329	0.0308946	-2.30431	0.0347323
ILMN_1370027	Acot9	1	-1.32929	0.0234705	0.00853089	1		ILMN_1370027	Acot9	1	-2.36998	0.0357605	0.0257924	1		Atp6v0c	-3.02967	0.00517947	-2.22873	0.0320514
ILMN_1363410	Acox1	1	-1.53666	0.0343061	0.0112721	1		ILMN_1363410	Acox1	1	-0.774002	0.132111	0.051301	0		Atp6v0d1	-1.38288	0.0121536	-1.49706	0.0408371
ILMN_1370783	Acox2	0	-0.0502373	0.617918	0.999898	0		ILMN_1370783	Acox2	0	0.11146	0.264048	0.999928	0		Atp6v1b2	-1.9234	0.00280824	-1.65508	0.0438676
ILMN_1350613	Acox3	1	-0.325561	0.264418	0.0598076	0		ILMN_1350613	Acox3	1	-0.218571	0.411266	0.115444	0		Atp6v1c1	-1.90845	0.00150821	-1.30527	0.0324351
ILMN_1649790	Acoxl	0	0.0267701	0.707938	0.999928	0		ILMN_1649790	Acoxl	0	0.027253	0.915956	0.99984	0		Atp6v1d	-2.67355	0.00620296	-2.1729	0.0352638
ILMN_1361506	Acp1	1	-0.809889	0.0637937	0.0185618	0		ILMN_1361506	Acp1	1	-0.949596	0.193165	0.0663465	0		Atp6v1g1	-1.32143	0.00446705	-1.42286	0.0404561
ILMN_1374963	Acp2	1	-1.54215	0.0043652	0.0026528	1		ILMN_1374963	Acp2	1	-0.975805	0.157259	0.0577314	0		Atp6v1h	-1.32927	0.00182732	-1.23895	0.0458834
ILMN_1354025	Acp6	1	-2.01013	1.3351e-05	6.79821e-05	1		ILMN_1354025	Acp6	1	-1.89167	0.0226234	0.0203572	1		Atpaf2	-2.73521	0.000295361	-2.33575	0.0298236
ILMN_1352928	Acpl2	1	-1.91402	0.0123627	0.00533748	1		ILMN_1352928	Acpl2	1	-2.93879	0.00827291	0.0122765	1		Atxn10	-2.03769	0.003295	-2.2456	0.0318591
ILMN_1354676	Acpp	1	0.0102785	0.882786	0.165907	0		ILMN_1354676	Acpp	1	-2.01576	1.33766e-05	0.000541196	1		Atxn2	-2.5789	0.00148999	-1.87307	0.017455
ILMN_1351102	Acpt	0	0.0306542	0.772178	0.999823	0		ILMN_1351102	Acpt	0	0.0580063	0.739172	0.999928	0		Aven	-1.6524	0.00149672	-2.66429	0.0109686
ILMN_1357773	Acr	0	0.0592539	0.586701	0.999928	0		ILMN_1357773	Acr	0	-0.0307212	0.722589	0.999928	0		Avpi1	-2.2821	0.00023446	-1.00012	0.025468
ILMN_1368293	Acrv1	0	-0.00751842	0.947029	0.999928	0		ILMN_1368293	Acrv1	0	-0.0265502	0.707133	0.999814	0		Azi2	-1.51171	0.00879341	-1.96672	0.0267565
ILMN_1370682	Acsbg1	0	0.319357	0.118939	1	0		ILMN_1370682	Acsbg1	0	-0.0478386	0.606782	0.999854	0		Azin1	-1.94673	0.00294878	-1.83524	0.0205742
ILMN_1363750	Acsl1	1	-2.81146	0.00194231	0.00152368	1		ILMN_1363750	Acsl1	1	-1.11538	0.19737	0.0675529	0		B4galt3	-1.62593	0.000619056	-1.80292	0.0289061
ILMN_1368504	Acsl3	1	0.195212	0.625342	0.124235	0		ILMN_1368504	Acsl3	1	-0.271346	0.352221	0.102284	0		B4galt7	-1.20453	0.00110855	-1.36357	0.02015
ILMN_1371034	Acsl4	1	0.471188	0.111254	0.0290061	0		ILMN_1371034	Acsl4	1	-0.727303	0.136099	0.0524225	0		Bag1	-2.09392	0.00572363	-2.73103	0.0201313
ILMN_1363573	Acsl5	1	-1.03303	0.0221543	0.00824876	1		ILMN_1363573	Acsl5	1	-1.68146	0.0752349	0.0368491	1		Bag3	-4.05207	0.000539639	-3.54061	0.012775
ILMN_1357311	Acsl6	1	0.646822	0.197714	0.0467988	0		ILMN_1357311	Acsl6	1	-0.00876042	0.811234	0.198871	0		Bag5	-1.39263	0.00483156	-2.3464	0.011948
ILMN_1354490	Acsm2	0	0.0614083	0.532764	0.999777	0		ILMN_1354490	Acsm2	0	-0.0277577	0.622927	0.999928	0		Bak1	-1.91846	0.000493061	-2.34851	0.0349259
ILMN_1351101	Acsm3	0	-0.0381246	0.633875	0.999928	0		ILMN_1351101	Acsm3	0	0.0275101	0.895186	0.999928	0		Bambi	-1.40784	0.00652137	-1.258	0.00754665
ILMN_1368911	Acsm4	0	0.179037	0.385928	0.999719	0		ILMN_1368911	Acsm4	0	-0.119599	0.341008	0.999692	0		Banp	-1.5735	0.000837431	-1.8114	0.0179316
ILMN_1360580	Acss2	1	-1.76242	0.0172116	0.00678105	1		ILMN_1360580	Acss2	1	-0.985661	0.0516263	0.0305806	0		Bat1	-1.12806	0.0113732	-2.78074	0.00270549
ILMN_1360149	Acta1	1	-4.09173	0.000683334	0.00082075	1		ILMN_1360149	Acta1	1	0.127058	0.255997	0.0802298	0		Bat2	-1.20676	0.0011184	-1.40402	0.00253653
ILMN_2038799	Actb	1	-4.29111	0.00295065	0.00192099	1		ILMN_2038799	Actb	1	-1.16628	0.220091	0.0727402	0		Bat3	-3.01652	4.63652e-07	-2.3342	0.0326095
ILMN_1363215	Actc1	1	-0.635211	0.131238	0.0331465	0		ILMN_1363215	Actc1	1	0.0521344	0.743359	0.185411	0		Bat5	-1.68068	0.0185267	-1.99136	0.020542
ILMN_1362269	Actg	1	-3.85018	0.00120008	0.00111104	1		ILMN_1362269	Actg	1	-1.01371	0.372982	0.107037	0		Bcap29	-1.47361	0.00998292	-2.8487	0.026412
ILMN_1364152	Actg1	0	-0.0170498	0.900177	0.999928	0		ILMN_1364152	Actg1	0	0.0692613	0.572211	0.999928	0		Bcat2	-3.17506	0.000598964	-1.58304	0.0412167
ILMN_1367932	Actg2	1	-1.16547	0.0298613	0.0101614	1		ILMN_1367932	Actg2	1	0.0174084	0.961927	0.227741	0		Bccip	-1.97618	0.00279962	-1.67251	0.0458826
ILMN_1355194	Actl6a	1	-1.45357	0.00405026	0.00252346	1		ILMN_1355194	Actl6a	1	-1.50546	0.112623	0.0459905	1		Bckdha	-2.95902	6.00081e-06	-1.11829	0.0294094
ILMN_1365887	Actl6b	0	-0.132426	0.237804	0.999928	0		ILMN_1365887	Actl6b	0	-0.0104821	0.814684	0.999928	0		Bckdhb	-3.07648	0.000826423	-1.84272	0.0336033
ILMN_1376985	Actl7a	0	-0.0352631	0.728546	0.999817	0		ILMN_1376985	Actl7a	0	0.151149	0.033972	0.999928	0		Bcl10	-1.7768	0.00151689	-2.59656	0.0253459
ILMN_1355499	Actl7b	0	-0.0866023	0.470617	0.999928	0		ILMN_1355499	Actl7b	0	-0.0159164	0.785864	0.999928	0		Bcl7c	-2.34402	0.000507819	-2.36579	0.0320569
ILMN_1366137	Actn1	1	-0.213322	0.0545204	0.0163477	0		ILMN_1366137	Actn1	1	-0.941406	0.0297332	0.0237014	0		Bclaf1	-1.71346	0.00528063	-3.21059	0.0116396
ILMN_1370908	Actn2	1	-4.15316	0.00223502	0.00155061	1		ILMN_1370908	Actn2	1	0.024166	0.91193	0.218485	0		Becn1	-1.48524	0.00201607	-2.46034	0.00667315
ILMN_1362652	Actn3	0	0.304982	0.00384725	1	0		ILMN_1362652	Actn3	0	-0.133436	0.180486	0.999482	0		Bhlhb2	-1.55292	0.00680129	-4.46439	0.000422633
ILMN_1376987	Actn4	1	-1.42247	0.000413476	0.000619231	1		ILMN_1376987	Actn4	1	-2.48315	0.000248057	0.00250899	1		Birc2	-1.16702	0.00629937	-2.06529	0.0197896
ILMN_1367040	Actr10	1	-1.32605	0.0140627	0.00588106	1		ILMN_1367040	Actr10	1	-1.73427	0.0756493	0.036892	1		Blzf1	-1.3186	0.0011247	-2.3904	0.0119436
ILMN_2040250	Actr1a	1	-2.00495	0.000322636	0.000610514	1		ILMN_2040250	Actr1a	1	-1.54203	0.0940797	0.041629	1		Bmpr2	-3.01206	0.000638759	-1.12127	0.0119329
ILMN_1367256	Actr2	1	-2.68079	0.00759837	0.00382957	1		ILMN_1367256	Actr2	1	-1.50223	0.0903725	0.0407025	1		Bnip2	-1.01989	0.0173821	-1.57726	0.0394325
ILMN_1353820	Actr3	1	-1.99884	0.0181296	0.0070567	1		ILMN_1353820	Actr3	1	-1.3766	0.165057	0.0593246	0		Bop1	-1.06327	0.00129613	-1.84815	0.0264569
ILMN_1371640	Actr5	0	-0.24997	0.123325	0.999888	0		ILMN_1371640	Actr5	0	-0.339454	0.0632748	0.999928	0		Bpy2ip1	-1.30521	0.000837135	-1.51881	0.0249908
ILMN_1367096	Actr6	1	-0.286476	0.385499	0.0823083	0		ILMN_1367096	Actr6	1	-0.490737	0.304055	0.0913652	0		Brd8	-1.41559	0.00149451	-2.30148	0.00850646
ILMN_1363610	Actr8	1	-0.741238	0.10226	0.0271027	0		ILMN_1363610	Actr8	1	-0.973578	0.0480806	0.0297715	0		Brd9	-1.71401	0.000826044	-2.09006	0.00867004
ILMN_1357853	Actrt1	0	-0.0853599	0.398326	0.999928	0		ILMN_1357853	Actrt1	0	-0.0461792	0.543069	0.999928	0		Bri3	-1.3269	0.0172089	-1.91465	0.0327418
ILMN_1367601	Actrt2	0	-0.00400987	0.985832	0.999846	0		ILMN_1367601	Actrt2	0	0.0657686	0.434577	0.9998	0		Brp16	-1.19292	0.0011105	-2.28795	0.016133
ILMN_1349367	Acvr1	1	-0.748541	0.0865107	0.0236484	0		ILMN_1349367	Acvr1	1	-0.0352168	0.624054	0.161554	0		Btbd1	-1.53351	0.0189118	-1.72497	0.0191688
ILMN_1365650	Acvr1b	0	0.000135693	0.982611	0.999928	0		ILMN_1365650	Acvr1b	0	0.0277391	0.843825	0.999928	0		Btbd10	-1.7543	0.00380592	-2.29022	0.019699
ILMN_1367140	Acvr1c	0	-0.0752526	0.588794	0.999928	0		ILMN_1367140	Acvr1c	0	0.132459	0.167445	0.999928	0		Btd	-1.04894	0.0011747	-1.0072	0.00864449
ILMN_1353512	Acvr2	1	0.425869	0.168894	0.0409935	0		ILMN_1353512	Acvr2	1	0.0630972	0.900982	0.216346	0		Btf3	-3.3113	0.000604246	-2.61611	0.0484485
ILMN_1374926	Acvr2b	1	-1.57464	0.000148781	0.000396199	1		ILMN_1374926	Acvr2b	1	-0.298449	0.12169	0.0481968	0		Btg1	-3.2045	0.000594516	-2.1175	0.0408337
ILMN_1358119	Acvrl1	1	-2.38108	8.08658e-06	4.80147e-05	1		ILMN_1358119	Acvrl1	1	-0.240361	0.224169	0.0735216	0		Btg2	-4.92108	0.000597802	-4.15138	0.0197964
ILMN_1376357	Acy1	1	-0.0718783	0.913927	0.170634	0		ILMN_1376357	Acy1	1	-0.75233	0.134817	0.0520313	0		Btg3	-1.18803	0.00602297	-2.49853	0.00236187
ILMN_1356392	Acy1l2	0	0.121242	0.344067	0.999694	0		ILMN_1356392	Acy1l2	0	-0.00648484	0.831911	0.999928	0		Btrc	-1.19246	0.00151023	-1.12019	0.0242173
ILMN_1365135	Acy3	1	-0.755606	0.0458951	0.0142813	0		ILMN_1365135	Acy3	1	-0.567924	0.233247	0.0754487	0		Bxdc5	-1.68933	0.00163493	-1.95475	0.03045
ILMN_1372364	Acyp1	1	-1.09246	0.0771777	0.0215745	1		ILMN_1372364	Acyp1	1	-1.14463	0.0946272	0.0417592	1		Bzw1	-1.39027	0.005184	-2.77886	0.0226664
ILMN_1649899	Acyp2	0	0.112266	0.295605	0.999655	0		ILMN_1649899	Acyp2	0	-0.135958	0.305104	0.999928	0		Bzw2	-2.25956	0.0011232	-2.28602	0.0224477
ILMN_1358817	Ada	1	-0.281241	0.288891	0.064535	0		ILMN_1358817	Ada	1	-2.39992	0.0184578	0.0187222	1		C1qbp	-2.86897	0.00862016	-3.19146	0.0243511
ILMN_1349813	Adad1	0	-0.106521	0.384962	0.999928	0		ILMN_1349813	Adad1	0	-0.0872049	0.404766	0.999928	0		Cab39	-2.57834	1.22312e-05	-2.75331	0.0119693
ILMN_1365891	Adam10	1	-0.648222	0.0892397	0.0242563	0		ILMN_1365891	Adam10	1	-1.89649	0.036863	0.0260102	1		Cabc1	-3.27352	0.000831112	-1.64127	0.0154722
ILMN_1353836	Adam11	0	-0.0427629	0.676542	0.999928	0		ILMN_1353836	Adam11	0	0.0631559	0.570118	0.999786	0		Cabin1	-1.25812	0.000292995	-1.77967	0.0211122
ILMN_1369174	Adam12	0	-0.136798	0.297698	0.999657	0		ILMN_1369174	Adam12	0	0.025106	0.914024	0.999928	0		Cacybp	-2.25697	0.00150728	-2.53246	0.0298172
ILMN_1358509	Adam15	1	-0.54439	0.0298195	0.0101533	0		ILMN_1358509	Adam15	1	-0.129739	0.461494	0.126222	0		Calcoco1	-1.67391	0.00281894	-1.46457	0.0119491
ILMN_1360815	Adam17	1	-2.02537	0.000787157	0.00082927	1		ILMN_1360815	Adam17	1	-1.42432	0.104417	0.0446282	1		Calm1	-3.07398	0.00185294	-2.28018	0.0267725
ILMN_1366112	Adam18	0	-0.0188864	0.842054	0.999928	0		ILMN_1366112	Adam18	0	-0.0887489	0.421188	0.999928	0		Calm2	-1.8631	0.0109908	-2.15049	0.0379443
ILMN_1376520	Adam1a	0	-0.118821	0.298986	0.999658	0		ILMN_1376520	Adam1a	0	-0.15975	0.31895	0.999928	0		Calm3	-1.68195	0.00442451	-1.56071	0.0350917
ILMN_1368097	Adam2	0	-0.0909974	0.303494	0.999662	0		ILMN_1368097	Adam2	0	0.0556263	0.616648	0.999928	0		Calu	-1.6866	0.00888296	-1.27566	0.018041
ILMN_1373052	Adam23	0	-0.128122	0.227017	0.999928	0		ILMN_1373052	Adam23	0	0.0275361	0.835936	0.999928	0		Camk2g	-2.98381	4.48888e-07	-2.00528	0.0231259
ILMN_1357204	Adam24	0	-0.123431	0.240863	0.999928	0		ILMN_1357204	Adam24	0	-0.0909414	0.427467	0.999928	0		Camlg	-1.36441	0.000829653	-2.15287	0.0119757
ILMN_1360745	Adam28	0	0.0280979	0.756078	0.999928	0		ILMN_1360745	Adam28	0	0.0391298	0.700209	0.999928	0		Camta2	-2.7735	0.000299967	-2.49929	0.012707
ILMN_1362600	Adam32	0	0.158432	0.218644	0.999928	0		ILMN_1362600	Adam32	0	0.0213488	0.879085	0.999928	0		Cand1	-1.8516	0.00266911	-3.09287	0.0119441
ILMN_1351087	Adam33	0	-0.143737	0.309934	0.999668	0		ILMN_1351087	Adam33	0	0.0201984	0.959749	0.999928	0		Cap1	-1.18693	0.00601777	-2.40207	0.0350912
ILMN_1367026	Adam3a	0	0.0687153	0.604251	0.999928	0		ILMN_1367026	Adam3a	0	-0.0979891	0.24682	0.999602	0		Capn2	-1.6001	0.00537481	-2.48279	0.00863851
ILMN_1355036	Adam6	1	0.0355736	0.806311	0.153858	0		ILMN_1355036	Adam6	1	-0.216199	0.220465	0.072718	0		Capn7	-1.45813	0.0026546	-1.8245	0.0119425
ILMN_1361457	Adam7	0	-0.000356138	0.986476	0.999928	0		ILMN_1361457	Adam7	0	-0.0857003	0.332153	0.999928	0		Capns1	-3.15052	4.85331e-05	-2.69255	0.024304
ILMN_1352866	Adam8	1	-0.865785	0.0041613	0.00256319	0		ILMN_1352866	Adam8	1	-1.07016	0.00525063	0.0111695	1		Capzb	-1.79685	0.0145239	-2.04738	0.0208312
ILMN_1359236	Adamdec1	0	0.0170966	0.860731	0.999834	0		ILMN_1359236	Adamdec1	0	0.0470207	0.604895	0.999928	0		Carhsp1	-1.71719	0.00151657	-1.4984	0.0358023
ILMN_1367103	Adamts1	1	-1.65524	0.0279222	0.00965206	1		ILMN_1367103	Adamts1	1	0.15621	0.163098	0.0589364	0		Casp1	-1.2548	0.000829261	-2.3289	0.0437181
ILMN_1374283	Adamts12	0	-0.0341288	0.799227	0.999928	0		ILMN_1374283	Adamts12	0	0.0425931	0.808082	0.999928	0		Casp7	-2.59408	7.67164e-05	-1.79433	0.0371413
ILMN_1360173	Adamts13	0	0.0216825	0.800676	0.999928	0		ILMN_1360173	Adamts13	0	-0.0643707	0.475279	0.999913	0		Cbara1	-1.33854	0.00282771	-1.16943	0.0326627
ILMN_1370435	Adamts14	0	0.0327053	0.701175	0.999928	0		ILMN_1370435	Adamts14	0	-0.0974227	0.145065	0.999928	0		Cbfb	-1.94571	0.00825084	-2.16622	0.0386801
ILMN_1373794	Adamts15	0	0.0249235	0.734825	0.999928	0		ILMN_1373794	Adamts15	0	0.0571806	0.492352	0.999764	0		Cbr1	-1.8744	0.000842984	-1.11153	0.0296913
ILMN_1370542	Adamts16	0	0.0600481	0.454033	0.999928	0		ILMN_1370542	Adamts16	0	0.0981164	0.341974	0.999692	0		Cbx3	-2.48709	0.00349815	-2.41261	0.0325815
ILMN_1357726	Adamts17	0	0.141045	0.188375	0.999928	0		ILMN_1357726	Adamts17	0	0.0599049	0.556271	0.999928	0		Cbx7	-1.41213	0.00385336	-2.02471	0.00766388
ILMN_1362126	Adamts19	0	-0.649214	0.0829174	0.999928	0		ILMN_1362126	Adamts19	0	0.0995625	0.266302	0.999625	0		Ccbl1	-1.26074	0.00062716	-1.07796	0.0298728
ILMN_1353099	Adamts20	0	-0.0679636	0.55933	0.999928	0		ILMN_1353099	Adamts20	0	-0.0105365	0.816777	0.999928	0		Ccdc104	-1.21928	0.00186083	-1.6899	0.01194
ILMN_1371547	Adamts3	0	0.101137	0.371116	0.999711	0		ILMN_1371547	Adamts3	0	-0.0305961	0.728385	0.999928	0		Ccdc21	-1.94245	6.87547e-05	-1.59964	0.00884645
ILMN_1359599	Adamts4	0	-0.108917	0.26098	0.999895	0		ILMN_1359599	Adamts4	0	-0.0604011	0.576236	0.999928	0		Ccdc41	-2.42843	0.00233018	-1.73913	0.00704887
ILMN_1366387	Adamts5	1	-0.551771	0.0208297	0.00785476	0		ILMN_1366387	Adamts5	1	0.0239331	0.952768	0.225972	0		Ccdc47	-1.15307	0.0407186	-1.8752	0.0422362
ILMN_1358450	Adamts6	0	0.0281147	0.80454	0.999928	0		ILMN_1358450	Adamts6	0	-0.0145863	0.762035	0.999928	0		Ccnd1	-2.07528	0.00801431	-1.24557	0.039532
ILMN_1354679	Adamts7	0	-1.302	0.00144904	0.999928	0		ILMN_1354679	Adamts7	0	0.0113638	0.987818	0.999901	0		Ccng1	-2.42258	0.00443346	-2.48057	0.0250658
ILMN_1350348	Adamts8	0	-0.0567602	0.65545	0.999805	0		ILMN_1350348	Adamts8	0	-0.179468	0.166795	0.999894	0		Ccnh	-1.7825	0.00820356	-1.63379	0.0251213
ILMN_1358241	Adamts9	1	-0.908811	0.0154693	0.00627108	0		ILMN_1358241	Adamts9	1	0.0558702	0.689744	0.174907	0		Ccnl1	-1.21629	0.00879403	-4.03958	0.0107669
ILMN_2040184	Adamtsl4	1	-0.209675	0.329255	0.0720577	0		ILMN_2040184	Adamtsl4	1	-0.201626	0.149139	0.0555784	0		Ccrl2	-1.63181	0.000968966	-1.55551	0.0325452
ILMN_1370791	Adamtsl5	0	-0.752865	0.00273708	0.999928	0		ILMN_1370791	Adamtsl5	0	0.0603502	0.73885	0.999928	0		Cct2	-1.02756	0.00647848	-2.00773	0.0340584
ILMN_1374854	Adap1	0	-0.0316838	0.756722	0.999928	0		ILMN_1374854	Adap1	0	-0.0821748	0.473676	0.999928	0		Cct3	-1.69979	0.00378342	-2.35117	0.0379187
ILMN_1354755	Adap2	1	-1.01677	0.0195238	0.00746961	1		ILMN_1354755	Adap2	1	-0.306185	0.216353	0.0718815	0		Cct4	-1.13415	0.0106291	-1.5684	0.037912
ILMN_2039943	Adar	1	-0.0485434	0.860087	0.162422	0		ILMN_2039943	Adar	1	-1.54106	0.000331226	0.00271086	1		Cct5	-1.75523	0.00266512	-2.56649	0.037925
ILMN_1357718	Adarb1	0	-0.104424	0.555949	0.999928	0		ILMN_1357718	Adarb1	0	-0.0589617	0.447915	0.999928	0		Cct6a	-3.0033	0.00065073	-2.13996	0.0369784
ILMN_1650117	Adarb2	0	0.0469937	0.657543	0.999805	0		ILMN_1650117	Adarb2	0	0.0651344	0.66833	0.999807	0		Cct7	-2.31193	0.00149337	-2.35491	0.0289923
ILMN_1363187	Adck1	0	-0.238726	0.0772822	0.998887	0		ILMN_1363187	Adck1	0	-0.359473	0.0526472	0.999903	0		Cd164	-2.01667	0.00185155	-2.60578	0.0266543
ILMN_1361404	Adck2	1	-0.788767	0.00775877	0.0038652	0		ILMN_1361404	Adck2	1	-0.347189	0.0998038	0.0433566	0		Cd1d1	-2.18912	0.00826349	-2.06939	0.0387936
ILMN_1376621	Adck4	1	-0.281598	0.123221	0.0314429	0		ILMN_1376621	Adck4	1	-0.926987	0.0153227	0.0171037	0		Cd320	-1.74628	0.0028043	-2.32153	0.0136763
ILMN_1371644	Adck5	1	-0.653136	0.0253088	0.00897198	0		ILMN_1371644	Adck5	1	-0.864814	0.10236	0.0441897	0		Cd47	-1.61563	0.00775479	-2.36439	0.0197812
ILMN_1366411	Adcy1	0	0.152657	0.227339	0.999574	0		ILMN_1366411	Adcy1	0	0.143577	0.0560296	0.998493	0		Cd68	-1.06907	0.00265431	-2.77551	0.0379403
ILMN_1371561	Adcy2	0	-0.508341	0.032845	0.997483	0		ILMN_1371561	Adcy2	0	-0.032008	0.664305	0.999928	0		Cd81	-4.03904	0.00110471	-3.01578	0.0251344
ILMN_1370411	Adcy3	1	-0.35244	0.0559134	0.0167117	0		ILMN_1370411	Adcy3	1	-1.34808	0.0107554	0.013952	1		Cd93	-3.34702	0.001338	-2.09732	0.032425
ILMN_1358403	Adcy4	1	-1.59418	0.00522152	0.00289281	1		ILMN_1358403	Adcy4	1	-0.735064	0.0603148	0.0329593	0		Cda08	-2.73433	2.72908e-05	-1.47293	0.0262165
ILMN_1366363	Adcy5	1	0.217359	0.671676	0.131881	0		ILMN_1366363	Adcy5	1	-0.197476	0.158107	0.057884	0		Cdadc1	-1.56028	0.0137782	-2.53437	0.00379166
ILMN_1362372	Adcy6	0	-0.0898807	0.638545	0.999928	0		ILMN_1362372	Adcy6	0	-0.205338	0.393011	0.999924	0		Cdc16	-1.51416	0.0051841	-1.4972	0.0298114
ILMN_1373467	Adcy7	0	0.0479132	0.578329	0.999788	0		ILMN_1373467	Adcy7	0	-0.658219	0.0320399	0.999928	0		Cdc37	-4.46854	1.65615e-06	-3.24402	0.0336304
ILMN_1350196	Adcy8	0	0.00999467	0.917244	0.99984	0		ILMN_1350196	Adcy8	0	-0.0248306	0.714056	0.999928	0		Cdc40	-1.68808	0.00110554	-1.51927	0.0243835
ILMN_1357162	Adcy9	1	-1.92858	3.39902e-05	0.000137295	1		ILMN_1357162	Adcy9	1	-1.81632	0.0407022	0.0272571	1		Cdc42	-1.50885	0.0101626	-1.26268	0.0444551
ILMN_1376782	Adcyap1	0	0.62112	0.253582	0.99961	0		ILMN_1376782	Adcyap1	0	0.189616	0.385445	0.999928	0		Cdc5l	-3.14706	1.11304e-05	-3.12979	0.0180016
ILMN_1365696	Adcyap1r1	0	0.090523	0.589277	0.999928	0		ILMN_1365696	Adcyap1r1	0	0.0730115	0.370311	0.999928	0		Cdc91l1	-1.349	0.00148987	-1.50199	0.0203273
ILMN_1361504	Add1	1	0.0673694	0.747374	0.144565	0		ILMN_1361504	Add1	1	-0.684241	0.197614	0.0676146	0		Cdipt	-1.69341	0.00532015	-1.86982	0.0348407
ILMN_1350628	Add2	1	0.177053	0.108195	0.0284157	0		ILMN_1350628	Add2	1	1.3986	0.32056	0.0952042	0		Cdk105	-1.44033	0.00775581	-1.44965	0.0156453
ILMN_1349336	Add3	1	-1.87075	0.00234951	0.00160682	1		ILMN_1349336	Add3	1	-0.816861	0.147617	0.0553285	0		Cdk2ap1	-1.10689	0.0219412	-2.18226	0.0119182
ILMN_1357171	Adfp	1	-1.56251	0.00766062	0.00384021	1		ILMN_1357171	Adfp	1	-1.26669	0.229976	0.0747968	0		Cdk9	-1.50655	0.000819052	-3.12857	0.0136337
ILMN_2039089	Adh1	1	0.13248	0.296732	0.0660058	0		ILMN_2039089	Adh1	1	-0.111809	0.286481	0.0872335	0		Cdkn2aipnl	-1.29574	0.00353112	-2.45328	0.0210338
ILMN_1354213	Adh4	1	-0.440769	0.0388547	0.0124787	0		ILMN_1354213	Adh4	1	0.0590959	0.949389	0.22527	0		Cebpb	-4.79625	2.21757e-07	-3.86549	0.028554
ILMN_1376848	Adh6	0	-0.0395998	0.776204	0.999928	0		ILMN_1376848	Adh6	0	0.02317	0.881662	0.999928	0		Cebpz	-1.57579	0.00881606	-3.16645	0.0116456
ILMN_1373231	Adh6a	0	0.133848	0.355176	0.999928	0		ILMN_1373231	Adh6a	0	0.0976239	0.431009	0.999928	0		Cenpb	-2.85834	0.00110609	-2.29883	0.0223712
ILMN_1350285	Adhfe1	1	-1.80006	0.00279555	0.00184503	1		ILMN_1350285	Adhfe1	1	0.0953758	0.425273	0.118337	0		Centg2	-1.34424	0.00676913	-2.35833	0.0085415
ILMN_1368814	Adi1	1	-1.53017	0.000668369	0.000822771	1		ILMN_1368814	Adi1	1	-1.07454	0.109289	0.045171	1		Cerk	-1.3172	0.00379302	-2.54355	0.0132653
ILMN_1363454	Adipoq	0	-0.386186	0.298825	0.999928	0		ILMN_1363454	Adipoq	0	-0.0221284	0.771695	0.999823	0		Cetn2	-1.76648	0.00430453	-1.80497	0.0456298
ILMN_1374105	Adipor1	1	-4.33459	0.000107597	0.000309058	1		ILMN_1374105	Adipor1	1	-0.619774	0.665279	0.169929	0		Cfdp1	-1.97445	0.00559439	-3.21413	0.0160939
ILMN_1367645	Adipor2	1	-0.45547	0.307238	0.0680545	0		ILMN_1367645	Adipor2	1	-0.701058	0.131346	0.0510964	0		Chchd4	-1.67359	0.000823413	-1.08603	0.045865
ILMN_1358322	Adk	1	-1.72923	0.0111387	0.00506815	1		ILMN_1358322	Adk	1	-1.67703	0.11705	0.0471874	1		Chd4	-2.19315	0.000824796	-2.81433	0.0173196
ILMN_1356203	Adm	1	-1.06881	0.00595353	0.00314391	1		ILMN_1356203	Adm	1	-0.0707172	0.550913	0.145878	0		Chd7	-1.27442	0.000819796	-1.77829	0.0028143
ILMN_1361575	Adm2	0	-0.0668781	0.613106	0.999928	0		ILMN_1361575	Adm2	0	0.0622743	0.624698	0.999928	0		Chd8	-1.13832	0.00841394	-2.06243	0.0367392
ILMN_1371872	Admr	0	-0.443433	0.0769602	0.998883	0		ILMN_1371872	Admr	0	0.0640449	0.755917	0.999821	0		Chka	-1.17264	0.00150653	-1.88525	0.00249588
ILMN_1360977	Adnp	1	-1.14825	0.0111503	0.00507209	1		ILMN_1360977	Adnp	1	-1.94695	0.00658716	0.0120109	1		Chkb	-2.04308	0.000458975	-1.9643	0.0101525
ILMN_1367299	Adora1	0	-0.236826	0.175656	0.999928	0		ILMN_1367299	Adora1	0	-0.00975747	0.791982	0.999826	0		Chmp6	-1.32105	0.00184115	-1.29147	0.0354961
ILMN_1364931	Adora2a	1	-1.38013	0.0185838	0.00716873	1		ILMN_1364931	Adora2a	1	-2.15675	0.0481862	0.029751	1		Chpf	-2.2636	0.000607232	-2.4067	0.0116998
ILMN_1357083	Adora2b	0	-0.114641	0.29319	0.999928	0		ILMN_1357083	Adora2b	0	-0.0988613	0.298664	0.999928	0		Ciao1	-1.03427	0.00259627	-1.09604	0.0417879
ILMN_1353305	Adora3	0	0.0907032	0.439382	0.999928	0		ILMN_1353305	Adora3	0	-0.0131601	0.761552	0.999928	0		Ciapin1	-2.31434	0.00433269	-1.83001	0.0410361
ILMN_1373217	Adpgk	1	-1.05149	0.00411422	0.0025482	1		ILMN_1373217	Adpgk	1	-0.939969	0.148757	0.0555711	0		Cic	-1.92936	7.95997e-05	-2.61891	0.0066831
ILMN_1358621	Adprh	1	-2.35555	4.01113e-05	0.000153882	1		ILMN_1358621	Adprh	1	-1.94169	0.104415	0.0446451	1		Cip29	-3.0963	7.68008e-05	-2.22086	0.0467432
ILMN_1361752	Adprhl1	1	-3.69749	9.13102e-05	0.000275956	1		ILMN_1361752	Adprhl1	1	0.000775681	0.899731	0.216094	0		Cirh1a	-2.45524	2.9966e-05	-3.27694	0.0204863
ILMN_1372030	Adprhl2	1	-0.499865	0.0582867	0.017228	0		ILMN_1372030	Adprhl2	1	-0.862925	0.0109824	0.0141353	0		Ckap1	-1.52457	0.0053738	-1.51553	0.0297198
ILMN_1361818	Adprtl1	1	-0.424717	0.233804	0.0539432	0		ILMN_1361818	Adprtl1	1	-0.989729	0.200624	0.0682311	0		Ckb	-2.33137	0.00158158	-1.32756	0.0444764
ILMN_1367014	Adra1a	1	0.198591	0.308646	0.0683124	0		ILMN_1367014	Adra1a	1	-0.252584	0.141276	0.0538074	0		Clasp2	-1.40182	0.0138343	-1.69355	0.0160935
ILMN_1352223	Adra1b	1	-3.16875	0.000752447	0.000825302	1		ILMN_1352223	Adra1b	1	0.199743	0.838512	0.204134	0		Cldnd1	-1.80554	0.000827138	-2.28129	0.0301968
ILMN_1376424	Adra2b	0	-0.0236256	0.82853	0.999928	0		ILMN_1376424	Adra2b	0	-0.122893	0.377234	0.999928	0		Clip1	-1.62453	0.00313143	-1.50726	0.00251847
ILMN_1364534	Adra2c	0	-0.161639	0.163903	0.999928	0		ILMN_1364534	Adra2c	0	-0.0571917	0.530993	0.999928	0		Clk1	-1.32507	0.0237111	-3.63269	0.0108055
ILMN_1375010	Adrb1	0	-0.0360503	0.768314	0.999928	0		ILMN_1375010	Adrb1	0	-0.0473976	0.511512	0.999928	0		Cln8	-1.02594	0.0102502	-2.46973	0.0117448
ILMN_2040847	Adrb2	1	-0.493233	0.071084	0.0201935	0		ILMN_2040847	Adrb2	1	-0.496568	0.245003	0.0777731	0		Clns1a	-1.27191	0.00925341	-1.75425	0.0211801
ILMN_1371279	Adrb3	0	-0.0619542	0.563033	0.999785	0		ILMN_1371279	Adrb3	0	0.113329	0.172597	0.999928	0		Clpb	-2.56228	1.68193e-05	-1.78769	0.0116396
ILMN_1376677	Adrbk1	1	-0.161282	0.237417	0.0546342	0		ILMN_1376677	Adrbk1	1	-0.7506	0.000384647	0.00258556	0		Clptm1	-1.35769	0.00151715	-2.24074	0.00745814
ILMN_1376414	Adrbk2	0	-0.0761463	0.414748	0.999734	0		ILMN_1376414	Adrbk2	0	-0.00959661	0.825954	0.999928	0		Cltb	-3.47075	0.00311849	-1.72231	0.0117978
ILMN_1359370	Adrm1	1	-2.10421	1.0453e-06	1.24571e-05	1		ILMN_1359370	Adrm1	1	-2.14466	0.000456323	0.00268816	1		Cltc	-2.20391	0.00676907	-2.1624	0.0299551
ILMN_1369783	Adsl	1	-2.35611	0.000713054	0.000818421	1		ILMN_1369783	Adsl	1	-2.22627	0.00667538	0.0119184	1		Clu	-3.77607	0.00150524	-2.66554	0.0456726
ILMN_1355936	Adss	1	-0.762218	0.0868448	0.023705	0		ILMN_1355936	Adss	1	-2.66339	0.0479858	0.0298681	1		Cnbp	-2.03815	0.000821253	-1.52339	0.0405359
ILMN_1361533	Aebp1	0	-1.10283	0.0109483	0.999928	0		ILMN_1361533	Aebp1	0	-0.0491932	0.467397	0.999755	0		Cndp2	-1.59357	0.00765901	-2.0979	0.0296699
ILMN_1367081	Aebp2	1	-0.818648	0.0115239	0.00518447	0		ILMN_1367081	Aebp2	1	-1.86089	0.0029332	0.00884618	1		Cnih	-2.37456	0.00162322	-2.23454	0.0386811
ILMN_1355301	Aer61	1	-0.347665	0.40568	0.086103	0		ILMN_1355301	Aer61	1	-0.45401	0.220308	0.0727112	0		Cnot10	-1.25032	0.00428202	-2.47846	0.00563912
ILMN_1361223	Aes	1	-5.02798	9.48301e-05	0.000284547	1		ILMN_1361223	Aes	1	-3.16473	0.0724143	0.0361026	1		Cnot2	-2.07665	0.00110913	-3.02478	0.0085027
ILMN_1359679	Afaf	0	-0.0773941	0.470295	0.999756	0		ILMN_1359679	Afaf	0	-0.0944993	0.444051	0.999928	0		Cnot7	-1.66076	0.0027999	-1.90706	0.0298814
ILMN_1364228	Aff2	0	-0.030541	0.74352	0.999819	0		ILMN_1364228	Aff2	0	0.0858902	0.163581	0.999436	0		Cnp	-1.12663	0.00443069	-2.99041	0.02513
ILMN_1361719	Aff3	1	-0.164677	0.11304	0.0293668	0		ILMN_1361719	Aff3	1	-0.738042	0.00344213	0.00859245	0		Cog1	-2.23706	0.000593836	-3.07821	0.00840208
ILMN_1371918	Aff4	1	-0.119886	0.668652	0.13138	0		ILMN_1371918	Aff4	1	-0.584513	0.104366	0.0447137	0		Commd10	-1.90035	0.000822072	-1.95437	0.0363075
ILMN_1350931	Afg3l1	1	-0.573437	0.0114374	0.00517466	0		ILMN_1350931	Afg3l1	1	-0.494822	0.0512601	0.0308408	0		Commd3	-2.04985	0.00877666	-2.05439	0.0265994
ILMN_1360110	Afg3l2	1	-2.77327	7.58053e-07	1.01903e-05	1		ILMN_1360110	Afg3l2	1	-1.555	0.00849397	0.0123902	1		Commd8	-1.72909	0.00860468	-2.64618	0.0247221
ILMN_1361321	Afm	0	-0.0692499	0.482209	0.999761	0		ILMN_1361321	Afm	0	-0.0614492	0.458702	0.999928	0		Commd9	-2.53158	2.01358e-05	-2.27117	0.0230272
ILMN_1350892	Afp	0	-0.266724	0.100628	0.999928	0		ILMN_1350892	Afp	0	-0.043068	0.541942	0.999928	0		Comtd1	-1.35716	0.00265953	-1.5936	0.0252342
ILMN_1371546	Aga	1	-0.575114	0.296985	0.0660535	0		ILMN_1371546	Aga	1	-1.78702	0.0557661	0.0318876	1		Copa	-3.37366	7.74344e-05	-3.25004	0.026173
ILMN_1650654	Agbl2	0	0.0158736	0.883433	0.999928	0		ILMN_1650654	Agbl2	0	0.0164886	0.928836	0.999928	0		Copb1	-1.85581	0.000825923	-1.95706	0.0326936
ILMN_1358424	Ager	0	-0.339576	0.0639189	0.99867	0		ILMN_1358424	Ager	0	-0.130855	0.245854	0.999928	0		Cope	-2.20451	0.000380918	-1.58454	0.0437429
ILMN_1364200	Aggf1	1	-0.170446	0.364354	0.0784414	0		ILMN_1364200	Aggf1	1	0.0900034	0.909837	0.218081	0		Copg	-2.11991	0.00110648	-1.3084	0.0325576
ILMN_1363697	Agl	1	-2.24966	0.00628863	0.0032878	1		ILMN_1363697	Agl	1	-0.361687	0.0632922	0.0335684	0		Cops2	-2.83523	0.000849534	-2.59682	0.0305403
ILMN_1354758	Agmat	0	-0.0300206	0.725648	0.999928	0		ILMN_1354758	Agmat	0	-0.103728	0.32056	0.999928	0		Cops4	-3.13639	0.000577947	-2.82264	0.0212285
ILMN_1362181	Agpat1	1	-0.173786	0.364222	0.0784232	0		ILMN_1362181	Agpat1	1	-0.74977	0.0223326	0.0203517	0		Cops5	-1.60612	0.00826294	-1.65764	0.0378897
ILMN_1371815	Agpat2	1	-1.51058	0.00034303	0.000596692	1		ILMN_1371815	Agpat2	1	-0.281293	0.453286	0.124501	0		Cops6	-1.92633	0.00145681	-2.30549	0.0335226
ILMN_1356104	Agpat3	1	-0.374015	0.0265604	0.00928253	0		ILMN_1356104	Agpat3	1	-0.367259	0.0823218	0.0387619	0		Cops8	-2.05941	0.000844897	-2.36393	0.0251398
ILMN_1372733	Agpat4	0	-0.00600156	0.970053	0.999928	0		ILMN_1372733	Agpat4	0	-0.148405	0.281421	0.999873	0		Copz1	-1.15425	0.00527589	-1.68708	0.0127261
ILMN_1370753	Agpat5	1	-0.520271	0.0301701	0.0101963	0		ILMN_1370753	Agpat5	1	-1.32769	0.0143455	0.016547	1		Coq10a	-2.43389	0.00839434	-1.48911	0.00864739
ILMN_1369711	Agpat6	1	-0.888729	0.00036447	0.000596912	0		ILMN_1369711	Agpat6	1	-0.832921	0.0308348	0.0241662	0		Coq10b	-1.05766	0.0237529	-2.01703	0.0261764
ILMN_1372370	Agpat7	1	-0.223271	0.157996	0.0387006	0		ILMN_1372370	Agpat7	1	-2.20101	0.00180272	0.00692753	1		Coq6	-1.99929	0.000561805	-1.43057	0.015568
ILMN_1650991	Agps	0	0.0687708	0.480659	0.999885	0		ILMN_1650991	Agps	0	-0.0586214	0.48398	0.999928	0		Coq9	-2.88846	0.0011076	-1.95694	0.0246007
ILMN_1352638	Agr2	0	-0.863329	0.234262	0.999928	0		ILMN_1352638	Agr2	0	-0.0434023	0.550475	0.999928	0		Coro7	-1.77824	0.000598221	-3.29517	0.0288979
ILMN_1355654	Agrn	1	-1.56909	0.0253157	0.00897067	1		ILMN_1355654	Agrn	1	-0.318101	0.34956	0.101732	0		Cox15	-2.18529	0.00226828	-1.30968	0.0150275
ILMN_1360181	Agrp	1	-0.227566	0.0919943	0.0248923	0		ILMN_1360181	Agrp	1	-0.113024	0.802144	0.197274	0		Cox5a	-2.85058	9.42374e-05	-1.22114	0.0498392
ILMN_1361016	Agt	0	-0.0265132	0.893415	0.999928	0		ILMN_1361016	Agt	0	0.0241185	0.917907	0.999861	0		Cox5b	-2.09178	0.00112205	-1.90121	0.0446904
ILMN_1355144	Agtpbp1	1	-1.80627	0.0711214	0.0201837	1		ILMN_1355144	Agtpbp1	1	-1.02396	0.00948949	0.013111	1		Cox8a	-2.84091	0.000829442	-2.43413	0.0367192
ILMN_1364972	Agtr1a	0	-0.508931	0.0468515	0.99991	0		ILMN_1364972	Agtr1a	0	0.100737	0.284495	0.999928	0		Cpd	-2.76068	0.000597025	-1.98584	0.0120551
ILMN_1371359	Agtr1b	0	0.0395917	0.655289	0.999928	0		ILMN_1371359	Agtr1b	0	0.106687	0.352922	0.999928	0		Cpeb4	-1.71705	0.00959928	-1.91612	0.0109644
ILMN_1362684	Agtr2	0	-0.0212596	0.832233	0.999831	0		ILMN_1362684	Agtr2	0	0.00471977	0.928963	0.999891	0		Cpsf2	-1.09589	0.00314413	-1.41057	0.0178316
ILMN_1351025	Agtrap	1	-1.00794	0.0116106	0.00519011	1		ILMN_1351025	Agtrap	1	-0.853415	0.0195911	0.018923	0		Cpsf6	-1.66338	0.00153066	-3.31174	0.0116582
ILMN_1353055	Agxt	0	-0.0364372	0.784415	0.999928	0		ILMN_1353055	Agxt	0	0.0585975	0.556432	0.999928	0		Cpt1a	-1.86945	0.00146089	-1.99548	0.0211178
ILMN_1362683	Agxt2	0	-0.0165058	0.860892	0.999928	0		ILMN_1362683	Agxt2	0	0.0201044	0.932861	0.999928	0		Crebl1	-2.43735	0.000821149	-2.867	0.0278014
ILMN_1356190	Ahctf1	1	-0.356223	0.182812	0.0437337	0		ILMN_1356190	Ahctf1	1	-1.02164	0.0479927	0.029855	1		Creld2	-1.28784	0.00286969	-1.70887	0.0264515
ILMN_1357474	Ahcy	1	-2.05239	0.000683749	0.000820661	1		ILMN_1357474	Ahcy	1	-2.29015	0.0741786	0.0365404	1		Crim1	-1.10994	0.020124	-1.11136	0.0320729
ILMN_1366513	Ahcyl1	1	0.299361	0.461743	0.096144	0		ILMN_1366513	Ahcyl1	1	-0.546345	0.223394	0.073357	0		Crnkl1	-1.16643	0.00526561	-2.19922	0.0197494
ILMN_1353314	Ahdc1	1	-0.736426	0.00213121	0.00150849	0		ILMN_1353314	Ahdc1	1	-0.607098	0.01482	0.0167519	0		Crsp6	-1.44177	0.000939307	-1.55742	0.0396044
ILMN_1376418	Ahi1	1	-0.699281	0.00482556	0.00283021	0		ILMN_1376418	Ahi1	1	-0.582641	0.00862695	0.0124319	0		Cry1	-1.60842	0.00125477	-2.86943	0.00358924
ILMN_1373639	Ahnak	0	0.0490983	0.592014	0.999928	0		ILMN_1373639	Ahnak	0	-0.00903212	0.82531	0.999928	0		Cryl1	-1.00209	0.0475926	-1.19283	0.0238586
ILMN_1376339	Ahr	1	-0.461719	0.120049	0.0308254	0		ILMN_1376339	Ahr	1	-1.28882	0.00278452	0.00859111	1		Cs	-1.58026	0.00527325	-1.68522	0.00852601
ILMN_1368540	Ahrr	0	0.00153141	0.966833	0.999928	0		ILMN_1368540	Ahrr	0	0.0642483	0.463049	0.999754	0		Csnk1d	-1.18147	0.00136053	-1.97008	0.0127235
ILMN_1352471	Ahsg	0	0.163485	0.687007	0.999928	0		ILMN_1352471	Ahsg	0	-0.157797	0.469651	0.999928	0		Cspg6	-2.23649	0.00152514	-2.94534	0.0118617
ILMN_1359219	Aif1	1	-0.751072	0.117266	0.0302311	0		ILMN_1359219	Aif1	1	-0.26212	0.698438	0.176819	0		Ctbp1	-3.11271	0.000592999	-2.11985	0.0438497
ILMN_1368612	Aifm1	1	-2.61555	0.000324902	0.000605932	1		ILMN_1368612	Aifm1	1	-1.46052	0.0573595	0.0324013	1		Ctcf	-1.53689	0.00210712	-3.00317	0.0116347
ILMN_1355636	Aim1	1	0.105162	0.353888	0.0765611	0		ILMN_1355636	Aim1	1	-1.04943	0.109207	0.0452856	1		Ctnna1	-3.64032	0.000792281	-2.66456	0.0254468
ILMN_1650663	Aim1l	0	0.250028	0.146353	0.999378	0		ILMN_1650663	Aim1l	0	-0.348926	0.0363871	0.99772	0		Ctnnb1	-2.60882	0.00111907	-1.79195	0.0300072
ILMN_1350729	Aim2	0	0.00336285	0.960071	0.999928	0		ILMN_1350729	Aim2	0	-1.01398	0.000483014	0.857081	0		Ctnnbl1	-1.2967	0.00652164	-2.28147	0.0220256
ILMN_1367524	Aip	0	0.0516173	0.632587	0.999928	0		ILMN_1367524	Aip	0	0.0226776	0.956207	0.999928	0		Ctnnd1	-3.09881	0.000201665	-2.09356	0.00365163
ILMN_1365560	Aipl1	0	0.0419526	0.675576	0.999928	0		ILMN_1365560	Aipl1	0	0.0968722	0.393817	0.999723	0		Ctps	-2.45845	0.0060195	-1.89019	0.0120703
ILMN_1358605	Aire	0	0.0122671	0.884882	0.999928	0		ILMN_1358605	Aire	0	-0.0547936	0.544642	0.99986	0		Ctsc	-2.88477	4.86571e-05	-2.02463	0.0369709
ILMN_1363976	Ak2	1	-2.89738	0.000198691	0.00044575	1		ILMN_1363976	Ak2	1	-0.425448	0.172935	0.0613539	0		Ctsl1	-2.01056	0.00825992	-3.06227	0.0115038
ILMN_1353633	Ak3	1	-2.73205	0.0162871	0.00653013	1		ILMN_1353633	Ak3	1	-2.70498	0.0186565	0.0184016	1		Cul1	-2.07875	0.00110805	-3.24747	0.0172564
ILMN_1375179	Ak3l1	1	-2.92646	0.000599155	0.000799667	1		ILMN_1375179	Ak3l1	1	-0.574588	0.0624959	0.0333938	0		Cul2	-1.20711	0.00245462	-1.27427	0.0173131
ILMN_1362415	Ak7	0	-0.143639	0.263404	0.999928	0		ILMN_1362415	Ak7	0	-0.233711	0.131863	0.999928	0		Cul3	-2.15441	0.000819101	-1.35848	0.0320507
ILMN_1366414	Akap1	1	-1.36067	0.00201141	0.00149683	1		ILMN_1366414	Akap1	1	-0.0204923	0.731628	0.183231	0		Cuta	-2.9026	0.000692255	-2.84957	0.029259
ILMN_1376317	Akap10	0	-0.202229	0.318467	0.999928	0		ILMN_1376317	Akap10	0	-0.692514	0.0534536	0.999928	0		Cutc	-1.23815	0.00517517	-1.5228	0.0262125
ILMN_1370981	Akap12	1	-0.715556	0.0200748	0.00764041	0		ILMN_1370981	Akap12	1	-0.303802	0.0107371	0.013979	0		Cutl1	-1.29492	0.000792697	-1.65803	0.00281434
ILMN_2039408	Akap13	1	-0.215606	0.361616	0.0779321	0		ILMN_2039408	Akap13	1	-0.978346	0.251835	0.0793311	0		Cwc15	-2.28214	0.00809751	-2.56901	0.0254256
ILMN_1363467	Akap14	0	-0.00709211	0.952182	0.999843	0		ILMN_1363467	Akap14	0	-0.0040433	0.86379	0.999928	0		Cxcl16	-1.12546	0.0192584	-1.62841	0.04263
ILMN_1376914	Akap2	1	-0.876111	0.00592825	0.00314538	0		ILMN_1376914	Akap2	1	-0.662384	0.000482974	0.0027765	0		Cxxc1	-1.90847	0.000822729	-2.93521	0.012036
ILMN_1351919	Akap3	0	0.0753218	0.521494	0.999928	0		ILMN_1351919	Akap3	0	-0.0813654	0.413138	0.999928	0		Cxxc5	-1.46199	0.00144739	-1.62785	0.0299889
ILMN_1376800	Akap4	0	-0.0893277	0.475447	0.999758	0		ILMN_1376800	Akap4	0	-0.00257722	0.867332	0.999835	0		Cyb5a	-3.01581	0.000438308	-1.36177	0.0447974
ILMN_1356427	Akap5	0	0.0359469	0.693286	0.999928	0		ILMN_1356427	Akap5	0	-0.136246	0.169699	0.999928	0		Cyb5r4	-1.70977	0.00280058	-2.39481	0.0315579
ILMN_1367365	Akap6	1	-1.00985	0.0612423	0.0179406	1		ILMN_1367365	Akap6	1	0.00224262	0.915473	0.219236	0		Cyc1	-2.97315	0.00130694	-2.10758	0.0323777
ILMN_1376565	Akap7	0	-0.122409	0.272098	0.999632	0		ILMN_1376565	Akap7	0	-0.121081	0.223474	0.999928	0		Cycs	-3.94304	2.98475e-05	-2.48122	0.0321075
ILMN_1355272	Akap8	1	-0.939954	0.0722577	0.0203925	0		ILMN_1355272	Akap8	1	-3.20883	0.00174691	0.00684804	1		Dab2	-3.36967	0.000174826	-1.22807	0.0328072
ILMN_1365699	Akap8l	1	-0.29157	0.104192	0.0275236	0		ILMN_1365699	Akap8l	1	-0.29363	0.234721	0.0756515	0		Dad1	-2.93076	0.000595313	-2.18767	0.0446324
ILMN_1649991	Akap9	1	-1.00224	0.1548	0.0380287	1		ILMN_1649991	Akap9	1	-1.94126	0.0303001	0.0239396	1		Dag1	-3.43289	0.00059217	-1.3211	0.0298384
ILMN_1372099	Akna	0	-0.123387	0.281597	0.999642	0		ILMN_1372099	Akna	0	-0.371314	0.0323619	0.997446	0		Dap3	-2.91944	3.43041e-05	-2.76486	0.0205354
ILMN_1352120	Akp3	0	-0.0245488	0.831589	0.999928	0		ILMN_1352120	Akp3	0	0.071676	0.462405	0.999754	0		Dapk1	-1.29612	0.0119511	-1.78202	0.0110003
ILMN_1366357	Akp5	0	-0.212238	0.170987	0.999928	0		ILMN_1366357	Akp5	0	-0.0296636	0.686846	0.99981	0		Dars	-1.78434	0.00149136	-2.02241	0.0317011
ILMN_1373732	Akr1a1	1	-1.9558	0.0652543	0.0189083	1		ILMN_1373732	Akr1a1	1	-3.00099	0.0303425	0.0239555	1		Dars2	-2.2085	3.39379e-05	-1.37807	0.0182623
ILMN_1363873	Akr1b1	1	-2.3618	0.000689162	0.00081839	1		ILMN_1363873	Akr1b1	1	-1.3176	0.208411	0.070079	0		Dci	-3.59777	0.000504545	-1.86045	0.0400426
ILMN_1351866	Akr1b10	1	-0.508882	0.258479	0.0586617	0		ILMN_1351866	Akr1b10	1	0.103961	0.251006	0.0791282	0		Dctn1	-2.00349	2.87171e-05	-2.00519	0.00868588
ILMN_1354362	Akr1b7	0	0.0953597	0.284817	0.999645	0		ILMN_1354362	Akr1b7	0	0.0594656	0.633635	0.99993	0		Dctn3	-1.67366	0.00627154	-2.14578	0.00837455
ILMN_1354910	Akr1b8	0	0.147314	0.489293	0.999763	0		ILMN_1354910	Akr1b8	0	0.0216564	0.968443	0.999928	0		Dctn5	-1.41864	0.00387464	-1.52766	0.0243209
ILMN_1370818	Akr1c12	0	-0.0637335	0.68588	0.999928	0		ILMN_1370818	Akr1c12	0	0.149539	0.0233457	0.999928	0		Dcun1d5	-1.06387	0.0112719	-2.53132	0.0232925
ILMN_1362755	Akr1c18	0	0.0655254	0.4872	0.999762	0		ILMN_1362755	Akr1c18	0	0.0706517	0.338593	0.99969	0		Dd5	-1.00925	0.00518202	-1.89725	0.0119257
ILMN_1349692	Akr1c21	0	0.0918361	0.241346	0.999928	0		ILMN_1349692	Akr1c21	0	-0.024976	0.659314	0.999928	0		Ddb1	-1.89852	0.00149055	-1.69173	0.0250442
ILMN_1369274	Akr1cl1	1	-0.993238	0.0233463	0.00852447	0		ILMN_1369274	Akr1cl1	1	0.0324881	0.78039	0.192986	0		Ddit3	-2.22534	0.00280177	-2.70662	0.0242498
ILMN_1355128	Akr1cl2	1	0.162541	0.536468	0.109107	0		ILMN_1355128	Akr1cl2	1	0.0267136	0.886964	0.213626	0		Ddit4	-1.19273	0.0291285	-1.94518	0.0205568
ILMN_1376409	Akr1d1	0	0.74877	0.0911286	0.999045	0		ILMN_1376409	Akr1d1	0	0.362144	0.411206	0.999732	0		Ddost	-2.44459	0.000635402	-2.25159	0.0358703
ILMN_1353094	Akr7a2	1	-1.01275	0.0132721	0.00563596	1		ILMN_1353094	Akr7a2	1	-1.26967	0.0313402	0.0244195	1		Ddt	-2.38881	0.000609397	-1.8175	0.0355872
ILMN_1371516	Akr7a3	1	-0.0978498	0.352449	0.0763185	0		ILMN_1371516	Akr7a3	1	0.301686	0.553668	0.146463	0		Ddx1	-1.4158	0.0103649	-2.29455	0.0181634
ILMN_1353102	Akt1	1	-1.97562	0.00120187	0.00110903	1		ILMN_1353102	Akt1	1	-1.47015	0.00164453	0.00690088	1		Ddx10	-1.29074	0.00083169	-2.27832	0.0119438
ILMN_1348998	Akt1s1	0	-0.684605	0.0130414	0.999928	0		ILMN_1348998	Akt1s1	0	-0.261824	0.144573	0.999863	0		Ddx20	-1.00471	0.00672691	-3.42541	0.00669197
ILMN_1372084	Akt2	1	-0.113048	0.528578	0.107829	0		ILMN_1372084	Akt2	1	-0.38243	0.0897544	0.040569	0		Ddx23	-1.62211	0.0008668	-2.8491	0.0118237
ILMN_1370315	Akt3	1	0.243384	0.262599	0.0594521	0		ILMN_1370315	Akt3	1	-0.546566	0.109311	0.0451366	0		Ddx24	-1.36328	0.0154724	-2.76896	0.0151558
ILMN_1361919	Alad	1	-2.09652	5.97102e-05	0.000201877	1		ILMN_1361919	Alad	1	-0.0627287	0.795366	0.196011	0		Ddx39	-1.70698	0.000828767	-2.29146	0.0305517
ILMN_1367788	Alas2	1	0.0607717	0.437128	0.0916546	0		ILMN_1367788	Alas2	1	0.957776	0.636609	0.16415	0		Ddx41	-1.30158	0.00145888	-2.01496	0.0199281
ILMN_2038792	Alb	1	0.201773	0.743646	0.143927	0		ILMN_2038792	Alb	1	-0.613508	0.297125	0.0897104	0		Ddx46	-1.36403	0.00601736	-2.79902	0.00758763
ILMN_1370154	Alcam	1	-1.04562	0.0837028	0.0230458	1		ILMN_1370154	Alcam	1	-0.865235	0.051662	0.0305342	0		Ddx47	-1.15474	0.014526	-2.15975	0.0299851
ILMN_1353249	Aldh16a1	1	-1.9616	0.00134485	0.00117453	1		ILMN_1353249	Aldh16a1	1	-1.24052	0.199336	0.0679004	0		Ddx49	-1.20999	0.000835244	-2.08472	0.0119126
ILMN_1367475	Aldh1a1	1	-1.71316	0.0942721	0.0254186	1		ILMN_1367475	Aldh1a1	1	0.0429615	0.904488	0.217042	0		Ddx5	-3.01705	0.00839595	-4.26229	0.0156634
ILMN_1359926	Aldh1a2	0	-0.374795	0.145065	0.999928	0		ILMN_1359926	Aldh1a2	0	0.16338	0.271132	0.999928	0		Ddx50	-1.81731	0.00130016	-2.90799	0.00863024
ILMN_1352205	Aldh1a3	0	-0.20474	0.120431	0.99926	0		ILMN_1352205	Aldh1a3	0	0.0342013	0.779746	0.999928	0		Ddx6	-1.22314	0.00777522	-2.01647	0.0178394
ILMN_1371599	Aldh1a7	0	-0.332673	0.347287	0.999928	0		ILMN_1371599	Aldh1a7	0	-0.0708669	0.476413	0.999928	0		Decr1	-2.30648	0.0044434	-1.87391	0.025049
ILMN_1376566	Aldh1b1	1	0.0497686	0.670906	0.131761	0		ILMN_1376566	Aldh1b1	1	-0.192192	0.233679	0.0754972	0		Degs1	-3.03817	0.000668798	-3.42999	0.0183898
ILMN_1352945	Aldh1l2	0	0.0123744	0.89744	0.999928	0		ILMN_1352945	Aldh1l2	0	0.0383508	0.768958	0.999928	0		Dgkz	-1.55397	0.000592329	-3.33036	0.00249182
ILMN_1357303	Aldh3a1	0	-0.29909	0.0801803	0.999928	0		ILMN_1357303	Aldh3a1	0	-0.0189516	0.762967	0.999883	0		Dhps	-2.40428	0.000646252	-2.31924	0.0267018
ILMN_1376460	Aldh3a2	1	-2.51733	0.000336495	0.000594557	1		ILMN_1376460	Aldh3a2	1	-1.49499	0.110136	0.0453551	1		Dhrs4	-2.44504	0.000890011	-1.03781	0.0264395
ILMN_1366155	Aldh3b1	0	-0.0497275	0.667042	0.999928	0		ILMN_1366155	Aldh3b1	0	-0.116822	0.396367	0.999861	0		Dhx15	-2.63223	0.000426969	-2.3134	0.0400627
ILMN_1372959	Aldh5a1	1	-1.61046	0.0455649	0.0142075	1		ILMN_1372959	Aldh5a1	1	-0.544696	0.0953599	0.0419961	0		Dhx16	-1.82334	0.000596767	-2.00852	0.0181668
ILMN_1354510	Aldh6a1	1	1.23344	0.00515698	0.00287126	1		ILMN_1354510	Aldh6a1	1	0.0556787	0.591982	0.154803	0		Dhx29	-1.64783	0.00280372	-1.02566	0.014663
ILMN_1357320	Aldh7a1	1	-1.63513	0.0181498	0.00706293	1		ILMN_1357320	Aldh7a1	1	-0.585791	0.0484403	0.029822	0		Dhx30	-2.40271	3.41446e-05	-2.4083	0.00255392
ILMN_1366343	Aldh9a1	1	-2.00159	0.00116544	0.00110954	1		ILMN_1366343	Aldh9a1	1	-1.62502	0.0277529	0.0227747	1		Dhx35	-1.15837	0.000820037	-1.31738	0.0304837
ILMN_1366201	Aldoa	1	-4.20692	7.29443e-06	4.53966e-05	1		ILMN_1366201	Aldoa	1	-2.19042	0.118998	0.04757	1		Dhx9	-1.14689	0.00671405	-1.53731	0.0119751
ILMN_1368275	Aldoal1	0	0.13685	0.1789	0.999612	0		ILMN_1368275	Aldoal1	0	-0.025379	0.707455	0.999928	0		Diablo	-2.19791	1.08882e-05	-1.78323	0.0305482
ILMN_1353635	Aldob	0	0.0761428	0.689905	0.999811	0		ILMN_1353635	Aldob	0	-0.186762	0.39591	0.999724	0		Dicer1	-1.02259	0.00841247	-2.46419	0.00210959
ILMN_1349452	Aldoc	1	-0.191946	0.201314	0.0475438	0		ILMN_1349452	Aldoc	1	-0.210969	0.381034	0.10878	0		Dirc2	-2.64479	0.000531399	-2.38027	0.0184016
ILMN_1356562	Alg1	1	-0.0600583	0.790533	0.151553	0		ILMN_1356562	Alg1	1	-0.856763	0.0115351	0.0145669	0		Dis3l	-1.39626	0.00446938	-1.39647	0.0152437
ILMN_1371307	Alg12	0	-0.273768	0.130253	0.999928	0		ILMN_1371307	Alg12	0	-0.533847	0.00161005	0.952312	0		Dld	-2.22528	0.00200558	-1.97817	0.011939
ILMN_1359991	Alg2	1	-0.36236	0.069952	0.0199869	0		ILMN_1359991	Alg2	1	-0.993959	0.00305879	0.00880394	0		Dlgap4	-1.56912	0.00231983	-2.02581	0.035324
ILMN_1375611	Alg3	0	-0.0475816	0.682338	0.999928	0		ILMN_1375611	Alg3	0	-0.026779	0.693877	0.999851	0		Dmtf1	-1.06646	0.0073358	-2.14686	0.0160752
ILMN_1353221	Alg5	1	-1.11996	0.0322176	0.0107243	1		ILMN_1353221	Alg5	1	-0.798896	0.30343	0.0912542	0		Dnaja1	-1.3032	0.0177514	-1.83786	0.0353134
ILMN_1362432	Alg6	1	-0.49721	0.0525712	0.0158794	0		ILMN_1362432	Alg6	1	-0.855826	0.329616	0.0973276	0		Dnaja2	-2.26162	0.000822344	-2.72112	0.0299182
ILMN_1374339	Alg8	1	-0.59998	0.0230559	0.00845147	0		ILMN_1374339	Alg8	1	-1.24131	0.000331326	0.00270136	1		Dnajb1	-2.13082	0.00168669	-2.12531	0.0220865
ILMN_1372506	Alg9	1	-0.806647	0.0121472	0.00528791	0		ILMN_1372506	Alg9	1	-1.04764	0.0187798	0.0183543	1		Dnajb11	-1.6006	0.00127003	-1.82576	0.0248371
ILMN_1353353	Alk	0	-0.113091	0.410068	0.999901	0		ILMN_1353353	Alk	0	0.00301893	0.919015	0.999928	0		Dnajb4	-1.65104	0.00279693	-2.96021	0.000523465
ILMN_1362402	Alkbh	1	-0.706709	0.0217057	0.00813219	0		ILMN_1362402	Alkbh	1	-2.43391	3.86005e-05	0.00102186	1		Dnajb9	-2.27797	0.00255049	-2.79931	0.00669426
ILMN_1365422	Alkbh2	1	-0.585124	0.0162973	0.00652332	0		ILMN_1365422	Alkbh2	1	-0.768693	0.058638	0.032838	0		Dnajc10	-1.91024	0.00442476	-1.39015	0.0267651
ILMN_1349127	Alkbh3	1	-1.68497	0.0180807	0.00704092	1		ILMN_1349127	Alkbh3	1	-1.59798	0.0638257	0.0335854	1		Dnajc11	-1.49481	0.000292602	-1.22284	0.0281727
ILMN_1649785	Alkbh4	0	0.0931258	0.47593	0.999759	0		ILMN_1649785	Alkbh4	0	-0.308999	0.0779263	0.999928	0		Dnajc13	-1.59243	0.0014915	-1.90894	0.0120435
ILMN_1371119	Alkbh5	1	-0.848169	0.00483027	0.002831	0		ILMN_1371119	Alkbh5	1	-1.56306	0.000116059	0.00210902	1		Dnajc14	-1.43331	0.00280169	-1.9878	0.0162191
ILMN_1356426	Allc	0	-0.0420835	0.679923	0.999928	0		ILMN_1356426	Allc	0	0.174826	0.0611818	0.999928	0		Dnajc3	-1.05882	0.015563	-2.03005	0.0371279
ILMN_1370484	Alms1	1	-0.646027	0.00542746	0.00295718	0		ILMN_1370484	Alms1	1	-1.67591	0.0036651	0.00883038	1		Dnajc7	-2.032	0.00314223	-1.95949	0.0171835
ILMN_1357648	Alox12	1	-0.450668	0.360328	0.0777542	0		ILMN_1357648	Alox12	1	-2.23437	0.0558558	0.0318964	1		Dnajc9	-1.09665	0.00440833	-2.50523	0.00826613
ILMN_1357449	Alox12b	0	0.128039	0.513122	0.999928	0		ILMN_1357449	Alox12b	0	-0.220802	0.0834004	0.999928	0		Dnase1l1	-1.17943	0.00295603	-1.51513	0.0327022
ILMN_1370164	Alox12e	0	-0.0144698	0.887458	0.999837	0		ILMN_1370164	Alox12e	0	-0.0510541	0.507777	0.999865	0		Dnm2	-1.88875	0.000137557	-2.73136	0.0109445
ILMN_1371267	Alox15	1	-0.0907653	0.396247	0.0842819	0		ILMN_1371267	Alox15	1	1.54474	0.408308	0.114854	0		Dnmt1	-1.00401	0.00628969	-2.46963	0.0128435
ILMN_1349220	Alox5	1	-0.0094894	0.968604	0.178914	0		ILMN_1349220	Alox5	1	-0.10118	0.458902	0.125657	0		Dnmt3a	-1.62254	0.000769381	-2.8635	0.00113502
ILMN_1357059	Alox5ap	1	-0.495675	0.0349258	0.0113823	0		ILMN_1357059	Alox5ap	1	-0.271399	0.693769	0.175844	0		Dnpep	-3.15842	0.000237628	-2.24884	0.032012
ILMN_1357513	Aloxe3	0	-0.186202	0.203993	0.999928	0		ILMN_1357513	Aloxe3	0	0.0175214	0.969409	0.999928	0		Dok4	-2.82571	0.000818646	-1.4806	0.0491478
ILMN_1358556	Alpi	0	0.0277889	0.75318	0.999821	0		ILMN_1358556	Alpi	0	-0.0730786	0.446466	0.999928	0		Dpm1	-1.26093	0.0232846	-1.68303	0.0313721
ILMN_1359564	Alpk3	0	-0.168962	0.407664	0.999928	0		ILMN_1359564	Alpk3	0	-0.0715493	0.424408	0.999738	0		Dpp3	-1.22056	0.00812605	-2.30124	0.0320406
ILMN_1372113	Alpl	1	-1.69275	0.0022423	0.00155502	1		ILMN_1372113	Alpl	1	-0.45727	0.105085	0.0446912	0		Dpp7	-2.21073	0.00132472	-1.60912	0.0387252
ILMN_1364836	Als2	1	-1.08965	0.00130345	0.00114074	1		ILMN_1364836	Als2	1	-0.352819	0.0665711	0.0344136	0		Dr1	-2.12502	0.00443149	-2.39366	0.031003
ILMN_1348988	Als2cr11	0	-0.0708047	0.466431	0.999928	0		ILMN_1348988	Als2cr11	0	-0.103365	0.298986	0.999658	0		Drg1	-2.59656	0.00140027	-2.83351	0.0205589
ILMN_1350975	Als2cr12	0	-0.177325	0.216229	0.999928	0		ILMN_1350975	Als2cr12	0	-0.340541	0.0879085	0.999013	0		Dscr2	-2.04476	0.000972867	-2.07781	0.0316618
ILMN_1362586	Als2cr13	1	-0.303107	0.115512	0.0298476	0		ILMN_1362586	Als2cr13	1	-1.87793	0.000109674	0.00201002	1		Dtx2	-1.60764	0.000772469	-3.15225	0.0119041
ILMN_1369546	Als2cr4	0	-0.145498	0.17147	0.999458	0		ILMN_1369546	Als2cr4	0	-0.0616554	0.559974	0.999928	0		Dtymk	-2.55607	0.000546417	-2.30788	0.0461635
ILMN_1366729	Als2cr7	0	-0.175681	0.2692	0.999928	0		ILMN_1366729	Als2cr7	0	0.0816843	0.369828	0.99971	0		Dus3l	-1.19363	0.00265551	-1.89361	0.00741675
ILMN_1361316	Alx1	0	0.11513	0.303333	0.999928	0		ILMN_1361316	Alx1	0	-0.121795	0.28047	0.999641	0		Dusp1	-2.3919	0.00533735	-2.69557	0.0320665
ILMN_1376368	Alx3	0	-0.293375	0.32378	0.999928	0		ILMN_1376368	Alx3	0	-0.0122587	0.797295	0.999827	0		Dusp22	-2.28968	0.00149517	-1.69752	0.0396815
ILMN_1366417	Alx4	0	0.0577196	0.503784	0.999928	0		ILMN_1366417	Alx4	0	0.0837834	0.281436	0.999642	0		Dvl1	-2.34332	7.27827e-05	-1.77875	0.00255964
ILMN_1371494	Amacr	1	-1.84359	0.003402	0.00218354	1		ILMN_1371494	Amacr	1	-1.76186	0.0557951	0.0318787	1		Dym	-2.55248	8.75877e-07	-2.69759	0.0119274
ILMN_1360350	Ambn	0	-0.00213326	0.993238	0.999928	0		ILMN_1360350	Ambn	0	0.0507368	0.681372	0.999928	0		Dync1h1	-1.40199	0.00282242	-2.82413	0.0120279
ILMN_1370481	Ambp	1	0.430787	0.439692	0.0920888	0		ILMN_1370481	Ambp	1	-0.175177	0.369904	0.106396	0		Dync1i2	-1.73691	0.00561279	-1.99452	0.0223059
ILMN_1352980	Amd1	1	-1.07917	0.0434207	0.0137068	1		ILMN_1352980	Amd1	1	-1.56708	0.0704347	0.0355789	1		Dync1li2	-2.11775	0.0044456	-1.79519	0.0181424
ILMN_1356434	Amdhd1	0	0.137443	0.26598	0.999625	0		ILMN_1356434	Amdhd1	0	-0.0393016	0.687973	0.999928	0		Dynlt3	-2.28798	0.000889878	-2.65317	0.00852903
ILMN_1367363	Amelx	0	0.0479142	0.571889	0.999928	0		ILMN_1367363	Amelx	0	0.0492481	0.600225	0.999928	0		Dyrk1a	-1.47542	0.00282081	-1.66858	0.0156426
ILMN_1353982	Amfr	1	-1.38683	0.00828197	0.0040751	1		ILMN_1353982	Amfr	1	-1.22891	0.0970361	0.0425247	1		Ebf1	-1.04071	0.0011245	-2.04105	0.00859856
ILMN_1359997	Amh	0	-0.0952316	0.347126	0.999928	0		ILMN_1359997	Amh	0	-0.0447667	0.547899	0.999928	0		Ebna1bp2	-1.85996	0.00195566	-2.06477	0.0267031
ILMN_1369508	Amhr2	1	-0.852229	0.117891	0.0303688	0		ILMN_1369508	Amhr2	1	-0.258976	0.33196	0.0977504	0		Ece1	-1.90164	0.00125359	-1.4324	0.016125
ILMN_1360130	Amica1	0	0.0895813	0.441314	0.999745	0		ILMN_1360130	Amica1	0	0.180179	0.607793	0.999795	0		Ech1	-3.8778	0.000417511	-2.28973	0.0361183
ILMN_1361070	Amid	0	-0.806499	0.00177105	0.999928	0		ILMN_1361070	Amid	0	-0.0771703	0.373692	0.999928	0		Echs1	-3.09569	0.000891847	-1.96061	0.0321156
ILMN_1368566	Amigo1	0	0.0405439	0.594429	0.999792	0		ILMN_1368566	Amigo1	0	-0.130775	0.246659	0.999601	0		Ecm1	-2.54829	0.00149161	-1.85266	0.0118835
ILMN_1349317	Amigo2	1	-1.25763	0.00917941	0.00442469	1		ILMN_1349317	Amigo2	1	-0.771829	0.0168718	0.0180799	0		Ecsit	-2.75525	0.00714296	-1.09769	0.0440601
ILMN_1651043	Amigo3	0	0.111878	0.308163	0.999928	0		ILMN_1651043	Amigo3	0	-0.0304766	0.706972	0.999814	0		Edf1	-2.67825	0.000594338	-3.08568	0.0160938
ILMN_1359940	Amn	0	0.0878768	0.568024	0.999928	0		ILMN_1359940	Amn	0	0.0845456	0.486717	0.999762	0		Eed	-1.8445	0.00111092	-2.37488	0.02799
ILMN_1351525	Amotl1	0	0.0651962	0.559169	0.999784	0		ILMN_1351525	Amotl1	0	-0.0479085	0.395749	0.999928	0		Eef1d	-2.95626	0.00115066	-2.08729	0.0437164
ILMN_1359380	Ampd1	1	-0.588037	0.0572785	0.0170198	0		ILMN_1359380	Ampd1	1	-0.067477	0.563521	0.148684	0		Eef2	-4.28588	0.000818539	-3.02995	0.0371724
ILMN_1369934	Ampd3	1	-2.23202	0.00125519	0.00112367	1		ILMN_1369934	Ampd3	1	-0.247749	0.504753	0.135411	0		Eftud2	-2.28754	4.42201e-05	-2.50893	0.0205665
ILMN_1359382	Amph	0	-0.14116	0.145709	0.999375	0		ILMN_1359382	Amph	0	0.0862207	0.506038	0.999928	0		Egln1	-1.9415	0.00255337	-1.79339	0.00758856
ILMN_1359302	Amt	1	-0.718405	0.0114695	0.00517386	0		ILMN_1359302	Amt	1	-0.758975	0.0923845	0.0412105	0		Egln2	-1.34678	0.00182319	-1.85708	0.0161041
ILMN_1356447	Amy1a	0	-0.035364	0.760908	0.999822	0		ILMN_1356447	Amy1a	0	0.138763	0.239414	0.999592	0		Egr1	-2.26682	0.0199887	-2.83842	0.0197794
ILMN_1364109	Amy2	0	0.116246	0.201095	0.999928	0		ILMN_1364109	Amy2	0	0.0584671	0.688617	0.999811	0		Egr2	-1.52921	0.00265263	-1.18463	0.0298741
ILMN_1358753	Amz2	0	-0.0455883	0.730317	0.999928	0		ILMN_1358753	Amz2	0	0.0425698	0.695701	0.999928	0		Ehd4	-3.21395	0.000596276	-2.42721	0.0162107
ILMN_1357954	Anapc1	1	-0.388492	0.0160457	0.00646265	0		ILMN_1357954	Anapc1	1	-1.32136	0.00916131	0.0130269	1		Ehmt1	-1.64275	0.00150272	-2.18911	0.00780584
ILMN_1356552	Anapc10	1	-0.672723	0.0061556	0.0032293	0		ILMN_1356552	Anapc10	1	-1.87674	0.00380396	0.00898326	1		Ei24	-2.27894	0.00380585	-1.67184	0.0399426
ILMN_1361152	Anapc2	0	-0.0662908	0.653477	0.999865	0		ILMN_1361152	Anapc2	0	-0.056504	0.575914	0.999928	0		Eif2ak1	-2.20791	2.97148e-05	-1.44592	0.0437129
ILMN_1351435	Anapc4	1	-1.23442	0.109131	0.0285944	1		ILMN_1351435	Anapc4	1	-1.56175	0.0623414	0.0333695	1		Eif2b1	-1.20944	0.00151866	-1.13256	0.024701
ILMN_1372087	Anapc5	1	-2.93805	0.000190819	0.000435652	1		ILMN_1372087	Anapc5	1	-2.36929	0.0825089	0.0387989	1		Eif2b2	-2.29628	2.80485e-05	-1.9646	0.0475916
ILMN_1354823	Anapc7	1	-0.822523	0.0011395	0.00110871	0		ILMN_1354823	Anapc7	1	-0.910203	0.0175522	0.0185131	0		Eif2b4	-2.72647	9.75297e-05	-2.31138	0.0255379
ILMN_1364847	Andpro	0	0.0528012	0.573016	0.999928	0		ILMN_1364847	Andpro	0	-0.0357635	0.545645	0.99978	0		Eif2s2	-2.14331	0.0015788	-2.53346	0.0325679
ILMN_1376323	Ang1	0	-0.112194	0.412494	0.999733	0		ILMN_1376323	Ang1	0	-0.382557	0.12172	0.999267	0		Eif2s3x	1.83456	0.000418549	-1.65451	0.0440305
ILMN_1367240	Angel1	1	-1.16051	0.00118172	0.00110808	1		ILMN_1367240	Angel1	1	-1.07571	0.0288842	0.0233369	1		Eif3d	-2.17527	0.00288066	-3.0314	0.0197633
ILMN_1352343	Angel2	1	-1.4401	0.0125712	0.00539559	1		ILMN_1352343	Angel2	1	-1.99294	0.0146405	0.0166278	1		Eif3e	-1.64322	0.00826298	-2.98935	0.0314688
ILMN_1364587	Angpt1	1	-0.679082	0.10234	0.0271196	0		ILMN_1364587	Angpt1	1	-2.48535	0.0462745	0.0293481	1		Eif3h	-2.86954	0.0011153	-2.62163	0.0391416
ILMN_1650006	Angpt2	0	-0.27311	0.129448	0.999306	0		ILMN_1650006	Angpt2	0	0.0471666	0.638384	0.999928	0		Eif3s10	-2.69148	0.0024256	-3.68863	0.0109996
ILMN_1354080	Angpt4	0	0.0770556	0.437772	0.999744	0		ILMN_1354080	Angpt4	0	0.0256989	0.860248	0.999928	0		Eif3s5	-3.59396	0.000647817	-2.92634	0.0399274
ILMN_1350266	Angptl2	0	-0.312039	0.113508	0.999928	0		ILMN_1350266	Angptl2	0	0.0324866	0.772983	0.999928	0		Eif3s8	-1.33098	0.00825475	-3.26635	0.0202077
ILMN_1530352	Angptl4	0	0.197564	0.161005	0.999428	0		ILMN_1530352	Angptl4	0	-0.0422122	0.620512	0.999928	0		Eif4a1	-1.96352	0.00381219	-1.81909	0.0324156
ILMN_1357251	Angptl6	0	-0.0470971	0.628079	0.999928	0		ILMN_1357251	Angptl6	0	-0.123577	0.254047	0.999854	0		Eif4a2	-1.18575	0.0060219	-3.58531	0.0127184
ILMN_1348865	Ank1	1	-2.2659	2.87195e-06	2.51345e-05	1		ILMN_1348865	Ank1	1	0.0204719	0.994204	0.233501	0		Eif4b	-2.42385	0.00446825	-2.74249	0.0327421
ILMN_1370876	Ank2	1	-0.646492	0.130856	0.0330649	0		ILMN_1370876	Ank2	1	0.0745358	0.502145	0.134812	0		Eif4h	-4.25444	0.000252662	-3.12235	0.034884
ILMN_1349545	Ankfy1	0	0.0776375	0.462244	0.999928	0		ILMN_1349545	Ankfy1	0	-0.166707	0.205603	0.999928	0		Eif5	-2.01674	0.0026825	-2.71118	0.0120585
ILMN_1354148	Ankh	1	-2.23544	5.87758e-06	3.9985e-05	1		ILMN_1354148	Ankh	1	-1.50048	0.0255023	0.0214448	1		Eif5a	-1.71663	0.00322378	-2.58416	0.0085723
ILMN_1363126	Ankra2	0	-0.0326142	0.832555	0.999928	0		ILMN_1363126	Ankra2	0	-0.460756	0.0281758	0.999928	0		Elac2	-1.49317	0.000598986	-1.81006	0.00851751
ILMN_1360661	Ankrd1	1	-2.89752	0.0257673	0.00904295	1		ILMN_1360661	Ankrd1	1	0.110865	0.209467	0.0702578	0		Elavl1	-1.19897	0.00711293	-1.37839	0.0299243
ILMN_1366699	Ankrd10	1	-0.990679	0.00197835	0.00150761	0		ILMN_1366699	Ankrd10	1	-2.1054	0.00348286	0.00859407	1		Ell	-1.0782	0.00295898	-1.19532	0.0376495
ILMN_1360120	Ankrd11	1	-0.640131	0.00995745	0.00462078	0		ILMN_1360120	Ankrd11	1	-1.02668	0.0332319	0.0249331	1		Elmo2	-1.79114	7.10164e-05	-2.56259	0.00756828
ILMN_1376611	Ankrd13a	1	-0.246728	0.0671482	0.0193271	0		ILMN_1376611	Ankrd13a	1	-1.13113	0.0040038	0.00932173	1		Elp2	-1.6063	0.00144341	-1.59257	0.0354964
ILMN_1366792	Ankrd13d	1	-0.340029	0.0715982	0.0202506	0		ILMN_1366792	Ankrd13d	1	-1.56308	1.65272e-05	0.000600662	1		Emd	-1.86116	0.00168106	-1.4363	0.0434363
ILMN_1651182	Ankrd15	1	-0.91069	0.117093	0.030191	0		ILMN_1651182	Ankrd15	1	0.439889	0.56416	0.148816	0		Emp1	-2.78809	0.00258092	-1.5489	0.0288604
ILMN_1360245	Ankrd16	1	-0.232638	0.124465	0.0317027	0		ILMN_1360245	Ankrd16	1	-0.451356	0.144719	0.0547109	0		Eno1	-2.06383	0.00106149	-1.7114	0.0164482
ILMN_1375034	Ankrd2	0	-0.0312225	0.747062	0.999928	0		ILMN_1375034	Ankrd2	0	-0.000527602	0.891161	0.999928	0		Eno3	-2.50576	0.00149311	-1.9312	0.0320514
ILMN_1372477	Ankrd22	0	0.518782	0.193045	0.999928	0		ILMN_1372477	Ankrd22	0	-0.0355261	0.665754	0.999928	0		Enpp1	-1.42562	0.00151118	-1.73712	0.0293989
ILMN_1350070	Ankrd23	0	-0.369695	0.0771212	0.998885	0		ILMN_1350070	Ankrd23	0	-0.0774048	0.383513	0.999928	0		Entpd2	-1.2377	0.00603235	-1.55216	0.00852532
ILMN_1372716	Ankrd24	1	-0.41627	0.0447428	0.0139901	0		ILMN_1372716	Ankrd24	1	-0.029188	0.680298	0.172879	0		Entpd5	-2.11784	0.001322	-1.7282	0.0212313
ILMN_1355727	Ankrd26	0	-0.00376084	0.981645	0.999846	0		ILMN_1355727	Ankrd26	0	0.0221146	0.9327	0.999928	0		Entpd6	-1.34574	0.00519656	-1.22413	0.0141705
ILMN_1355150	Ankrd27	0	-0.027442	0.748189	0.999928	0		ILMN_1355150	Ankrd27	0	0.0673284	0.525358	0.999928	0		Ep400	-1.25468	0.00162369	-2.10545	0.00252661
ILMN_1370042	Ankrd32	1	-1.18453	0.000233286	0.000491843	1		ILMN_1370042	Ankrd32	1	-0.548725	0.233889	0.0755309	0		Epc1	-1.22163	0.00266452	-2.98748	0.0085923
ILMN_1359227	Ankrd36	0	-0.0136884	0.909193	0.999928	0		ILMN_1359227	Ankrd36	0	0.0432177	0.776526	0.999928	0		Eprs	-1.51145	0.00279915	-2.0259	0.00854703
ILMN_1367918	Ankrd39	0	-0.0977763	0.448076	0.999928	0		ILMN_1367918	Ankrd39	0	-0.162737	0.199163	0.999928	0		Ercc3	-1.58588	0.00138415	-1.47631	0.0206905
ILMN_1362821	Ankrd42	1	-0.261523	0.0954375	0.0256505	0		ILMN_1362821	Ankrd42	1	-0.572202	0.038428	0.026521	0		Ergic3	-1.38289	0.00602617	-2.04146	0.017951
ILMN_1354051	Ankrd45	1	-0.0972681	0.552249	0.111897	0		ILMN_1354051	Ankrd45	1	-0.118647	0.512394	0.137083	0		Ermp1	-2.04307	3.80877e-05	-1.46811	0.0335769
ILMN_1355517	Ankrd46	1	-2.27204	0.00203028	0.00149368	1		ILMN_1355517	Ankrd46	1	-1.6498	0.0696014	0.0353077	1		Erp29	-1.411	0.0149847	-2.16195	0.0324211
ILMN_1358945	Ankrd47	1	-1.56563	0.00235092	0.00160713	1		ILMN_1358945	Ankrd47	1	-0.0779998	0.417512	0.116723	0		Esd	-2.13808	0.00577363	-1.32624	0.0467867
ILMN_1359617	Ankrd49	1	-0.217478	0.197394	0.0467429	0		ILMN_1359617	Ankrd49	1	-0.591797	0.00188211	0.00711781	0		Etf1	-1.40106	0.00444359	-3.0272	0.00764618
ILMN_1355870	Ankrd5	0	-0.104153	0.435035	0.999743	0		ILMN_1355870	Ankrd5	0	0.1023	0.503623	0.999928	0		Etfa	-1.54567	0.00314445	-1.5295	0.0314773
ILMN_1368928	Ankrd50	1	-1.41059	0.00242565	0.00164617	1		ILMN_1368928	Ankrd50	1	-1.37362	0.000194532	0.00238362	1		Ets1	-1.60115	0.00111028	-3.64578	0.0175346
ILMN_1363588	Ankrd52	1	-0.150704	0.238907	0.0548871	0		ILMN_1363588	Ankrd52	1	0.0632525	0.685558	0.174051	0		Evl	-1.87574	0.000818931	-3.52172	0.0246961
ILMN_1376602	Ankrd9	1	-1.51785	7.76065e-06	4.674e-05	1		ILMN_1376602	Ankrd9	1	-0.460772	0.0293689	0.0235159	0		Ewsr1	-1.9069	0.0157385	-2.87958	0.0134812
ILMN_1374059	Anks1	0	-0.508994	0.0302689	0.997275	0		ILMN_1374059	Anks1	0	-0.0402985	0.695218	0.999928	0		Exoc2	-2.53961	0.000190446	-1.43119	0.024997
ILMN_1371755	Anks3	1	-0.37781	0.019983	0.00761581	0		ILMN_1371755	Anks3	1	-1.12483	0.00171964	0.00682854	1		Exoc3	-2.12334	0.000172031	-1.90732	0.0120763
ILMN_1369047	Anks6	0	-0.0747463	0.472215	0.999903	0		ILMN_1369047	Anks6	0	0.0225558	0.86701	0.999928	0		Exoc6	-1.93789	0.000593692	-1.43769	0.0298593
ILMN_1353060	Ankzf1	1	-0.959779	0.0133274	0.00565373	0		ILMN_1353060	Ankzf1	1	-1.71813	0.01669	0.017957	1		Exosc3	-1.02585	0.0281271	-1.55401	0.0458714
ILMN_1368725	Anln	0	-0.00676911	0.964901	0.999928	0		ILMN_1368725	Anln	0	0.029923	0.914346	0.999928	0		Exosc4	-1.99371	0.000902101	-1.31168	0.0459139
ILMN_1357491	Ano7	0	-0.00681251	0.961681	0.999928	0		ILMN_1357491	Ano7	0	0.0288682	0.897601	0.999928	0		Exosc7	-1.78517	0.00166331	-1.73823	0.0389009
ILMN_1356509	Anp32a	1	-1.00223	0.137675	0.0344975	1		ILMN_1356509	Anp32a	1	-2.29441	0.0593994	0.0330058	1		Exosc9	-1.12777	0.00443039	-1.28728	0.0197798
ILMN_1363755	Anp32b	1	0.205641	0.409596	0.0868026	0		ILMN_1363755	Anp32b	1	-1.78159	0.0247585	0.0211428	1		Ext2	-1.58187	0.00111149	-2.25619	0.011693
ILMN_2040226	Anp32e	1	0.221854	0.700644	0.136611	0		ILMN_2040226	Anp32e	1	-1.20694	0.200913	0.0682641	0		Ezr	-1.71343	0.0045007	-3.98886	0.0119441
ILMN_1365396	Anpep	1	-0.0506495	0.784737	0.150734	0		ILMN_1365396	Anpep	1	-0.625574	0.141937	0.0539633	0		Faf1	-1.27383	0.00291699	-2.51725	0.0120395
ILMN_1359770	Antxr1	0	0.0614069	0.595717	0.999793	0		ILMN_1359770	Antxr1	0	0.04041	0.754951	0.999928	0		Fahd1	-1.58193	0.0128319	-2.5734	0.0201402
ILMN_1357892	Anubl1	0	-0.0539933	0.609886	0.999928	0		ILMN_1357892	Anubl1	0	-0.410944	0.0296249	0.997218	0		Fahd2a	-1.85447	0.000955454	-1.48122	0.0319998
ILMN_1353924	Anxa1	1	-2.26895	0.0049855	0.0027999	1		ILMN_1353924	Anxa1	1	-0.472726	0.599522	0.156374	0		Falz	-1.08483	0.00421115	-2.22115	0.00239855
ILMN_1376793	Anxa11	1	-2.52147	0.00130299	0.00114093	1		ILMN_1376793	Anxa11	1	-2.22959	0.0423836	0.0277674	1		Fam108a1	-1.83178	0.000208506	-1.95923	0.0426964
ILMN_1364259	Anxa13	0	0.0401698	0.692803	0.999928	0		ILMN_1364259	Anxa13	0	-0.00213758	0.87973	0.999928	0		Fam108b1	-1.22933	0.00447876	-1.32106	0.0430514
ILMN_1364260	Anxa2	1	-1.10725	0.0944523	0.0254508	1		ILMN_1364260	Anxa2	1	-1.98111	0.0864735	0.039765	1		Fam149b1	-2.33156	7.14938e-05	-3.30129	0.00755364
ILMN_1368619	Anxa3	1	-2.08384	0.0015718	0.0013114	1		ILMN_1368619	Anxa3	1	-0.0737686	0.797037	0.19631	0		Fam44b	-1.68658	0.00712915	-1.49851	0.00372149
ILMN_1349705	Anxa4	1	-1.99876	0.00274038	0.00182366	1		ILMN_1349705	Anxa4	1	-1.28259	0.258259	0.0807262	0		Fam54b	-2.40021	0.00531394	-1.6416	0.0320834
ILMN_1370963	Anxa5	1	-1.34683	0.076077	0.0213129	1		ILMN_1370963	Anxa5	1	-0.698304	0.176324	0.0620634	0		Fam58b	-1.67832	0.00311032	-1.96679	0.0325685
ILMN_1376606	Anxa6	1	-2.3727	0.000643091	0.000849534	1		ILMN_1376606	Anxa6	1	-2.72583	0.0139351	0.0161694	1		Fam98a	-2.33819	0.000197861	-2.29247	0.0172723
ILMN_1651088	Anxa7	1	-0.943314	0.0365481	0.0118329	0		ILMN_1651088	Anxa7	1	-0.871229	0.0973964	0.0426303	0		Farsb	-1.48529	0.00110637	-1.02108	0.046533
ILMN_1360946	Anxa8	0	-0.197541	0.212043	0.999928	0		ILMN_1360946	Anxa8	0	-0.166429	0.108678	0.999928	0		Fastk	-1.57732	0.000614724	-1.02786	0.00759047
ILMN_1370519	Aoc3	1	-2.80442	0.00035539	0.000591261	1		ILMN_1370519	Aoc3	1	0.00509348	0.938013	0.223386	0		Fastkd2	-1.52356	0.000871943	-1.61204	0.018382
ILMN_1350874	Aof1	1	-0.243091	0.0981157	0.0262027	0		ILMN_1350874	Aof1	1	-1.20343	0.00366134	0.00883124	1		Fbl	-2.72055	0.000603665	-2.16753	0.0465398
ILMN_1370454	Aox1	1	-1.72127	0.0131345	0.0055945	1		ILMN_1370454	Aox1	1	0.0366335	0.845552	0.205568	0		Fbxl3	-1.22952	0.00671079	-1.37284	0.0439653
ILMN_1363705	Aox3	0	-0.344	0.188858	0.999502	0		ILMN_1363705	Aox3	0	0.0758974	0.491386	0.999764	0		Fbxl6	-1.12008	0.000427324	-2.37247	0.0262307
ILMN_1376937	Aox3l1	0	0.0744473	0.426179	0.999739	0		ILMN_1376937	Aox3l1	0	-0.0638035	0.408791	0.999928	0		Fbxo11	-1.52225	0.00453712	-2.4787	0.00093306
ILMN_1368063	Ap1b1	1	-1.48567	4.402e-06	3.31696e-05	1		ILMN_1368063	Ap1b1	1	-1.3773	0.00808494	0.0122692	1		Fbxo18	-1.19939	0.00169499	-2.34275	0.0108096
ILMN_1650237	Ap1g1	1	-0.434594	0.243507	0.0557912	0		ILMN_1650237	Ap1g1	1	-1.00873	0.0925933	0.0412608	1		Fbxo6b	-1.84231	0.0030259	-1.84611	0.030637
ILMN_1356512	Ap1g2	1	-0.487397	0.0213584	0.00802532	0		ILMN_1356512	Ap1g2	1	-2.57577	0.0162843	0.0178063	1		Fbxo9	-1.6651	0.00150372	-2.21503	0.00734631
ILMN_1365426	Ap1gbp1	1	-0.396523	0.0140198	0.00587185	0		ILMN_1365426	Ap1gbp1	1	-1.52705	0.000174086	0.00242397	1		Fbxw4	-1.88516	0.00060551	-2.77081	0.0116226
ILMN_1365225	Ap1m1	1	-3.2276	1.74837e-06	1.80236e-05	1		ILMN_1365225	Ap1m1	1	-2.75638	0.0833366	0.0390596	1		Fbxw5	-1.44636	0.00446314	-1.11813	0.0066613
ILMN_1363082	Ap1s1	0	0.0519133	0.673966	0.999928	0		ILMN_1363082	Ap1s1	0	0.0523745	0.749477	0.999928	0		Fcgrt	-2.37647	0.000844454	-1.10887	0.0235011
ILMN_1372527	Ap1s2	1	-1.67378	0.0280078	0.00965185	1		ILMN_1372527	Ap1s2	1	-2.08859	0.114911	0.0466405	1		Fem1a	-4.22785	7.1456e-08	-1.86235	0.0285866
ILMN_1349027	Ap2a1	0	-0.489595	0.0111093	0.992734	0		ILMN_1349027	Ap2a1	0	-0.311911	0.0568346	0.998513	0		Fem1b	-1.24442	0.00186004	-4.29494	0.000591573
ILMN_1353636	Ap2a2	1	-1.00942	0.00497205	0.00279796	1		ILMN_1353636	Ap2a2	1	-0.273358	0.640088	0.164948	0		Fhl2	-5.13822	3.13813e-05	-1.98918	0.0117239
ILMN_1374954	Ap2b1	1	-2.39923	0.000347985	0.000591234	1		ILMN_1374954	Ap2b1	1	-1.92056	0.0178759	0.0186254	1		Fhl3	-1.38527	0.0101621	-1.99729	0.0116629
ILMN_1364100	Ap2m1	1	-2.89882	0.00123171	0.00111513	1		ILMN_1364100	Ap2m1	1	-2.55411	0.0620518	0.0333226	1		Fibp	-1.38421	0.00328576	-1.84027	0.0393466
ILMN_1351091	Ap2s1	1	-0.461617	0.115457	0.029847	0		ILMN_1351091	Ap2s1	1	-0.806444	0.220195	0.0727186	0		Fkbp5	-1.95847	0.0132862	-2.50926	0.0182482
ILMN_1359820	Ap3b1	1	-2.38849	3.25539e-05	0.000133094	1		ILMN_1359820	Ap3b1	1	-2.31214	0.00758914	0.0123283	1		Fkbp8	-2.44329	0.00014528	-2.67828	0.0197097
ILMN_1358361	Ap3b2	0	-0.0819333	0.43745	0.999928	0		ILMN_1358361	Ap3b2	0	0.0901991	0.387216	0.99972	0		Flcn	-1.712	0.00517557	-2.35391	0.0116741
ILMN_1360571	Ap3d1	1	-2.33714	0.000688163	0.000820102	1		ILMN_1360571	Ap3d1	1	-2.81325	0.00325474	0.00889058	1		Fli1	-1.88609	0.000821777	-2.5451	0.032692
ILMN_1359257	Ap3m1	0	-0.366986	0.0270488	0.99696	0		ILMN_1359257	Ap3m1	0	-0.278521	0.244708	0.999848	0		Flii	-3.41125	0.00131092	-2.86686	0.0310015
ILMN_1357567	Ap3m2	1	-0.3309	0.0702385	0.0200448	0		ILMN_1357567	Ap3m2	1	-0.438912	0.161144	0.0585362	0		Fln29	-1.06214	0.0287883	-1.62391	0.0248352
ILMN_1368173	Ap3s1	1	-0.91851	0.0218458	0.00816282	0		ILMN_1368173	Ap3s1	1	-0.908414	0.372579	0.107008	0		Flna	-2.72345	0.000602945	-2.86498	0.0316999
ILMN_1366737	Ap4b1	1	-1.70335	0.000468125	0.000658798	1		ILMN_1366737	Ap4b1	1	-2.20997	0.0245239	0.021119	1		Flot1	-3.30873	1.06814e-05	-2.32748	0.0367864
ILMN_1362140	Ap4m1	0	-0.0807969	0.542908	0.999779	0		ILMN_1362140	Ap4m1	0	-0.472115	0.0107873	0.992521	0		Flot2	-2.22636	0.000836645	-1.8203	0.0335521
ILMN_1375211	Apaf1	1	-0.0309072	0.837633	0.15886	0		ILMN_1375211	Apaf1	1	-0.988258	0.0464974	0.0294199	0		Fn1	-1.4877	0.0172096	-2.72861	0.0423257
ILMN_1351230	Apba1	0	0.123868	0.422798	0.999737	0		ILMN_1351230	Apba1	0	-0.017262	0.778447	0.999914	0		Fnta	-1.3191	0.0119773	-1.76203	0.031092
ILMN_1352620	Apba2	0	-0.263434	0.0885526	0.999928	0		ILMN_1352620	Apba2	0	0.0231993	0.916439	0.999928	0		Fos	-2.68098	0.0132258	-2.92175	0.0135853
ILMN_1351984	Apba2bp	0	0.0527263	0.666076	0.999928	0		ILMN_1351984	Apba2bp	0	-0.013279	0.778136	0.999928	0		Frap1	-1.66387	0.00150376	-1.23349	0.00837323
ILMN_1363913	Apba3	1	-2.02725	7.40332e-06	4.54016e-05	1		ILMN_1363913	Apba3	1	-1.3082	0.00643879	0.0122944	1		Frmd8	-1.75168	0.0005916	-1.81999	0.0120497
ILMN_1361205	Apbb1	1	1.3995	0.00177105	0.00144394	1		ILMN_1361205	Apbb1	1	-0.000187454	0.892167	0.214662	0		Fts	-1.66975	0.00482963	-1.16044	0.0254543
ILMN_1368527	Apbb1ip	1	-0.309069	0.128334	0.0324913	0		ILMN_1368527	Apbb1ip	1	-3.03036	0.0331025	0.0250464	1		Fuca	-1.97791	0.00146095	-1.71839	0.0498636
ILMN_1370349	Apbb3	1	-0.6336	0.0496202	0.0151735	0		ILMN_1370349	Apbb3	1	-0.987962	0.0746515	0.0366554	0		Fuk	-2.52422	1.01102e-05	-1.10702	0.0320561
ILMN_1363282	Apc	0	0.16742	0.346321	0.999928	0		ILMN_1363282	Apc	0	-0.0832999	0.465303	0.999928	0		Fundc1	-1.57887	0.0109731	-1.75679	0.0453359
ILMN_1373693	Apc2	0	-0.16417	0.180003	0.999928	0		ILMN_1373693	Apc2	0	0.0766902	0.587667	0.999791	0		Fus	-1.425	0.0339228	-2.80132	0.0167125
ILMN_1374373	Apcs	0	0.245669	0.264479	1	0		ILMN_1374373	Apcs	0	0.0564059	0.662212	0.999928	0		Fut8	-1.5001	0.0029266	-2.3187	0.0127175
ILMN_1368576	Apeg3	1	-0.605169	0.0869132	0.0237045	0		ILMN_1368576	Apeg3	1	0.0342713	0.737707	0.184387	0		Fxc1	-1.73594	0.00380324	-1.15317	0.029276
ILMN_1362585	Apeh	1	-0.38	0.282958	0.0633866	0		ILMN_1362585	Apeh	1	-1.3387	0.0718325	0.0359799	1		Fxr1	-1.66821	0.0154675	-2.34435	0.0182037
ILMN_1371668	Apex1	1	-1.15539	0.0114516	0.0051769	1		ILMN_1371668	Apex1	1	-2.14334	0.0245267	0.0211129	1		Fxr2h	-1.67041	0.000239107	-1.43905	0.00231129
ILMN_1349158	Apex2	0	0.0273709	0.732088	0.999928	0		ILMN_1349158	Apex2	0	-0.11632	0.222019	0.999898	0		Fyn	-1.29347	0.000782153	-2.64367	0.00236629
ILMN_1373565	Aph1a	1	-3.05935	1.04735e-06	1.2307e-05	1		ILMN_1373565	Aph1a	1	-2.05084	0.0942111	0.0416442	1		G3bp	-1.7459	0.00839563	-2.28772	0.0246974
ILMN_1359346	Aph1b	1	-0.769167	0.048104	0.0147825	0		ILMN_1359346	Aph1b	1	-1.13025	0.310865	0.0930074	0		G6pdx	-1.09024	0.00522805	-2.24146	0.0349631
ILMN_1357965	Api5	1	-1.23759	0.0433361	0.0136878	1		ILMN_1357965	Api5	1	-2.29366	0.0540228	0.0313421	1		Gabpb1	-1.05542	0.00530291	-1.77951	0.0135912
ILMN_1357552	Apip	1	-0.612077	0.0218342	0.00816212	0		ILMN_1357552	Apip	1	-0.783163	0.0491096	0.0301302	0		Gadd45a	-2.22742	0.00578994	-2.35764	0.0152305
ILMN_1351069	Apln	1	-0.852831	0.0137813	0.00578784	0		ILMN_1351069	Apln	1	0.190759	0.0272098	0.0224148	0		Gadd45g	-2.76582	0.00150809	-1.15328	0.0108945
ILMN_1356199	Aplnr	1	-1.46255	0.0494697	0.0151413	1		ILMN_1356199	Aplnr	1	-0.235021	0.184405	0.0640352	0		Gadd45gip1	-1.31197	0.0129567	-1.43709	0.0389114
ILMN_1351182	Aplp2	1	-1.23368	0.0141517	0.00590504	1		ILMN_1351182	Aplp2	1	-0.782164	0.0129034	0.0156586	0		Gak	-1.14831	0.0052745	-2.74662	0.00666544
ILMN_1366518	Apoa1bp	1	-1.86838	0.0082905	0.0040781	1		ILMN_1366518	Apoa1bp	1	-1.17896	0.183202	0.0637206	0		Galm	-1.09406	0.00302508	-1.69195	0.0298685
ILMN_1358319	Apoa2	0	0.393474	0.169216	0.999452	0		ILMN_1358319	Apoa2	0	0.075087	0.484463	0.999928	0		Galnt11	-2.35227	0.00083897	-2.24413	0.0157985
ILMN_1359395	Apoa5	0	0.0056245	0.954436	0.999928	0		ILMN_1359395	Apoa5	0	-0.0422264	0.532925	0.999928	0		Ganab	-1.50347	0.00152266	-1.21246	0.011371
ILMN_1360779	Apob	0	0.0165438	0.827564	0.999928	0		ILMN_1360779	Apob	0	0.139885	0.111415	0.999206	0		Gars	-2.05655	0.00152843	-1.63369	0.0368001
ILMN_1368847	Apobec1	1	-0.114473	0.527725	0.107681	0		ILMN_1368847	Apobec1	1	0.0449033	0.995653	0.233713	0		Gart	-1.11489	0.00177172	-2.09616	0.0184903
ILMN_1373029	Apobec2	1	-1.40999	0.0152409	0.00620542	1		ILMN_1373029	Apobec2	1	-0.109983	0.569161	0.14984	0		Gas2l1	-1.05449	0.00188294	-2.46357	0.0364029
ILMN_1353663	Apobec3f	1	-0.0236559	0.85162	0.161185	0		ILMN_1353663	Apobec3f	1	-0.175881	0.474399	0.128994	0		Gas7	-1.33883	0.00378679	-1.27746	0.0156679
ILMN_1649792	Apobec4	1	0.0222939	0.873128	0.164331	0		ILMN_1649792	Apobec4	1	-0.119594	0.341334	0.0999617	0		Gatad2a	-2.06484	0.000820083	-2.93497	0.00270536
ILMN_1371556	Apoc1	0	-0.0299115	0.864756	0.999928	0		ILMN_1371556	Apoc1	0	0.0625951	0.787313	0.999928	0		Gbe1	-1.78249	0.00600925	-1.32567	0.0350881
ILMN_1357481	Apoc2	0	-0.0824959	0.563516	0.999928	0		ILMN_1357481	Apoc2	0	0.0162109	0.997953	0.999893	0		Gbl	-1.93902	0.000655962	-1.68528	0.0237699
ILMN_1367529	Apoe	1	-2.23708	0.0455139	0.0141969	1		ILMN_1367529	Apoe	1	-1.23939	0.114096	0.0463713	1		Gcdh	-2.51923	0.000592333	-1.1719	0.044496
ILMN_1351292	Apof	0	0.09786	0.261472	0.999928	0		ILMN_1351292	Apof	0	0.15772	0.0520045	0.998382	0		Gclc	-1.7763	0.0011156	-1.91917	0.0139113
ILMN_1351672	Apoh	0	0.228106	0.504428	0.999928	0		ILMN_1351672	Apoh	0	-0.0412684	0.746579	0.999928	0		Gcsh	-1.869	0.00444534	-1.1712	0.0269869
ILMN_1366261	Apol2	0	-0.0891885	0.37337	0.999712	0		ILMN_1366261	Apol2	0	0.0800463	0.456609	0.999928	0		Gdf1	-1.6989	0.000421149	-2.50676	0.011899
ILMN_1650673	Apol3	1	-0.75825	0.120988	0.031024	0		ILMN_1650673	Apol3	1	-1.45003	0.0651208	0.0338024	1		Gdi1	-2.00538	0.00164932	-2.57097	0.00393411
ILMN_1352829	Apol9a	1	-0.936681	0.00383082	0.0024136	0		ILMN_1352829	Apol9a	1	-0.071225	0.507015	0.135865	0		Gemin8	-1.36373	0.00146042	-1.49367	0.0248185
ILMN_1364576	Apold1	1	0.934268	0.0460473	0.0143022	0		ILMN_1364576	Apold1	1	-0.209446	0.164203	0.0591267	0		Gfm1	-2.225	0.00265335	-1.61519	0.0205346
ILMN_1365037	Apom	1	-0.0694231	0.495089	0.101988	0		ILMN_1365037	Apom	1	-0.427581	0.0466734	0.0293924	0		Gga1	-3.02948	6.56228e-05	-2.89418	0.00906302
ILMN_1366106	Apon	0	-0.101242	0.335047	0.999917	0		ILMN_1366106	Apon	0	0.00728591	0.95347	0.999843	0		Gga3	-1.12096	0.00265424	-2.39218	0.00253846
ILMN_1369989	Apool	1	-1.31945	0.0365768	0.0118377	1		ILMN_1369989	Apool	1	-0.975079	0.0495545	0.030256	0		Giot1	-1.78778	0.00150465	-1.91796	0.0251545
ILMN_1360376	App	1	-1.11346	0.0767486	0.021476	1		ILMN_1360376	App	1	-2.8198	0.000952641	0.00440245	1		Git2	-1.94096	0.000733369	-2.92024	0.0127937
ILMN_1353694	Appbp2	1	-2.22187	0.000472709	0.000661924	1		ILMN_1353694	Appbp2	1	-1.68334	0.113991	0.0463639	1		Gkap1	-2.27088	0.0013101	-1.20837	0.00835321
ILMN_1367145	Aprin	1	-0.982638	0.0233748	0.00852931	0		ILMN_1367145	Aprin	1	-1.93736	0.000686369	0.00368866	1		Glg1	-2.92348	0.000425403	-2.55186	0.0126379
ILMN_1364880	Aprt	1	-2.18726	5.29683e-07	7.8074e-06	1		ILMN_1364880	Aprt	1	-2.16774	0.145042	0.0547943	0		Glo1	-1.74499	0.00376829	-2.03317	0.0304426
ILMN_1369321	Aptx	1	-0.237339	0.149883	0.0370535	0		ILMN_1369321	Aptx	1	-0.782968	0.0575933	0.0324821	0		Glod4	-1.66273	0.00059556	-1.50447	0.0468089
ILMN_1367401	Apxl	0	-0.0298878	0.785542	0.999928	0		ILMN_1367401	Apxl	0	0.0981012	0.207213	0.999928	0		Glrx1	-1.54826	0.00240897	-2.15993	0.0444813
ILMN_1358325	Aqp1	1	-3.94665	0.000678866	0.000823625	1		ILMN_1358325	Aqp1	1	1.7092	0.26759	0.0826906	0		Glrx3	-1.36465	0.00605028	-2.0774	0.03005
ILMN_1373630	Aqp11	0	0.00162936	0.973756	0.999845	0		ILMN_1373630	Aqp11	0	-0.00740163	0.819997	0.999829	0		Gltp	-2.48251	0.000607556	-2.45257	0.0424261
ILMN_1370221	Aqp2	0	-0.0683528	0.548382	0.999781	0		ILMN_1370221	Aqp2	0	0.061623	0.621808	0.999811	0		Glud1	-3.02254	0.000423694	-3.05048	0.0278077
ILMN_1355321	Aqp3	0	-0.162697	0.303655	0.999928	0		ILMN_1355321	Aqp3	0	0.00264172	0.910803	0.999928	0		Gmppa	-1.16456	0.00110616	-1.15276	0.0173265
ILMN_1349349	Aqp4	0	-0.0289341	0.783932	0.999928	0		ILMN_1349349	Aqp4	0	0.0982061	0.135727	0.999335	0		Gmps	-1.58781	0.00878694	-1.92595	0.0299252
ILMN_1364664	Aqp5	0	-0.150661	0.272903	0.999928	0		ILMN_1364664	Aqp5	0	-0.0808844	0.440187	0.999928	0		Gnai3	-1.44306	0.0177592	-2.41249	0.0289113
ILMN_1354810	Aqp6	0	0.0145229	0.844953	0.999832	0		ILMN_1354810	Aqp6	0	0.11463	0.344228	0.999694	0		Gnb1	-2.70394	0.00149465	-2.37589	0.0278081
ILMN_1362132	Aqp7	1	-2.70355	0.000383632	0.000603021	1		ILMN_1362132	Aqp7	1	0.0498249	0.702913	0.177721	0		Gnl2	-1.23978	0.00573979	-2.57472	0.000401078
ILMN_1367107	Aqp8	0	-0.00166737	0.999356	0.999847	0		ILMN_1367107	Aqp8	0	0.077188	0.464176	0.999928	0		Gnl3	-1.63	0.000819064	-2.83071	0.00235986
ILMN_2040898	Aqp9	1	-0.975568	0.0712485	0.0201993	0		ILMN_2040898	Aqp9	1	-0.171762	0.466753	0.12727	0		Gnpat	-3.32142	4.53387e-05	-1.22652	0.045899
ILMN_1372034	Aqr	1	-0.882678	0.00935546	0.00444327	0		ILMN_1372034	Aqr	1	-1.99848	0.00799463	0.0123241	1		Gns	-2.07548	0.00442697	-2.41707	0.0247137
ILMN_1353640	Ar	0	-0.242341	0.0843664	0.999928	0		ILMN_1353640	Ar	0	-0.100436	0.423281	0.999737	0		Golga2	-2.39168	0.00517637	-2.22909	0.013898
ILMN_1352852	Araf	1	-1.68681	0.000329834	0.000601119	1		ILMN_1352852	Araf	1	-1.98393	0.00713127	0.0121265	1		Golga5	-1.32184	0.00153088	-1.85623	0.00567644
ILMN_1357284	Arbp	1	-4.08467	2.19806e-05	9.74532e-05	1		ILMN_1357284	Arbp	1	-0.102908	0.82296	0.201033	0		Golga7	-1.28044	0.00185007	-1.91725	0.0197232
ILMN_2039673	Arc	0	-0.090713	0.402834	0.999728	0		ILMN_2039673	Arc	0	-0.295486	0.0759942	0.99887	0		Gosr2	-1.16486	0.00928349	-2.0978	0.0136159
ILMN_1354803	Arcn1	1	-2.15471	0.0119578	0.00526686	1		ILMN_1354803	Arcn1	1	-1.70362	0.0512188	0.0309026	1		Got1	-3.21667	0.00150463	-2.31807	0.0197905
ILMN_1367544	Ard1	1	-1.44241	0.00714909	0.00369626	1		ILMN_1367544	Ard1	1	-2.38989	0.000792886	0.00390846	1		Got2	-4.2399	0.000125848	-2.78495	0.02896
ILMN_1360167	Ard1b	0	-0.0413286	0.710031	0.999928	0		ILMN_1360167	Ard1b	0	0.0280146	0.886009	0.999928	0		Gpaa1	-1.62396	0.000477492	-1.6492	0.00494069
ILMN_1363074	Areg	0	-0.0186882	0.883272	0.999837	0		ILMN_1363074	Areg	0	-0.133956	0.284334	0.999645	0		Gpi	-4.17413	2.38864e-06	-3.70029	0.0275429
ILMN_1360762	Arf1	1	-2.53528	0.000325998	0.000600643	1		ILMN_1360762	Arf1	1	-2.08236	0.0621853	0.0333692	1		Gpr180	-1.51004	0.00605481	-1.80642	0.0127488
ILMN_1373540	Arf2	1	-0.98741	0.00920075	0.00442609	0		ILMN_1373540	Arf2	1	-0.928445	0.0343932	0.0254219	0		Gprasp1	-2.52629	0.000821315	-1.81898	0.00868093
ILMN_1360230	Arf3	1	-0.0750652	0.7725	0.148672	0		ILMN_1360230	Arf3	1	-0.97044	0.0580986	0.0326297	0		Gps2	-1.00526	0.00183516	-2.4048	0.00927591
ILMN_1358093	Arf4	1	-0.747841	0.189484	0.0451049	0		ILMN_1358093	Arf4	1	-2.49679	0.0442781	0.0284949	1		Gpsn2	-3.07987	0.00448163	-2.50547	0.017295
ILMN_1351705	Arf4l	1	-0.368541	0.107282	0.0282112	0		ILMN_1351705	Arf4l	1	-0.713415	0.024288	0.0211538	0		Gpx3	-3.60108	0.00127429	-1.94802	0.0334325
ILMN_1357054	Arf5	1	-0.372643	0.247786	0.0565942	0		ILMN_1357054	Arf5	1	-0.292557	0.350507	0.101966	0		Grinl1a	-2.67113	0.00282604	-3.57718	0.00753222
ILMN_1359124	Arf6	1	0.115688	0.63901	0.126547	0		ILMN_1359124	Arf6	1	-2.32609	0.00190321	0.00715972	1		Gripap1	-1.34183	0.00533486	-2.00433	0.00817103
ILMN_1370142	Arfgap1	1	-0.852243	0.0298877	0.0101642	0		ILMN_1370142	Arfgap1	1	-1.30231	0.00799761	0.0123022	1		Grk5	-1.21241	0.0030149	-1.49958	0.0367326
ILMN_1373855	Arfgap2	1	-2.39806	9.69823e-07	1.19825e-05	1		ILMN_1373855	Arfgap2	1	-2.1308	0.0516193	0.0306018	1		Grn	-1.98716	0.00112205	-2.26719	0.03263
ILMN_1349720	Arfgef1	1	-1.31144	0.0105046	0.00482804	1		ILMN_1349720	Arfgef1	1	-1.7576	0.0419716	0.027548	1		Grsf1	-2.8804	0.000589845	-2.87955	0.0128871
ILMN_1366511	Arfgef2	1	-1.07704	0.00074026	0.00082213	1		ILMN_1366511	Arfgef2	1	-1.69997	4.11733e-06	0.000267538	1		Gs3	-2.04712	0.000847947	-2.75718	0.000650225
ILMN_1355238	Arfip1	1	-0.368313	0.207717	0.0487409	0		ILMN_1355238	Arfip1	1	-0.969129	0.0175641	0.0185165	0		Gsk3b	-1.36319	0.00443972	-2.22838	0.0253578
ILMN_1352668	Arfip2	1	-0.949708	0.000695932	0.000820055	0		ILMN_1352668	Arfip2	1	-1.42263	0.00330905	0.00872762	1		Gspt1	-2.51171	0.000818629	-2.42633	0.032058
ILMN_1372031	Arfrp1	1	-0.660552	0.0797844	0.0221594	0		ILMN_1372031	Arfrp1	1	-0.8013	0.221366	0.072948	0		Gstk1	-2.86456	0.00243909	-1.08074	0.0367473
ILMN_1356828	Arg1	0	-0.201215	0.168089	0.999928	0		ILMN_1356828	Arg1	0	-0.148585	0.332797	0.999686	0		Gstm1	-1.28575	0.00853738	-2.50847	0.015231
ILMN_1357676	Arg2	0	0.130771	0.205925	0.999928	0		ILMN_1357676	Arg2	0	0.0910967	0.687329	0.999811	0		Gsto1	-2.42358	0.00154331	-2.00994	0.0434766
ILMN_1357635	Argbp2	1	-3.22064	0.000302207	0.00057969	1		ILMN_1357635	Argbp2	1	0.13893	0.248108	0.0784916	0		Gtf2a2	-2.82913	0.000594406	-1.92854	0.0461661
ILMN_1374973	Arhgap1	1	0.522958	0.283207	0.0634341	0		ILMN_1374973	Arhgap1	1	-0.237308	0.587591	0.153823	0		Gtf2b	-2.32938	0.00042719	-2.22215	0.0336353
ILMN_1368216	Arhgap12	1	-1.27537	0.00963917	0.00449667	1		ILMN_1368216	Arhgap12	1	-2.29558	0.0068681	0.0119831	1		Gtf2e2	-1.20547	0.00841	-1.45878	0.0407192
ILMN_1369298	Arhgap17	1	-2.32774	8.37144e-05	0.000259057	1		ILMN_1369298	Arhgap17	1	-3.70789	0.0261376	0.0217825	1		Gtf2f1	-1.75812	0.000669932	-1.9534	0.002671
ILMN_1349832	Arhgap18	1	-1.38419	0.046971	0.0145139	1		ILMN_1349832	Arhgap18	1	-1.92642	0.0214018	0.0199964	1		Gtf2h1	-1.36651	0.00085285	-2.75732	0.00669724
ILMN_1364451	Arhgap21	1	-2.87554	6.82303e-05	0.000225245	1		ILMN_1364451	Arhgap21	1	-1.93968	0.026973	0.0222454	1		Gtf2h2	-1.01423	0.00150152	-1.20833	0.035143
ILMN_1353116	Arhgap22	0	-0.0957416	0.439704	0.999928	0		ILMN_1353116	Arhgap22	0	-0.0888381	0.452584	0.99975	0		Gtf2i	-1.96246	0.00109679	-2.73575	0.0127245
ILMN_1348846	Arhgap23	0	0.0206534	0.827725	0.999928	0		ILMN_1348846	Arhgap23	0	0.0912411	0.491708	0.999928	0		Gtf2ird1	-1.29964	0.000824562	-1.63072	0.00215443
ILMN_1376736	Arhgap24	1	-1.60062	0.0196192	0.00749756	1		ILMN_1376736	Arhgap24	1	-1.13592	0.0391836	0.0269384	1		Gtf3c1	-2.23112	6.77678e-06	-2.8597	0.00233305
ILMN_1366689	Arhgap26	0	0.0524608	0.662212	0.999928	0		ILMN_1366689	Arhgap26	0	-0.159084	0.184672	0.999492	0		Gtl3	-2.15329	0.000175221	-1.38953	0.0429462
ILMN_1371594	Arhgap27	0	-0.0955673	0.431171	0.999741	0		ILMN_1371594	Arhgap27	0	-0.250409	0.162937	0.999928	0		Gtpbp6	-1.30158	0.000943	-2.10116	0.00298696
ILMN_1353948	Arhgap29	1	-0.86995	0.00216241	0.00151715	0		ILMN_1353948	Arhgap29	1	0.033993	0.872323	0.210881	0		Gypc	-3.16264	0.000754051	-1.58647	0.0437212
ILMN_1365270	Arhgap4	0	-0.107994	0.329577	0.999928	0		ILMN_1365270	Arhgap4	0	-0.0231831	0.781678	0.999928	0		H13	-1.31864	0.00323098	-2.82993	0.0197923
ILMN_1371871	Arhgap5	1	0.191317	0.572372	0.115362	0		ILMN_1371871	Arhgap5	1	0.0204565	0.948756	0.225244	0		H2-M10.6	-1.66354	0.0050401	-1.82874	0.0434684
ILMN_1376406	Arhgap8	0	0.0816328	0.401063	0.999928	0		ILMN_1376406	Arhgap8	0	-0.262163	0.0978908	0.999928	0		H2afy	-2.37847	0.000931815	-2.83353	0.0246982
ILMN_1376877	Arhgap9	1	-0.54386	0.0250061	0.00890225	0		ILMN_1376877	Arhgap9	1	-2.31097	0.107229	0.0450049	1		H3f3b	-1.9789	0.0151749	-2.56034	0.0234352
ILMN_1364052	Arhgdia	1	-3.54228	4.37149e-07	6.86502e-06	1		ILMN_1364052	Arhgdia	1	-3.45683	0.0619426	0.033314	1		Habp4	-2.29201	0.00281377	-2.21447	0.00377864
ILMN_1372349	Arhgdib	1	-2.3292	0.00525379	0.00290399	1		ILMN_1372349	Arhgdib	1	-1.97714	0.128992	0.0504828	0		Hadh	-2.60296	0.00110659	-1.25393	0.0430566
ILMN_1353039	Arhgdig	0	-0.122189	0.143938	0.999928	0		ILMN_1353039	Arhgdig	0	0.100803	0.305748	0.999928	0		Hadha	-3.20569	0.00074462	-2.08728	0.0265005
ILMN_1376334	Arhgef1	1	-1.58591	0.000763173	0.000825747	1		ILMN_1376334	Arhgef1	1	-4.20262	0.000263168	0.00253053	1		Hat1	-1.28422	0.0140722	-1.70646	0.0314851
ILMN_1356934	Arhgef11	0	-0.372502	0.0474964	0.998236	0		ILMN_1356934	Arhgef11	0	-0.0135122	0.738993	0.999903	0		Hbp1	-3.20197	4.10948e-05	-1.93536	0.0468587
ILMN_1651003	Arhgef12	1	-0.0673227	0.727258	0.141064	0		ILMN_1651003	Arhgef12	1	-0.99484	0.0609045	0.0331464	0		Hbs1l	-1.89668	0.0069777	-1.77314	0.0328029
ILMN_1375045	Arhgef15	0	0.12044	0.46627	0.999928	0		ILMN_1375045	Arhgef15	0	-0.0392845	0.55933	0.999928	0		Hdac3	-1.00779	0.00282495	-1.85505	0.0168004
ILMN_1354567	Arhgef17	0	-0.20128	0.220093	0.999928	0		ILMN_1354567	Arhgef17	0	0.0267246	0.866688	0.999928	0		Hdac5	-1.86994	0.000820743	-2.09948	0.0127633
ILMN_1349024	Arhgef18	0	0.0173706	0.797778	0.999827	0		ILMN_1349024	Arhgef18	0	-0.0238109	0.698421	0.999904	0		Hdac7a	-1.38748	0.000638015	-2.73253	0.00404341
ILMN_1352810	Arhgef19	0	-0.088009	0.462566	0.999928	0		ILMN_1352810	Arhgef19	0	0.0458708	0.732088	0.999928	0		Hddc2	-1.22664	0.000474056	-1.2422	0.0262094
ILMN_1376651	Arhgef2	1	-1.56691	0.0234489	0.00852855	1		ILMN_1376651	Arhgef2	1	-1.75213	0.071018	0.035806	1		Hdgf	-3.42894	0.000837564	-3.31608	0.0251164
ILMN_1363739	Arhgef3	1	-0.350215	0.0452469	0.0141319	0		ILMN_1363739	Arhgef3	1	-1.88398	0.000105932	0.0019752	1		Hdgfrp2	-1.37998	0.00482958	-1.6857	0.00856728
ILMN_1374938	Arhgef5	0	-0.435384	0.0547416	0.999928	0		ILMN_1374938	Arhgef5	0	-0.109705	0.320399	0.999928	0		Hdlbp	-3.91276	1.13457e-07	-3.23164	0.0110028
ILMN_1376939	Arhgef6	1	-0.0563272	0.765429	0.147514	0		ILMN_1376939	Arhgef6	1	-0.784084	0.0445805	0.0286122	0		Helz	-2.12531	4.4139e-06	-2.57557	0.0026358
ILMN_1356216	Arhgef7	0	-0.323595	0.119465	0.999928	0		ILMN_1356216	Arhgef7	0	-0.0589317	0.49847	0.999766	0		Hemk2	-1.20636	0.00236001	-1.01608	0.0358254
ILMN_1349180	Arhgef9	1	-1.60793	0.00115209	0.00110559	1		ILMN_1349180	Arhgef9	1	-0.146817	0.181323	0.0634169	0		Herc1	-1.55534	0.000291629	-1.88701	0.00233233
ILMN_1352949	Arid1a	1	-2.49542	4.11398e-05	0.000156399	1		ILMN_1352949	Arid1a	1	-3.40021	0.00323841	0.00896013	1		Herc2	-1.2448	0.00380999	-2.01932	0.00252779
ILMN_1350994	Arid2	1	2.15057	0.0082137	0.00404625	1		ILMN_1350994	Arid2	1	0.518648	0.649815	0.167033	0		Herc4	-1.61736	0.00433977	-1.22945	0.0447025
ILMN_1372686	Arid3a	0	-0.0824524	0.409757	0.999731	0		ILMN_1372686	Arid3a	0	-0.141606	0.178876	0.999928	0		Herpud1	-3.06963	0.000426238	-5.07504	0.00353427
ILMN_1361916	Arid4a	1	-0.139197	0.411307	0.0870883	0		ILMN_1361916	Arid4a	1	-1.00131	5.5986e-05	0.00125052	1		Herpud2	-1.62481	0.0037697	-2.62215	0.0109737
ILMN_1354974	Arid4b	1	-0.444122	0.152329	0.0375202	0		ILMN_1354974	Arid4b	1	-1.95574	0.00659657	0.0119974	1		Hes6	-1.57825	0.000475848	-1.77126	0.0197957
ILMN_1372458	Arid5a	1	-0.299654	0.0523638	0.0158481	0		ILMN_1372458	Arid5a	1	-1.21652	0.00378565	0.00898952	1		Hfe	-3.42713	0.000140679	-2.36465	0.0350395
ILMN_1353523	Arid5b	0	-0.0417409	0.739816	0.999928	0		ILMN_1353523	Arid5b	0	-0.268271	0.0766382	0.999928	0		Hhex	-1.48792	0.000448862	-1.76297	0.0433573
ILMN_1361429	Arih1	1	-0.283237	0.596683	0.119346	0		ILMN_1361429	Arih1	1	-1.05583	0.116419	0.047101	1		Hif1a	-2.17966	0.000606893	-3.63249	0.00836221
ILMN_1354100	Arl1	1	-0.701884	0.0863807	0.0236283	0		ILMN_1354100	Arl1	1	-1.03897	0.0958855	0.0421411	1		Hint2	-2.38667	0.00237494	-1.81414	0.0437115
ILMN_1361239	Arl10	0	0.264228	0.34455	0.999694	0		ILMN_1361239	Arl10	0	-0.0988932	0.483175	0.999928	0		Hint3	-2.07762	0.00112052	-1.78	0.0238046
ILMN_1650220	Arl11	1	-0.101582	0.45267	0.0945008	0		ILMN_1650220	Arl11	1	0.041732	0.976332	0.230262	0		Hirip3	-1.51766	0.000593557	-1.08962	0.013945
ILMN_1369521	Arl12	0	-0.045507	0.525519	0.999774	0		ILMN_1369521	Arl12	0	-0.0466506	0.553534	0.999782	0		Hmgcs1	-1.24872	0.0123974	-2.14587	0.02497
ILMN_1359568	Arl2	1	-1.90993	3.54269e-05	0.000140731	1		ILMN_1359568	Arl2	1	-1.00476	0.138691	0.0530966	0		Hmgn2	-3.14539	0.00147069	-2.27097	0.0490324
ILMN_1367248	Arl3	1	-1.75553	0.00115684	0.00110699	1		ILMN_1367248	Arl3	1	-2.04036	0.0228627	0.0205294	1		Hmox2	-1.99974	4.35897e-05	-2.15521	0.00876497
ILMN_1351318	Arl4a	1	-0.24542	0.648468	0.128163	0		ILMN_1351318	Arl4a	1	-2.02954	0.0104517	0.0138771	1		Hn1	-1.82562	0.00125426	-2.05213	0.0458472
ILMN_1360968	Arl5a	1	-1.5711	0.0195733	0.00748513	1		ILMN_1360968	Arl5a	1	-2.19963	0.0642503	0.0336766	1		Hnrnpf	-2.40606	0.00254926	-2.33222	0.0278061
ILMN_1650491	Arl5b	1	0.0881636	0.459668	0.0957476	0		ILMN_1650491	Arl5b	1	-2.24002	0.00297638	0.00875476	1		Hnrnpk	-1.67909	0.00601729	-2.50516	0.00861841
ILMN_1361517	Arl6	0	0.323009	0.0927162	1	0		ILMN_1361517	Arl6	0	0.0516618	0.590726	0.999928	0		Hnrpa3	-2.46415	0.00186228	-3.00213	0.0142944
ILMN_1363949	Arl6ip2	1	-1.87728	0.00285084	0.0018654	1		ILMN_1363949	Arl6ip2	1	-2.63617	0.000252585	0.00251914	1		Hnrpdl	-1.73445	0.00503215	-2.75607	0.00214244
ILMN_1348986	Arl6ip5	1	-0.163698	0.735469	0.142508	0		ILMN_1348986	Arl6ip5	1	-1.24797	0.0806892	0.0382367	1		Hnrph1	-1.57378	0.0112745	-2.9995	0.0173185
ILMN_1650492	Arl6ip6	1	-1.81428	0.00117328	0.00110635	1		ILMN_1650492	Arl6ip6	1	-0.970136	0.207988	0.0699916	0		Hnrpl	-1.9448	0.00823938	-2.58469	0.0238115
ILMN_1360934	Arl9	0	-0.0980603	0.333441	0.999928	0		ILMN_1360934	Arl9	0	0.0597911	0.653518	0.999804	0		Hnrpm	-3.13108	0.000420756	-2.78866	0.0206938
ILMN_1366381	Armc1	1	-1.86377	0.0114617	0.00517312	1		ILMN_1366381	Armc1	1	-0.544954	0.195138	0.0669062	0		Hnrpu	-3.03091	0.00169648	-3.21325	0.0116698
ILMN_1370381	Armc3	0	0.0339273	0.684109	0.999928	0		ILMN_1370381	Armc3	0	0.0552071	0.530349	0.999928	0		Hp1bp3	-1.48124	0.0109716	-2.83044	0.0180451
ILMN_1364578	Armc4	0	0.00802269	0.929319	0.999928	0		ILMN_1364578	Armc4	0	0.0298009	0.758815	0.999928	0		Hps1	-1.05769	0.00518797	-2.66897	0.0178199
ILMN_1357732	Armc5	1	-1.56407	0.000941132	0.000936858	1		ILMN_1357732	Armc5	1	-2.95522	0.00665619	0.0119338	1		Hps6	-1.32082	0.000514795	-1.80498	0.0272146
ILMN_1354145	Armc8	1	-1.60824	0.0011356	0.00110748	1		ILMN_1354145	Armc8	1	-0.966232	0.0730378	0.0363206	0		Hpse	-1.22419	0.00152595	-3.51303	0.00691539
ILMN_1359934	Armc9	0	-0.138696	0.277411	0.999928	0		ILMN_1359934	Armc9	0	-0.197695	0.20512	0.999535	0		Hsd17b10	-1.34913	0.010683	-1.8134	0.0437867
ILMN_1362651	Armcx1	1	-1.64951	0.00753475	0.00381008	1		ILMN_1362651	Armcx1	1	-0.0106369	0.81082	0.198905	0		Hsd17b12	-1.63848	0.0028036	-2.31821	0.0191322
ILMN_1352521	Armcx2	0	-0.79592	0.0363871	0.99772	0		ILMN_1352521	Armcx2	0	0.0312925	0.861697	0.999928	0		Hsd17b4	-2.44719	0.00246707	-1.90685	0.0358774
ILMN_1373755	Armcx3	1	-1.68075	0.00939759	0.00444819	1		ILMN_1373755	Armcx3	1	-0.12685	0.369828	0.106388	0		Hsd17b8	-1.25742	0.0192574	-1.763	0.0244947
ILMN_1348921	Armcx6	0	-0.110858	0.309129	0.999928	0		ILMN_1348921	Armcx6	0	-0.0986906	0.343101	0.999928	0		Hsf2	-1.59574	0.00266026	-1.47861	0.00789358
ILMN_1370585	Armet	1	-1.90107	0.00183803	0.00147634	1		ILMN_1370585	Armet	1	-0.768482	0.249963	0.0789038	0		Hsp90aa1	-2.45379	0.000822572	-3.29682	0.0109139
ILMN_1362273	Armetl1	1	-0.54593	0.215138	0.0501948	0		ILMN_1362273	Armetl1	1	-0.107681	0.271683	0.08363	0		Hspa5	-3.36841	0.00282015	-3.96265	0.0118877
ILMN_1353569	Arnt	1	-0.0691127	0.649095	0.128257	0		ILMN_1353569	Arnt	1	-0.245196	0.255383	0.0800959	0		Hspa9a	-2.08115	0.00145685	-2.84387	0.0201363
ILMN_1351096	Arnt2	0	-0.188268	0.144421	0.999371	0		ILMN_1351096	Arnt2	0	-0.0224582	0.734825	0.999928	0		Hspb6	-4.92286	0.000837684	-1.60877	0.0119166
ILMN_1351776	Arntl	1	-0.639025	0.0412985	0.0131555	0		ILMN_1351776	Arntl	1	-0.693413	0.00764123	0.0122918	0		Hspbp1	-1.98816	0.000226014	-2.14938	0.0135119
ILMN_1376555	Arpc1a	1	-2.33904	0.000779732	0.000827675	1		ILMN_1376555	Arpc1a	1	-1.28801	0.261955	0.0813478	0		Hspcal3	-2.71985	4.53332e-05	-2.96473	0.00748212
ILMN_1369239	Arpc1b	1	-0.511181	0.318617	0.0701406	0		ILMN_1369239	Arpc1b	1	-2.13361	0.0327039	0.0250542	1		Hspd1	-3.28438	2.20159e-05	-3.02363	0.0197939
ILMN_1367825	Arpc2	1	-3.37229	0.00137004	0.00119343	1		ILMN_1367825	Arpc2	1	-2.52732	0.106647	0.0449897	1		Htatsf1	-1.87119	0.0113709	-3.15347	0.00269974
ILMN_1350976	Arpc3	1	-1.67255	0.00403173	0.00251472	1		ILMN_1350976	Arpc3	1	-2.06375	0.134399	0.0519077	0		Iars2	-1.25581	0.00601233	-1.20687	0.0275463
ILMN_1356401	Arpc4	1	-2.6407	0.00875988	0.00426653	1		ILMN_1356401	Arpc4	1	-2.16914	0.0827838	0.0389026	1		Ibrdc1	-1.17363	0.0168312	-1.80152	0.0119145
ILMN_1373122	Arpc5	1	-2.15676	0.0100576	0.00466596	1		ILMN_1373122	Arpc5	1	-1.33145	0.212208	0.0709772	0		Ibrdc3	-1.68996	0.000619137	-3.11478	0.00353192
ILMN_1359645	Arpc5l	0	0.0198095	0.805903	0.99992	0		ILMN_1359645	Arpc5l	0	-0.175342	0.12912	0.999882	0		Icam2	-2.43952	0.000598073	-2.78942	0.0266043
ILMN_1372795	Arpp-19	1	-1.84984	0.024427	0.00879106	1		ILMN_1372795	Arpp-19	1	-0.914254	0.0778045	0.0375671	0		Id2	-1.71242	0.0147451	-2.89123	0.0300558
ILMN_1355033	Arrb1	0	-0.0207851	0.854935	0.999928	0		ILMN_1355033	Arrb1	0	0.0933695	0.522299	0.999928	0		Ide	-1.8242	0.00151042	-1.94783	0.0075797
ILMN_1370634	Arrb2	0	-0.0111914	0.921752	0.999928	0		ILMN_1370634	Arrb2	0	-0.135212	0.202222	0.99953	0		Idh3B	-1.91522	0.000499959	-2.51645	0.0314616
ILMN_1373311	Arrdc1	1	-0.669946	0.0269426	0.00940434	0		ILMN_1373311	Arrdc1	1	-1.60419	0.0362389	0.0258248	1		Idh3g	-2.58263	0.000848778	-2.38066	0.036677
ILMN_1376333	Arrdc3	1	0.397004	0.137812	0.0345267	0		ILMN_1376333	Arrdc3	1	-0.0481546	0.717598	0.180603	0		Ier2	-2.49648	0.00151836	-2.56691	0.0335275
ILMN_1350700	Arrdc4	0	0.0869948	0.455804	0.999751	0		ILMN_1350700	Arrdc4	0	0.104049	0.355981	0.999928	0		Ifitm1	-1.32995	0.010438	-2.5801	0.034513
ILMN_1363907	Arsa	0	-0.289331	0.0586057	0.999928	0		ILMN_1363907	Arsa	0	-0.133318	0.176449	0.999857	0		Ifngr1	-1.80315	0.00991601	-1.77976	0.0439262
ILMN_1366780	Arsb	1	-0.816769	0.010841	0.00495689	0		ILMN_1366780	Arsb	1	-0.652889	0.0359953	0.0257625	0		Ifngr2	-1.62894	0.000590675	-2.38673	0.0326863
ILMN_1363901	Arse	0	-0.219648	0.068266	0.999928	0		ILMN_1363901	Arse	0	-0.198059	0.0867815	0.999001	0		Ift74	-1.04809	0.00149456	-2.05478	0.00253344
ILMN_1360365	Arsg	0	-0.298282	0.0542586	0.999928	0		ILMN_1360365	Arsg	0	-0.0183365	0.737884	0.999928	0		Ift81	-1.90461	0.00280137	-1.17817	0.025151
ILMN_1354946	Arsj	0	-0.026204	0.81887	0.999829	0		ILMN_1354946	Arsj	0	-0.0145432	0.772661	0.999928	0		Igbp1	-1.06252	0.00716183	-1.82734	0.0458649
ILMN_1374852	Arsk	1	0.0501796	0.788923	0.15133	0		ILMN_1374852	Arsk	1	-0.593664	0.0412112	0.0273757	0		Igf2r	-2.40448	0.000828884	-2.0928	0.00756713
ILMN_1367302	Art1	1	-0.0185624	0.979069	0.180569	0		ILMN_1367302	Art1	1	0.593944	0.231686	0.0752387	0		Ihpk1	-2.02812	0.00198394	-2.97556	0.013427
ILMN_1376720	Art2b	1	0.0665608	0.564149	0.113924	0		ILMN_1376720	Art2b	1	-0.771505	0.414152	0.11595	0		Ihpk2	-1.09557	0.00653077	-2.11526	0.00257613
ILMN_1376636	Art3	1	-3.3396	0.00937176	0.00444473	1		ILMN_1376636	Art3	1	0.00945688	0.970769	0.229454	0		Ik	-2.04256	0.0174603	-3.2743	0.0212338
ILMN_1366402	Art4	1	-0.147396	0.252982	0.0575539	0		ILMN_1366402	Art4	1	-1.26617	0.169216	0.0604847	0		Ikbkb	-1.41304	0.000822054	-2.2937	0.00756086
ILMN_1362379	Art5	1	-0.928087	0.00120372	0.00110891	0		ILMN_1362379	Art5	1	-0.0855868	0.343073	0.100265	0		Ilkap	-2.02728	0.00150249	-2.40125	0.0252685
ILMN_1366677	Artn	0	-0.040925	0.723716	0.999928	0		ILMN_1366677	Artn	0	0.0751771	0.400419	0.999727	0		Immt	-2.76815	0.000594535	-2.87076	0.0189353
ILMN_1371992	Arv1	1	-0.795339	0.0117107	0.00519615	0		ILMN_1371992	Arv1	1	-1.6859	0.00734042	0.0120798	1		Imp3	-1.25136	0.00736483	-1.98929	0.0302044
ILMN_1360364	Arvcf	1	-1.10216	0.0014897	0.00127389	1		ILMN_1360364	Arvcf	1	-0.215622	0.138898	0.0531282	0		Imp4	-1.74312	0.00385355	-1.98133	0.0366819
ILMN_1349101	As3mt	1	-1.30239	0.00497827	0.00279958	1		ILMN_1349101	As3mt	1	-0.874823	0.0217907	0.0202714	0		Impa1	-1.54136	0.0102541	-1.45494	0.0439834
ILMN_1368380	Asah1	1	-1.91774	0.00195478	0.00151507	1		ILMN_1368380	Asah1	1	-1.55917	0.163319	0.0589864	0		Impa2	-2.68459	0.000822485	-2.10762	0.029387
ILMN_1363356	Asah2	0	-0.140895	0.25487	0.999612	0		ILMN_1363356	Asah2	0	0.17354	0.0442763	0.998113	0		Impdh1	-2.35229	0.000576863	-3.23611	0.0197857
ILMN_1364753	Asah3l	1	-1.31341	0.0440709	0.0138341	1		ILMN_1364753	Asah3l	1	-2.46553	0.0463834	0.0293651	1		Impdh2	-3.03696	0.00059759	-2.46065	0.0379143
ILMN_1365205	Asam	0	-0.23994	0.223474	0.999928	0		ILMN_1365205	Asam	0	0.139645	0.226856	0.999573	0		Ing1l	-1.27262	0.00149166	-3.12008	0.0127176
ILMN_1356432	Asb1	1	-0.023547	0.819192	0.156032	0		ILMN_1356432	Asb1	1	1.05926	0.223635	0.0733801	0		Ing4	-1.17273	0.00888543	-1.22336	0.0468394
ILMN_1351689	Asb11	1	-0.327559	0.600747	0.120016	0		ILMN_1351689	Asb11	1	-0.172848	0.485912	0.131292	0		Ino80c	-1.60736	0.00383959	-1.0154	0.0296719
ILMN_1365540	Asb13	1	-0.554267	0.0248849	0.0088779	0		ILMN_1365540	Asb13	1	-1.57053	0.00232772	0.00775048	1		Inpp5a	-2.38095	0.000496209	-2.16211	0.0300352
ILMN_1352318	Asb15	1	1.15593	0.000429073	0.000626945	1		ILMN_1352318	Asb15	1	0.125255	0.28369	0.0865188	0		Inpp5b	-1.35512	0.00146103	-2.71019	0.0275472
ILMN_1356504	Asb18	1	-1.09651	0.000368338	0.000597423	1		ILMN_1356504	Asb18	1	-0.0426196	0.564232	0.148798	0		Inppl1	-2.56316	1.21662e-05	-1.50087	0.00370793
ILMN_1376919	Asb2	1	-5.41078	1.46967e-13	2.46954e-10	1		ILMN_1376919	Asb2	1	-0.207974	0.136049	0.0524126	0		Ipo13	-3.17566	1.66964e-06	-1.68391	0.0154053
ILMN_1362197	Asb3	1	-0.948932	0.013083	0.00558249	0		ILMN_1362197	Asb3	1	-0.840318	0.0878003	0.0400488	0		Ipo4	-1.81482	3.79412e-06	-1.97337	0.00834632
ILMN_1376895	Asb6	1	-0.229758	0.0658509	0.0190647	0		ILMN_1376895	Asb6	1	-1.2578	0.000253628	0.00249474	1		Ipo9	-1.61682	0.000842194	-1.64029	0.0117745
ILMN_1367104	Asb7	0	0.0331003	0.686202	0.99981	0		ILMN_1367104	Asb7	0	0.0129951	0.981484	0.999928	0		Irf1	-1.37084	0.00601236	-3.52625	0.0120012
ILMN_1351695	Asb8	1	-2.08906	0.000461565	0.000656162	1		ILMN_1351695	Asb8	1	-1.85155	0.0402946	0.0272393	1		Irf2bp1	-1.90888	0.00179743	-1.51628	0.030144
ILMN_1349263	Ascc1	1	-0.128539	0.635006	0.125887	0		ILMN_1349263	Ascc1	1	-1.08854	0.0331556	0.0249808	1		Irf3	-1.49557	0.00483303	-3.51997	0.0127209
ILMN_1376443	Ascl1	0	0.034169	0.718403	0.999928	0		ILMN_1376443	Ascl1	0	0.133409	0.116889	0.999239	0		Isoc1	-2.60269	0.00574862	-1.73606	0.0379272
ILMN_1357590	Ascl2	1	-0.0953785	0.468689	0.0974093	0		ILMN_1357590	Ascl2	1	-0.172886	0.536895	0.142748	0		Isy1	-1.03417	0.00112342	-1.96646	0.035603
ILMN_1368587	Ascl3	0	-0.0451676	0.687973	0.999928	0		ILMN_1368587	Ascl3	0	-0.143367	0.133312	0.999928	0		Isyna1	-1.45832	0.00150229	-3.12395	0.00746561
ILMN_1372934	Ascl4	0	-0.0143126	0.912413	0.999928	0		ILMN_1372934	Ascl4	0	0.0114359	0.979713	0.999928	0		Itfg3	-3.02818	1.30883e-07	-1.02207	0.0350171
ILMN_1351513	Asf1a	1	-2.01186	0.00116797	0.00110755	1		ILMN_1351513	Asf1a	1	-2.0329	0.031982	0.0247219	1		Itgb1	-1.02555	0.0285281	-1.88412	0.0293863
ILMN_1360655	Asf1b	0	-0.131425	0.333119	0.999928	0		ILMN_1360655	Asf1b	0	-0.0673588	0.526002	0.999928	0		Itgb1bp1	-1.72987	0.00379931	-1.77225	0.0246739
ILMN_1352583	Asgr1	1	0.434772	0.189577	0.0450953	0		ILMN_1352583	Asgr1	1	-0.141228	0.163946	0.0590638	0		Itm2a	-1.77025	0.0057203	-2.79103	0.0250844
ILMN_1368855	Asgr2	1	-0.450899	0.441314	0.0923825	0		ILMN_1368855	Asgr2	1	-0.0213285	0.811142	0.198916	0		Itpr1	-1.73372	0.0031305	-1.62381	0.0025609
ILMN_1369891	Ash1l	0	-0.142796	0.208662	0.999928	0		ILMN_1369891	Ash1l	0	0.0545506	0.952021	0.999928	0		Ivd	-3.22721	0.000259471	-1.6755	0.0469642
ILMN_1361125	Ash2l	1	-0.772898	0.0243308	0.00877902	0		ILMN_1361125	Ash2l	1	-0.729826	0.0303143	0.023942	0		Ivns1abp	-1.9881	0.00519392	-2.12928	0.0285805
ILMN_1372241	Asl	1	-0.689544	0.00935383	0.00444501	0		ILMN_1372241	Asl	1	-1.0163	0.101916	0.0440688	1		Jak1	-2.87464	0.000539923	-3.63869	0.0179147
ILMN_1354331	Asmt	0	-0.265876	0.0550636	0.999928	0		ILMN_1354331	Asmt	0	0.010583	0.981001	0.999928	0		Jak2	-1.04797	0.00601505	-2.98836	0.0118927
ILMN_1371440	Asmtl	1	-0.823704	0.00406624	0.00252873	0		ILMN_1371440	Asmtl	1	-0.596766	0.0708538	0.0357401	0		Jak3	-1.69951	0.00110525	-4.02467	0.0182833
ILMN_1365659	Asna1	1	-0.395095	0.0490311	0.0150262	0		ILMN_1365659	Asna1	1	-0.139811	0.549786	0.145615	0		Jtb	-2.08365	0.000820431	-1.63583	0.0434675
ILMN_1368636	Asns	1	-0.113174	0.407025	0.0863557	0		ILMN_1368636	Asns	1	1.13921	0.19707	0.0674716	0		Junb	-3.52034	0.000907297	-4.04575	0.0264633
ILMN_1351659	Aspa	0	-0.0185334	0.869747	0.999928	0		ILMN_1351659	Aspa	0	-0.00786795	0.815167	0.999928	0		Jund	-2.31261	0.0089658	-1.7436	0.0298782
ILMN_1366563	Asph	0	0.109029	0.443729	0.999746	0		ILMN_1366563	Asph	0	0.0103114	0.960554	0.999928	0		Jup	-3.58641	6.60925e-05	-2.15048	0.032389
ILMN_1359597	Asphd2	0	0.0809958	0.536029	0.99986	0		ILMN_1359597	Asphd2	0	0.0175663	0.993077	0.999928	0		Kars	-3.08686	0.000598985	-2.90672	0.0175781
ILMN_1369326	Aspm	0	0.0268018	0.750282	0.999928	0		ILMN_1369326	Aspm	0	-0.50593	0.00595717	0.986595	0		Kat5	-1.65852	0.000197778	-1.93956	0.0120522
ILMN_1369408	Aspn	1	-1.42817	0.0349911	0.0113881	1		ILMN_1369408	Aspn	1	0.0827771	0.245693	0.077923	0		Katna1	-1.00827	0.00165364	-1.8409	0.0227302
ILMN_1366911	Asrgl1	1	-0.936969	0.00882934	0.00429041	0		ILMN_1366911	Asrgl1	1	0.0806448	0.779402	0.192831	0		Kbtbd4	-1.13276	0.000137311	-1.13539	0.0153552
ILMN_1361110	Ass	0	-0.195557	0.109805	0.999928	0		ILMN_1361110	Ass	0	-0.358546	0.41024	0.999928	0		Kctd13	-1.25346	0.000835395	-1.30695	0.0262518
ILMN_1372987	Aste1	1	-0.435497	0.0465932	0.0144344	0		ILMN_1372987	Aste1	1	-2.33317	0.000325215	0.00273473	1		Kctd9	-1.88884	0.00110782	-1.48409	0.0152048
ILMN_1365263	Astn1	1	-0.122444	0.381352	0.0815576	0		ILMN_1365263	Astn1	1	-1.05351	0.0107735	0.0139166	1		Kdelr1	-3.1681	0.000596539	-2.49302	0.0119537
ILMN_1352587	Asxl2	1	0.0124479	0.924328	0.172384	0		ILMN_1352587	Asxl2	1	-0.623482	0.00920018	0.0130735	0		Keap1	-2.29621	0.00266379	-1.63345	0.0136249
ILMN_1373884	Asz1	0	0.096912	0.340847	0.999928	0		ILMN_1373884	Asz1	0	-0.120155	0.601513	0.999928	0		Khdrbs1	-3.05002	0.000817299	-3.32635	0.0222206
ILMN_1369531	Atad1	1	-0.835915	0.104728	0.0276216	0		ILMN_1369531	Atad1	1	-1.04398	0.0992087	0.0432119	1		Kidins220	-1.47151	0.00826072	-3.18653	0.0086843
ILMN_1650533	Atad2	1	-0.624789	0.407289	0.086379	0		ILMN_1650533	Atad2	1	-0.377069	0.222669	0.0732088	0		Kif9	-1.91575	0.000164401	-3.27981	0.00233211
ILMN_1375075	Atad3a	1	-2.02279	0.000496405	0.000684271	1		ILMN_1375075	Atad3a	1	-2.10362	0.0128605	0.0156775	1		Klc4	-1.82524	0.00312861	-1.66419	0.0107881
ILMN_1354985	Atcay	1	-1.41271	0.000925835	0.000927122	1		ILMN_1354985	Atcay	1	-0.0326935	0.630781	0.163	0		Klf2	-2.80725	0.000250537	-2.87536	0.0327239
ILMN_1359229	Ate1	1	0.0208908	0.865722	0.163211	0		ILMN_1359229	Ate1	1	-0.963852	0.0170256	0.0181	0		Klf4	-2.38317	0.00270178	-2.74334	0.0127113
ILMN_1356841	Atf1	1	-0.780896	0.0587436	0.0173052	0		ILMN_1356841	Atf1	1	-1.79481	0.0362703	0.0258299	1		Klf6	-2.37266	2.19908e-05	-3.29982	0.0164302
ILMN_1376383	Atf2	1	0.128262	0.481079	0.0996023	0		ILMN_1376383	Atf2	1	-0.568908	0.18601	0.0644881	0		Klf7	-1.39478	0.000838052	-1.95821	0.00830872
ILMN_1363083	Atf3	1	-1.15708	0.127256	0.0322619	1		ILMN_1363083	Atf3	1	-0.524573	0.0789204	0.0378417	0		Klf9	-3.173	0.00183335	-4.72901	0.0019224
ILMN_1375100	Atf4	1	-2.27143	0.00438846	0.00265541	1		ILMN_1375100	Atf4	1	-3.51219	0.00934988	0.0132423	1		Klhl7	-2.30231	0.00397991	-1.27075	0.0152515
ILMN_1359736	Atf5	1	1.10782	0.0357566	0.011608	1		ILMN_1359736	Atf5	1	-0.395369	0.342481	0.100161	0		Kns2	-3.03805	8.18784e-07	-2.94624	0.00943835
ILMN_1370389	Atf6	0	-0.0800573	0.500695	0.99987	0		ILMN_1370389	Atf6	0	0.00203312	0.911769	0.999839	0		Kpna1	-1.48386	0.00235023	-1.61957	0.028564
ILMN_1371079	Atf7	1	-0.0495984	0.768642	0.148048	0		ILMN_1371079	Atf7	1	-0.320266	0.362744	0.104716	0		Kpnb3	-2.60989	0.00112194	-2.31288	0.0119812
ILMN_1351609	Atf7ip	1	-1.5504	0.000662046	0.000830193	1		ILMN_1351609	Atf7ip	1	-3.07679	0.0069079	0.0120037	1		Kptn	-1.13606	0.00288427	-1.22969	0.032742
ILMN_1355887	Atf7ip2	0	0.05468	0.517469	0.999928	0		ILMN_1355887	Atf7ip2	0	0.0888797	0.250362	0.999928	0		Ktn1	-1.47103	0.0283364	-1.46347	0.0439334
ILMN_1368688	Atg12	1	-1.16255	0.0172522	0.00679067	1		ILMN_1368688	Atg12	1	-2.84754	0.00946326	0.0131255	1		L3mbtl2	-1.13791	0.00264264	-2.74747	0.00763824
ILMN_1366066	Atg16l1	1	-0.139362	0.385536	0.0823057	0		ILMN_1366066	Atg16l1	1	-0.493084	0.123199	0.0486778	0		LOC245960	-1.31114	0.00323378	-2.49961	0.00101823
ILMN_1373265	Atg3	1	-0.926459	0.0254332	0.00896877	0		ILMN_1373265	Atg3	1	-1.07637	0.0838554	0.0390467	1		LOC246120	-1.26665	0.0071007	-1.65794	0.0289793
ILMN_1357507	Atg4b	1	-0.710107	0.00580311	0.00311042	0		ILMN_1357507	Atg4b	1	-1.79073	0.0162755	0.0178241	1		LOC287148	-1.04224	0.000837731	-1.20859	0.0271702
ILMN_1376330	Atg7	1	-0.185343	0.184404	0.044077	0		ILMN_1376330	Atg7	1	-0.995832	0.0121836	0.0151803	0		LOC288165	-1.52234	0.0167793	-1.66305	0.0228385
ILMN_1368406	Atg9a	1	-2.718	3.53433e-07	6.06005e-06	1		ILMN_1368406	Atg9a	1	-1.8015	0.00168524	0.00685699	1		LOC288174	-2.23397	0.00386633	-1.52694	0.0127641
ILMN_1351874	Athl1	1	-0.110304	0.43584	0.0914302	0		ILMN_1351874	Athl1	1	-0.340842	0.035959	0.02584	0		LOC288514	-2.08133	0.000418791	-2.67831	0.00256685
ILMN_1364236	Atic	1	0.267967	0.2275	0.0526477	0		ILMN_1364236	Atic	1	-0.126987	0.323248	0.0958167	0		LOC288526	-1.67347	0.000616963	-2.37733	0.00258519
ILMN_1353725	Atm	0	-0.0367082	0.798744	0.999827	0		ILMN_1353725	Atm	0	-0.436764	0.0909676	0.999928	0		LOC289401	-1.52897	0.000825064	-2.36232	0.0242507
ILMN_1372634	Atoh7	0	-3.5472e-05	0.983739	0.999928	0		ILMN_1372634	Atoh7	0	0.0825009	0.469812	0.999928	0		LOC290555	-2.05193	0.002719	-1.52213	0.0447154
ILMN_1353644	Atox1	1	-1.94238	0.00213289	0.00150777	1		ILMN_1353644	Atox1	1	-0.745419	0.545418	0.144673	0		LOC290864	-1.27358	0.00826953	-1.46324	0.0341735
ILMN_1352368	Atp10a	0	-0.111463	0.410401	0.999928	0		ILMN_1352368	Atp10a	0	-0.287763	0.0946707	0.999078	0		LOC291905	-1.70202	0.00145314	-1.71826	0.021535
ILMN_1354476	Atp11a	0	-0.124241	0.343247	0.999885	0		ILMN_1354476	Atp11a	0	-0.0593971	0.604412	0.999928	0		LOC292072	-1.80118	0.00312217	-2.16472	0.0379672
ILMN_1350808	Atp12a	0	-0.119388	0.369828	0.999928	0		ILMN_1350808	Atp12a	0	0.0779525	0.441314	0.999928	0		LOC292082	-1.01335	0.00154371	-1.48004	0.0117667
ILMN_1358532	Atp13a1	1	-1.51554	0.00205267	0.00148992	1		ILMN_1358532	Atp13a1	1	-2.77191	0.0116125	0.0146301	1		LOC292780	-1.25455	0.00111058	-1.01739	0.0440653
ILMN_1350422	Atp13a2	1	-0.508196	0.0396384	0.0127037	0		ILMN_1350422	Atp13a2	1	-1.27917	0.0330901	0.0250546	1		LOC293723	-1.87076	0.000938624	-2.57245	0.0191437
ILMN_1351569	Atp1a1	1	-3.44863	6.61816e-05	0.000221088	1		ILMN_1351569	Atp1a1	1	-2.75348	0.0204677	0.0195495	1		LOC293871	-1.83438	0.00629338	-1.23314	0.0458531
ILMN_1373103	Atp1a2	1	-1.98696	0.026431	0.00925463	1		ILMN_1373103	Atp1a2	1	0.108665	0.396071	0.112221	0		LOC295452	-5.24425	6.89599e-05	-2.82211	0.0353043
ILMN_1361151	Atp1a3	1	-0.200032	0.201703	0.0476022	0		ILMN_1361151	Atp1a3	1	-0.0502275	0.592252	0.15476	0		LOC296126	-1.49965	0.00371195	-1.89465	0.022719
ILMN_1361312	Atp1a4	0	-0.149408	0.239736	0.999928	0		ILMN_1361312	Atp1a4	0	-0.0849917	0.349058	0.999697	0		LOC297481	-1.68179	0.0027967	-1.07695	0.0320568
ILMN_1370316	Atp1b1	1	-2.34031	0.0295128	0.0100693	1		ILMN_1370316	Atp1b1	1	-0.959548	0.0292751	0.0234758	0		LOC297968	-1.65859	0.00736469	-2.45658	0.0140829
ILMN_1366084	Atp1b2	1	-0.738907	0.190505	0.0452838	0		ILMN_1366084	Atp1b2	1	-0.193516	0.0640239	0.0336403	0		LOC298012	-1.11692	0.000831511	-1.0949	0.0160846
ILMN_1369650	Atp1b3	1	-1.9326	0.0176912	0.0069149	1		ILMN_1369650	Atp1b3	1	-1.86152	0.0685934	0.0349867	1		LOC298977	-1.03356	0.00152577	-1.73953	0.0324272
ILMN_1364076	Atp1b4	0	-0.209804	0.300757	0.99966	0		ILMN_1364076	Atp1b4	0	-0.0815815	0.342135	0.999692	0		LOC299750	-2.09404	0.00460137	-1.29433	0.017907
ILMN_1375142	Atp2a2	1	-3.89698	1.05506e-05	5.81266e-05	1		ILMN_1375142	Atp2a2	1	-2.45805	0.00309385	0.0088337	1		LOC299827	-1.26007	0.00110728	-1.19975	0.0171386
ILMN_1368372	Atp2a3	1	-1.38989	0.00146163	0.00125886	1		ILMN_1368372	Atp2a3	1	-3.08638	0.0556231	0.0318995	1		LOC299828	-1.43447	0.000821715	-1.41672	0.0314649
ILMN_1349804	Atp2b1	1	-1.10971	0.111865	0.02912	1		ILMN_1349804	Atp2b1	1	-1.34501	0.0935888	0.0414717	1		LOC300472	-2.24159	0.000603755	-2.18959	0.0125914
ILMN_1371391	Atp2b2	0	-0.155867	0.23716	0.999588	0		ILMN_1371391	Atp2b2	0	-0.0900039	0.428884	0.999852	0		LOC300731	-1.04235	0.0291232	-1.58956	0.044627
ILMN_1352628	Atp2b3	0	0.0409528	0.74674	0.999928	0		ILMN_1352628	Atp2b3	0	0.0120676	0.983417	0.999846	0		LOC300963	-1.2961	0.00300007	-1.97306	0.00669845
ILMN_1376735	Atp2b4	0	0.0291392	0.701658	0.999928	0		ILMN_1376735	Atp2b4	0	0.150453	0.122686	0.999928	0		LOC301117	-1.31117	0.00901775	-1.85061	0.0346925
ILMN_1357443	Atp2c1	1	-0.985196	0.0434371	0.0137043	0		ILMN_1357443	Atp2c1	1	-1.39825	0.0605902	0.0330425	1		LOC301119	-1.24071	0.0137726	-2.20073	0.0125643
ILMN_1364942	Atp4a	0	0.052126	0.504911	0.999928	0		ILMN_1364942	Atp4a	0	0.0248436	0.849139	0.999928	0		LOC301126	-1.29804	5.17074e-05	-3.30343	0.00267618
ILMN_1369490	Atp4b	0	0.0373525	0.604734	0.999795	0		ILMN_1369490	Atp4b	0	0.00467865	0.954114	0.999928	0		LOC301130	-1.44255	0.000603997	-1.89943	0.00233101
ILMN_1359244	Atp5a1	1	-4.00866	3.98169e-10	5.14659e-08	1		ILMN_1359244	Atp5a1	1	-2.57239	0.0911326	0.0409331	1		LOC301448	-1.84085	0.00482698	-2.15734	0.028179
ILMN_1350324	Atp5b	1	-3.88449	6.5339e-08	1.71549e-06	1		ILMN_1350324	Atp5b	1	-1.82799	0.292233	0.0886074	0		LOC302913	-1.26995	0.0194604	-1.45909	0.0366965
ILMN_1358213	Atp5c1	1	-1.97445	0.000234969	0.000493533	1		ILMN_1358213	Atp5c1	1	-0.99586	0.235243	0.0757855	0		LOC303057	-1.72413	0.0256106	-2.06161	0.0320618
ILMN_1363852	Atp5d	1	-3.56205	0.00060722	0.000809145	1		ILMN_1363852	Atp5d	1	-2.75861	0.0434999	0.0281887	1		LOC305350	-2.23024	0.00271052	-2.30477	0.0297895
ILMN_1370511	Atp5g1	1	-2.33709	0.000381891	0.000604241	1		ILMN_1370511	Atp5g1	1	-1.25153	0.148423	0.0555043	0		LOC305913	-1.22058	0.0171158	-2.77693	0.0119505
ILMN_1353161	Atp5g2	1	-4.34782	1.61907e-05	7.70704e-05	1		ILMN_1353161	Atp5g2	1	-2.11844	0.207181	0.0697748	0		LOC306137	-1.39957	0.00265993	-2.41991	0.000593121
ILMN_1354415	Atp5g3	1	0.884145	0.00305909	0.00198467	0		ILMN_1354415	Atp5g3	1	-0.0662582	0.534536	0.142244	0		LOC306324	-1.66087	0.00770377	-2.03062	0.0323944
ILMN_1362182	Atp5h	1	-0.232077	0.569635	0.114921	0		ILMN_1362182	Atp5h	1	-1.05404	0.112151	0.0459113	1		LOC306766	-2.65195	0.00149797	-1.28026	0.0171563
ILMN_1369137	Atp5i	1	-2.77635	0.000565956	0.000765697	1		ILMN_1369137	Atp5i	1	-1.34366	0.279372	0.0853962	0		LOC307731	-1.80226	0.00428861	-1.14516	0.0411767
ILMN_1355210	Atp5j	1	-1.99696	0.00182365	0.0014683	1		ILMN_1355210	Atp5j	1	-1.18847	0.177549	0.0623307	0		LOC308503	-1.63114	0.00075085	-2.6671	0.0205215
ILMN_1360933	Atp5l	1	-0.370953	0.214902	0.0501608	0		ILMN_1360933	Atp5l	1	-0.277431	0.498388	0.134005	0		LOC308954	-3.84866	1.30372e-05	-2.7387	0.0382811
ILMN_1650362	Atp5o	1	-2.58752	0.000230011	0.000488616	1		ILMN_1650362	Atp5o	1	-1.41822	0.238555	0.0765423	0		LOC309475	-1.59903	0.0111939	-1.86285	0.0235484
ILMN_1365758	Atp5s	1	-1.26585	0.0115903	0.0051921	1		ILMN_1365758	Atp5s	1	-0.259006	0.106213	0.0448772	0		LOC309557	-1.12534	0.00964803	-1.86594	0.0118279
ILMN_1352517	Atp5sl	1	-1.21746	0.0295895	0.0100852	1		ILMN_1352517	Atp5sl	1	-2.51281	0.018563	0.0185396	1		LOC310615	-1.19697	0.0104355	-2.9253	0.00873098
ILMN_1359644	Atp6ap1	1	0.0174732	0.951373	0.176293	0		ILMN_1359644	Atp6ap1	1	-1.67585	0.112136	0.0459316	1		LOC310839	-1.17522	0.0147109	-1.29697	0.0395229
ILMN_1374034	Atp6ap2	1	-1.2329	0.120447	0.0308946	1		ILMN_1374034	Atp6ap2	1	-2.30431	0.0708505	0.0357468	1		LOC310926	3.23581	0.000453966	2.73597	0.0324515
ILMN_1358792	Atp6v0a1	1	-1.03722	0.019536	0.00747258	1		ILMN_1358792	Atp6v0a1	1	-0.630343	0.109974	0.0453233	0		LOC310958	-1.65459	0.00094631	-2.82069	0.00243358
ILMN_1366507	Atp6v0a4	0	-0.312241	0.0557076	0.998485	0		ILMN_1366507	Atp6v0a4	0	-0.0497652	0.684753	0.999928	0		LOC312654	-1.24068	0.000598986	-1.17651	0.0133809
ILMN_1363169	Atp6v0c	1	-3.02967	0.0114881	0.00517947	1		ILMN_1363169	Atp6v0c	1	-2.22873	0.0595051	0.0329876	1		LOC313934	-2.05444	0.00128384	-2.16774	0.00361771
ILMN_1376638	Atp6v0d1	1	-1.38288	0.0376975	0.0121536	1		ILMN_1376638	Atp6v0d1	1	-1.49706	0.0954758	0.0420299	1		LOC315496	-1.43616	0.00111732	-1.64781	0.0198938
ILMN_1376603	Atp6v0d2	0	-0.0909786	0.344228	0.999928	0		ILMN_1376603	Atp6v0d2	0	0.0891169	0.409757	0.999928	0		LOC315973	-2.48455	0.000818424	-1.67024	0.0119602
ILMN_1354260	Atp6v0e1	1	-2.06804	0.000627726	0.000831197	1		ILMN_1354260	Atp6v0e1	1	-0.327995	0.640178	0.164952	0		LOC316085	-2.19642	0.00187639	-2.13734	0.00258389
ILMN_1358980	Atp6v0e2	1	-1.13083	0.00201808	0.0014932	1		ILMN_1358980	Atp6v0e2	1	-0.930217	0.0399055	0.0271045	0		LOC316130	-2.00087	0.00123394	-2.28655	0.0321947
ILMN_1365855	Atp6v1a1	1	-1.3354	0.00730447	0.0037581	1		ILMN_1365855	Atp6v1a1	1	-0.839232	0.145249	0.0548337	0		LOC316632	-2.97085	2.18636e-05	-3.30445	0.015249
ILMN_1356440	Atp6v1b1	0	-0.122424	0.335212	0.999928	0		ILMN_1356440	Atp6v1b1	0	-0.0338572	0.667364	0.999928	0		LOC360258	-1.58121	0.00887731	-2.52401	0.0197111
ILMN_1360084	Atp6v1b2	1	-1.9234	0.00489172	0.00280824	1		ILMN_1360084	Atp6v1b2	1	-1.65508	0.109299	0.045149	1		LOC360370	-2.63427	0.00037532	-2.1079	0.0222472
ILMN_1376957	Atp6v1c1	1	-1.90845	0.00197823	0.00150821	1		ILMN_1376957	Atp6v1c1	1	-1.30527	0.0623191	0.0333825	1		LOC360618	-2.32573	0.000829703	-2.10898	0.0386797
ILMN_1371030	Atp6v1c2	0	-0.0836481	0.404283	0.999729	0		ILMN_1371030	Atp6v1c2	0	-0.191672	0.151022	0.999395	0		LOC360760	-1.61174	0.00721702	-3.24159	0.0119263
ILMN_1361269	Atp6v1d	1	-2.67355	0.0152275	0.00620296	1		ILMN_1361269	Atp6v1d	1	-2.1729	0.0729503	0.0362939	1		LOC360807	-1.19753	0.0256373	-3.62995	0.0206571
ILMN_1374964	Atp6v1e1	1	-2.5847	0.00200683	0.00150341	1		ILMN_1374964	Atp6v1e1	1	-1.18283	0.143147	0.054308	0		LOC360975	-4.13904	0.000491842	-1.94227	0.0374408
ILMN_1351767	Atp6v1e2	0	0.0101996	0.890759	0.999928	0		ILMN_1351767	Atp6v1e2	0	-0.0952052	0.325551	0.999928	0		LOC361014	-1.56601	0.000624976	-2.28158	0.0178114
ILMN_1350307	Atp6v1f	1	-1.33728	0.0094768	0.00446181	1		ILMN_1350307	Atp6v1f	1	-1.16731	0.148811	0.0555525	0		LOC361048	-2.37698	0.00129825	-1.97915	0.0230473
ILMN_1650694	Atp6v1g1	1	-1.32143	0.00949325	0.00446705	1		ILMN_1650694	Atp6v1g1	1	-1.42286	0.0940609	0.0416379	1		LOC361269	-1.44646	0.00442463	-2.02196	0.00751972
ILMN_1366718	Atp6v1g2	0	-0.946222	0.0623069	0.999897	0		ILMN_1366718	Atp6v1g2	0	0.138326	0.168089	0.999449	0		LOC361315	-1.78258	0.00384686	-2.14463	0.040723
ILMN_1365854	Atp6v1g3	1	-0.248212	0.103672	0.027412	0		ILMN_1365854	Atp6v1g3	1	-0.500745	0.165853	0.0595107	0		LOC361418	-1.58518	0.00182989	-1.98713	0.0189892
ILMN_1367423	Atp6v1h	1	-1.32927	0.0027524	0.00182732	1		ILMN_1367423	Atp6v1h	1	-1.23895	0.11692	0.0472236	1		LOC361635	-2.00238	0.000890155	-2.33141	0.0274458
ILMN_1349553	Atp7a	0	-0.393523	0.033167	0.999928	0		ILMN_1349553	Atp7a	0	-0.323639	0.067622	0.998739	0		LOC361841	-4.48802	2.92519e-07	-2.20907	0.0379919
ILMN_1357509	Atp7b	0	0.0415531	0.622605	0.999798	0		ILMN_1357509	Atp7b	0	-0.0119672	0.773305	0.999928	0		LOC361929	-1.2373	0.00707752	-2.4755	0.0120663
ILMN_1364800	Atp8a1	1	0.00250659	0.965545	0.178447	0		ILMN_1364800	Atp8a1	1	-0.542606	0.193412	0.0664206	0		LOC362012	-1.06049	0.0114725	-1.13513	0.0237189
ILMN_1360542	Atp8b1	0	-0.351976	0.11705	0.999928	0		ILMN_1360542	Atp8b1	0	0.010562	0.970697	0.999928	0		LOC362317	-2.3177	0.000819598	-1.88822	0.00934378
ILMN_1351764	Atp8b3	0	-0.0270065	0.832716	0.999928	0		ILMN_1351764	Atp8b3	0	0.12464	0.0562723	0.999948	0		LOC362587	-3.26526	0.0012961	-3.0592	0.00598386
ILMN_1361022	Atp8b4	0	-0.0414213	0.719369	0.999816	0		ILMN_1361022	Atp8b4	0	-0.52762	0.145226	0.999928	0		LOC362852	-2.52972	0.00110862	-2.32793	0.0408439
ILMN_1370313	Atpaf1	0	0.0358052	0.837868	0.999832	0		ILMN_1370313	Atpaf1	0	-0.0339221	0.773949	0.999928	0		LOC362855	-2.186	8.56952e-05	-2.91818	0.0234439
ILMN_1358633	Atpaf2	1	-2.73521	0.000100719	0.000295361	1		ILMN_1358633	Atpaf2	1	-2.33575	0.0515327	0.0306947	1		LOC362919	-1.53618	0.00296003	-1.59957	0.0243454
ILMN_1364567	Atpbd1b	1	-0.54807	0.0200736	0.00764168	0		ILMN_1364567	Atpbd1b	1	-1.17341	0.0194099	0.018884	1		LOC363188	-2.03797	0.00152053	-1.85963	0.00753791
ILMN_1356975	Atpbd3	0	-0.0763728	0.450652	0.999928	0		ILMN_1356975	Atpbd3	0	-0.153891	0.293028	0.999928	0		LOC363266	-2.25635	0.000431498	-2.22238	0.0253682
ILMN_1375562	Atpi	0	-0.0171591	0.938013	0.999928	0		ILMN_1375562	Atpi	0	-0.030462	0.699243	0.999928	0		LOC363309	-1.35653	0.00527424	-2.00462	0.0252743
ILMN_1356055	Atrn	1	-1.46858	0.000457347	0.00065182	1		ILMN_1356055	Atrn	1	-0.408661	0.0647154	0.0337308	0		LOC363332	-1.6313	0.00444306	-1.94902	0.0444536
ILMN_1367586	Atrx	0	0.102173	0.491869	0.999928	0		ILMN_1367586	Atrx	0	-0.178051	0.341652	0.999928	0		LOC363459	-2.11995	0.000603965	-2.37806	0.0262494
ILMN_1363653	Atxn1	0	0.252781	0.0904846	0.999928	0		ILMN_1363653	Atxn1	0	0.143796	0.102721	0.999928	0		LOC363849	-1.16728	0.00879466	-2.36529	0.0197992
ILMN_1370090	Atxn10	1	-2.03769	0.00630436	0.003295	1		ILMN_1370090	Atxn10	1	-2.2456	0.0584447	0.0327897	1		LOC363861	-2.80721	0.00042412	-3.26812	0.0394083
ILMN_1371229	Atxn2	1	-2.5789	0.00205366	0.00148999	1		ILMN_1371229	Atxn2	1	-1.87307	0.0166889	0.0179648	1		LOC363942	-1.21759	0.000889454	-1.99634	0.0296718
ILMN_1356107	Atxn2l	1	-0.469573	0.0324173	0.0107631	0		ILMN_1356107	Atxn2l	1	-2.02176	1.8507e-05	0.000601279	1		LOC364048	-1.89472	0.000595721	-2.02604	0.0309781
ILMN_1351407	Atxn3	1	0.75025	0.13782	0.0345235	0		ILMN_1351407	Atxn3	1	0.164313	0.794206	0.195838	0		LOC364468	-2.15458	0.000603049	-1.42661	0.0265337
ILMN_1366845	Auh	1	-2.52799	0.0020719	0.00149292	1		ILMN_1366845	Auh	1	-1.21174	0.279756	0.0854771	0		LOC364773	1.52629	0.0252818	3.41304	0.00382053
ILMN_1352882	Aurkaip1	1	1.12799	0.0125658	0.00539465	1		ILMN_1352882	Aurkaip1	1	-0.665108	0.103653	0.0445683	0		LOC365059	-2.92691	0.0005707	-1.64862	0.0298357
ILMN_1358998	Aurkb	1	-0.101158	0.503462	0.103497	0		ILMN_1358998	Aurkb	1	-1.12028	0.0855341	0.0395195	1		LOC365566	-1.68429	0.0089073	-2.46972	0.0182814
ILMN_1373971	Aurkc	1	-0.503647	0.0178407	0.00696846	0		ILMN_1373971	Aurkc	1	-0.786035	0.0052949	0.0111312	0		LOC365954	-4.79311	3.29723e-10	-2.70936	0.024297
ILMN_1370911	Auts2	0	0.423095	0.0463693	0.999928	0		ILMN_1370911	Auts2	0	-0.0148513	0.782161	0.999928	0		LOC366258	-1.48811	0.00527148	-2.5854	0.0298551
ILMN_1373780	Aven	1	-1.6524	0.0020175	0.00149672	1		ILMN_1373780	Aven	1	-2.66429	0.00515937	0.011289	1		LOC366910	-1.69966	0.000618273	-1.15706	0.0118995
ILMN_1372854	Avp	0	-0.2171	0.1346	0.999928	0		ILMN_1372854	Avp	0	-0.0422052	0.574143	0.999928	0		LOC367047	-2.64172	0.00603246	-2.90386	0.0322941
ILMN_1369745	Avpi1	1	-2.2821	7.21378e-05	0.00023446	1		ILMN_1369745	Avpi1	1	-1.00012	0.0377968	0.0262119	1		LOC367171	-2.6158	0.00013312	-1.02171	0.00835031
ILMN_1371178	Avpr1a	0	-0.20805	0.123491	0.999928	0		ILMN_1371178	Avpr1a	0	0.0288786	0.879246	0.999928	0		LOC367191	-2.41859	0.00069424	-3.12956	0.00661443
ILMN_1371273	Avpr1b	0	-0.0526863	0.695218	0.999928	0		ILMN_1371273	Avpr1b	0	-0.000533038	0.890839	0.999928	0		LOC367314	-3.28128	0.000820967	-3.29345	0.000343258
ILMN_1373218	Avpr2	0	-0.0516134	0.54806	0.999928	0		ILMN_1373218	Avpr2	0	0.0304556	0.928367	0.999856	0		LOC367779	-1.45134	0.00618151	-2.08016	0.0108817
ILMN_1370879	Axin1	1	-0.0317573	0.870804	0.163949	0		ILMN_1370879	Axin1	1	-1.18127	0.0055364	0.0113604	1		LOC367923	-2.30403	0.000816962	-1.83445	0.0361009
ILMN_1365286	Axin2	1	0.0570156	0.714217	0.138758	0		ILMN_1365286	Axin2	1	-0.638244	0.432781	0.119929	0		LOC497685	-1.92195	0.00765849	-2.49055	0.0253607
ILMN_2040378	Axl	1	0.0440311	0.777009	0.149437	0		ILMN_2040378	Axl	1	-0.354556	0.153656	0.0568172	0		LOC497729	-2.33257	0.00152051	-2.83514	0.00734874
ILMN_1375342	Axot	1	0.123984	0.282402	0.0632875	0		ILMN_1375342	Axot	1	-0.773643	0.028552	0.0231295	0		LOC497733	-1.94886	0.00255151	-1.79044	0.0445926
ILMN_1357096	Aytl2	1	-0.959364	0.00505185	0.00282113	0		ILMN_1357096	Aytl2	1	-1.69439	0.00720317	0.0120106	1		LOC497735	-3.16239	0.00445163	-2.83968	0.024984
ILMN_1370112	Azgp1	0	-0.0913095	0.631621	0.9998	0		ILMN_1370112	Azgp1	0	-0.395103	0.0231847	0.996468	0		LOC497739	-1.6503	0.0014936	-3.61848	0.00235468
ILMN_1366102	Azi1	1	-1.53731	0.0015641	0.00131018	1		ILMN_1366102	Azi1	1	-0.416667	0.15328	0.0567566	0		LOC497766	-3.29165	0.000820341	-3.94486	0.00260235
ILMN_1356961	Azi2	1	-1.51171	0.0244387	0.00879341	1		ILMN_1356961	Azi2	1	-1.96672	0.041674	0.0275381	1		LOC497777	-1.40122	0.00531335	-1.96167	0.00940676
ILMN_1364984	Azin1	1	-1.94673	0.00538923	0.00294878	1		ILMN_1364984	Azin1	1	-1.83524	0.024283	0.0211752	1		LOC497793	-2.07444	0.000819405	-2.84604	0.0066421
ILMN_1368656	B2m	1	-3.24833	0.000467696	0.000658747	1		ILMN_1368656	B2m	1	-0.250541	0.714217	0.179921	0		LOC497807	4.45641	4.80095e-08	1.81193	0.036804
ILMN_1356775	B3galnt1	1	-0.682547	0.107801	0.0283301	0		ILMN_1356775	B3galnt1	1	0.0265028	0.878441	0.212097	0		LOC497811	-2.90369	0.00065821	-2.81809	0.0437381
ILMN_1373126	B3galt1	0	0.0928833	0.521877	0.999889	0		ILMN_1373126	B3galt1	0	-0.0305304	0.625503	0.999928	0		LOC497834	-2.91988	2.69436e-05	-2.39442	0.00257044
ILMN_1364490	B3galt4	1	-0.245502	0.0506524	0.0154386	0		ILMN_1364490	B3galt4	1	-0.854348	0.172821	0.0613338	0		LOC497934	-1.52741	0.000430896	-1.81337	0.0297573
ILMN_1363983	B3galt5	0	-0.0607604	0.678152	0.999928	0		ILMN_1363983	B3galt5	0	-0.0941793	0.402351	0.999928	0		LOC498027	-1.03186	0.00279769	-1.0651	0.0178242
ILMN_1362906	B3galt6	0	-0.00380604	0.987925	0.999928	0		ILMN_1362906	B3galt6	0	0.0133185	0.986637	0.999928	0		LOC498045	-2.31007	0.00152339	-2.55347	0.0251496
ILMN_1358161	B3galt7	0	-0.231836	0.0924167	0.999928	0		ILMN_1358161	B3galt7	0	0.00553463	0.935598	0.999928	0		LOC498062	-1.67274	0.00149407	-1.42165	0.045514
ILMN_1356090	B3gat1	0	-0.0196652	0.861375	0.999928	0		ILMN_1356090	B3gat1	0	-0.00114329	0.886814	0.999928	0		LOC498122	-1.6043	0.00300095	-1.51696	0.0361578
ILMN_1651085	B3gat3	1	-0.772557	0.0977155	0.0261498	0		ILMN_1651085	B3gat3	1	-2.10383	0.0144924	0.0165649	1		LOC498154	-1.25103	0.000822926	-1.11487	0.0394344
ILMN_1374864	B3gnt1	1	-0.650281	0.0146043	0.00600737	0		ILMN_1374864	B3gnt1	1	-2.4972	0.0714237	0.0358925	1		LOC498192	-1.50422	0.00281705	-1.41642	0.0116347
ILMN_1351009	B3gnt3	0	0.0255653	0.757527	0.999928	0		ILMN_1351009	B3gnt3	0	-0.0857594	0.353727	0.999928	0		LOC498208	-2.02137	0.00151753	-3.94755	0.00663153
ILMN_1348938	B3gnt4	0	0.068395	0.528417	0.999775	0		ILMN_1348938	B3gnt4	0	-0.0250962	0.721945	0.999816	0		LOC498407	-2.10533	0.00155451	-2.98374	0.00358499
ILMN_1362313	B3gnt5	0	0.0946428	0.295283	0.999928	0		ILMN_1362313	B3gnt5	0	-0.287966	0.129448	0.999306	0		LOC498433	-2.66292	0.000122437	-2.17547	0.0265842
ILMN_1364399	B3gnt6	1	-0.616233	0.01918	0.0073632	0		ILMN_1364399	B3gnt6	1	-0.131454	0.450537	0.123888	0		LOC498525	-1.32716	0.000601365	-2.6891	0.0116472
ILMN_1376593	B3gnt7	0	-0.147976	0.363066	0.999928	0		ILMN_1376593	B3gnt7	0	-0.3574	0.0671389	0.999928	0		LOC498557	-1.09596	0.0259604	-2.20386	0.0160834
ILMN_1353235	B3gntl1	0	0.124941	0.375624	0.999928	0		ILMN_1353235	B3gntl1	0	0.0927256	0.436484	0.999743	0		LOC498674	-1.01364	0.0132199	-1.14329	0.0301911
ILMN_1373152	B4galnt1	1	-0.175292	0.181795	0.0435648	0		ILMN_1373152	B4galnt1	1	-3.34038	0.0255461	0.0214396	1		LOC498696	-1.47898	0.0109556	-3.38344	0.0120215
ILMN_1372751	B4galt1	1	-0.00311725	0.998228	0.183398	0		ILMN_1372751	B4galt1	1	-1.90525	0.000182727	0.00238915	1		LOC498750	-2.74266	0.000819645	-2.75906	0.0253164
ILMN_1364433	B4galt2	1	-0.306774	0.124483	0.0316928	0		ILMN_1364433	B4galt2	1	-0.0852025	0.497504	0.133801	0		LOC498786	-1.3772	0.0015212	-2.40744	6.37247e-05
ILMN_1367011	B4galt3	1	-1.62593	0.000409306	0.000619056	1		ILMN_1367011	B4galt3	1	-1.80292	0.0475056	0.0297505	1		LOC498824	-2.30404	0.000823637	-3.11043	0.0119468
ILMN_1376489	B4galt4	1	-1.11328	0.0311139	0.0104376	1		ILMN_1376489	B4galt4	1	-0.198962	0.233242	0.0754698	0		LOC498989	-2.59374	0.0256851	-1.99945	0.0179569
ILMN_1376522	B4galt6	1	-2.52081	0.000332624	0.000599055	1		ILMN_1376522	B4galt6	1	-0.275736	0.187223	0.0648563	0		LOC499076	-2.02633	0.000343854	-2.73618	0.0116572
ILMN_1352727	B4galt7	1	-1.20453	0.00118948	0.00110855	1		ILMN_1352727	B4galt7	1	-1.36357	0.0235018	0.0207386	1		LOC499178	-2.05859	0.000436585	-3.20064	0.0136679
ILMN_1371297	BC060737	0	-0.00072575	0.987281	0.999846	0		ILMN_1371297	BC060737	0	0.218588	0.110127	0.999197	0		LOC499221	-1.10472	0.0237344	-1.52436	0.0327106
ILMN_1366187	Baalc	1	-0.637041	0.0153986	0.00624994	0		ILMN_1366187	Baalc	1	-0.112875	0.402382	0.113604	0		LOC499427	-1.18011	0.00265598	-1.12842	0.0390985
ILMN_1355867	Baat	0	-0.00665992	0.970858	0.999845	0		ILMN_1355867	Baat	0	-0.0906481	0.336661	0.999689	0		LOC499464	-1.62453	0.00714076	-2.16797	0.0242572
ILMN_1368706	Bace1	0	-0.105523	0.379971	0.999716	0		ILMN_1368706	Bace1	0	0.00524273	0.93109	0.999928	0		LOC499523	-1.23417	0.0118544	-1.65388	0.03245
ILMN_1376470	Bace2	0	-0.352934	0.162132	0.999431	0		ILMN_1376470	Bace2	0	-0.166637	0.209306	0.999928	0		LOC499724	-1.02634	0.00527431	-1.83268	0.0114648
ILMN_1371410	Bach1	0	-0.0601886	0.485107	0.999762	0		ILMN_1371410	Bach1	0	0.0157563	0.998873	0.999928	0		LOC499767	-1.68022	0.00150917	-2.69117	0.0251606
ILMN_1369751	Bad	1	-0.861703	0.0199151	0.00759336	0		ILMN_1369751	Bad	1	-0.866902	0.133191	0.0515895	0		LOC499793	-1.15634	0.00381767	-2.42646	0.0430646
ILMN_1353797	Bag1	1	-2.09392	0.0135296	0.00572363	1		ILMN_1353797	Bag1	1	-2.73103	0.0234703	0.0207193	1		LOC499978	-1.27418	0.00825916	-1.2088	0.0465114
ILMN_1376646	Bag3	1	-4.05207	0.000271371	0.000539639	1		ILMN_1376646	Bag3	1	-3.54061	0.00941833	0.0131482	1		LOC500015	-1.60741	0.000110748	-2.06051	0.0325635
ILMN_1349701	Bag5	1	-1.39263	0.0105238	0.00483156	1		ILMN_1349701	Bag5	1	-2.3464	0.00766739	0.012297	1		LOC500054	-1.49835	0.00125212	-1.7511	0.0258695
ILMN_1359499	Bai1	0	0.0766029	0.410562	0.999928	0		ILMN_1359499	Bai1	0	-0.0899529	0.342618	0.999928	0		LOC500067	-2.69262	0.00111118	-1.95591	0.0127182
ILMN_1362409	Bai2	0	-0.12986	0.205281	0.999928	0		ILMN_1362409	Bai2	0	-0.174198	0.300918	0.999928	0		LOC500104	-2.66763	0.00110852	-1.75889	0.0327978
ILMN_1356134	Bai3	0	-0.00820092	0.939462	0.999928	0		ILMN_1356134	Bai3	0	0.0582391	0.592819	0.999928	0		LOC500199	-2.94218	2.76477e-05	-2.5052	0.00935167
ILMN_1357897	Baiap1	0	0.0948477	0.34616	0.999928	0		ILMN_1357897	Baiap1	0	-0.0326141	0.672187	0.999917	0		LOC500277	-1.4959	0.00149058	-2.00312	0.0119512
ILMN_1365343	Baiap2	1	-1.08379	0.00554381	0.00299436	1		ILMN_1365343	Baiap2	1	-0.627031	0.00830869	0.0122786	0		LOC500344	-1.74765	0.0146112	-2.69877	0.0136275
ILMN_1372846	Bak1	1	-1.91846	0.000235038	0.000493061	1		ILMN_1372846	Bak1	1	-2.34851	0.0716477	0.035946	1		LOC500436	-3.27051	8.67201e-05	-2.68898	0.0296981
ILMN_1364929	Bambi	1	-1.40784	0.0163118	0.00652137	1		ILMN_1364929	Bambi	1	-1.258	0.0024124	0.00776708	1		LOC500506	-3.16253	0.00133757	-2.12662	0.0274068
ILMN_1364653	Banf1	1	-4.27159	8.45209e-08	2.08858e-06	1		ILMN_1364653	Banf1	1	-1.884	0.202573	0.0687194	0		LOC500533	-1.97475	0.00054864	-2.04972	0.0183948
ILMN_1352893	Banp	1	-1.5735	0.00065187	0.000837431	1		ILMN_1352893	Banp	1	-1.8114	0.018625	0.0184554	1		LOC500536	-1.87043	0.000305608	-1.22508	0.0394796
ILMN_1361735	Bap1	1	0.0385458	0.787116	0.15107	0		ILMN_1361735	Bap1	1	-0.380689	0.00709481	0.0121318	0		LOC500643	-1.51708	0.00318078	-1.91854	0.0400351
ILMN_1365198	Bard1	0	-0.115568	0.345677	0.999928	0		ILMN_1365198	Bard1	0	-0.0550589	0.615843	0.999928	0		LOC500652	-1.08444	0.00600856	-1.31922	0.015338
ILMN_1359620	Barhl1	0	-0.00194324	0.997907	0.999928	0		ILMN_1359620	Barhl1	0	0.0609877	0.627596	0.999928	0		LOC500668	-2.28802	0.000594844	-1.59381	0.0335304
ILMN_1356488	Barhl2	0	0.0538137	0.507487	0.999928	0		ILMN_1356488	Barhl2	0	0.015299	0.921108	0.999928	0		LOC500733	-1.24027	0.0491311	-1.00806	0.0306254
ILMN_1375144	Barx1	0	0.0650762	0.473032	0.999928	0		ILMN_1375144	Barx1	0	0.0978963	0.326356	0.999928	0		LOC500840	-2.39273	0.00283033	-2.85942	0.0109135
ILMN_1365368	Basp1	1	-0.659358	0.0188752	0.00726613	0		ILMN_1365368	Basp1	1	-1.73125	0.0460417	0.0292091	1		LOC500855	-1.08631	0.00734803	-1.51873	0.044016
ILMN_1363985	Bat1	1	-1.12806	0.0348707	0.0113732	1		ILMN_1363985	Bat1	1	-2.78074	0.000477875	0.00278451	1		LOC500898	-1.00369	0.00183392	-1.05655	0.0227152
ILMN_1357588	Bat2	1	-1.20676	0.00124264	0.0011184	1		ILMN_1357588	Bat2	1	-1.40402	0.000367677	0.00261062	1		LOC500959	-1.70243	0.00154389	-1.40114	0.0304492
ILMN_1358540	Bat3	1	-3.01652	9.38156e-09	4.63652e-07	1		ILMN_1358540	Bat3	1	-2.3342	0.0632959	0.033562	1		LOC501194	-1.02287	0.0220121	-1.07594	0.0108192
ILMN_1355291	Bat5	1	-1.68068	0.0635074	0.0185267	1		ILMN_1355291	Bat5	1	-1.99136	0.0244619	0.0211421	1		LOC501203	-3.06506	0.000823661	-1.92113	0.046302
ILMN_1368018	Batf	1	-0.209874	0.179876	0.0431603	0		ILMN_1368018	Batf	1	-1.83524	0.118792	0.0475408	1		LOC501217	-1.22639	0.00987705	-1.77326	0.00113664
ILMN_1359391	Batf3	0	-0.0959597	0.315086	0.999928	0		ILMN_1359391	Batf3	0	-0.22979	0.175978	0.999928	0		LOC501237	-2.28012	0.0038064	-3.23619	0.00873715
ILMN_1353843	Bax	1	-0.421891	0.0204629	0.00774599	0		ILMN_1353843	Bax	1	-0.792934	0.00812017	0.0122275	0		LOC501280	-3.82355	0.000608577	-2.07443	0.0342962
ILMN_1367946	Baz1a	1	-0.407687	0.0465425	0.014432	0		ILMN_1367946	Baz1a	1	-1.73224	0.0164141	0.0177671	1		LOC501281	-2.51282	1.1844e-06	-2.66459	0.00234406
ILMN_1350178	Baz1b	0	-0.09184	0.424569	0.999928	0		ILMN_1350178	Baz1b	0	-0.260555	0.207374	0.99954	0		LOC501311	-2.54826	0.00482799	-3.47991	0.0075444
ILMN_1356681	Baz2a	1	0.138064	0.398326	0.0846597	0		ILMN_1356681	Baz2a	1	0.279291	0.138464	0.0530286	0		LOC501326	-2.31177	0.00550801	-3.43773	0.00870489
ILMN_1364811	Baz2b	1	-0.998291	0.100295	0.026683	0		ILMN_1364811	Baz2b	1	-1.23157	0.0330485	0.0250763	1		LOC501341	-2.13366	0.00473908	-3.32887	0.00794318
ILMN_1353895	Bbox1	0	-0.0130101	0.924328	0.999928	0		ILMN_1353895	Bbox1	0	0.143896	0.0120754	0.993306	0		LOC501386	-2.11227	0.00527175	-3.18915	0.00346373
ILMN_1374704	Bbs1	0	-0.00613407	0.971824	0.999928	0		ILMN_1374704	Bbs1	0	0.190614	0.00404549	0.985282	0		LOC501416	-2.26869	0.0029768	-3.1879	0.00255557
ILMN_1372482	Bbs2	1	-0.935401	0.00193219	0.00153003	0		ILMN_1372482	Bbs2	1	-0.601363	0.0413042	0.027412	0		LOC501594	-2.67039	0.00110897	-1.68564	0.0401102
ILMN_1364092	Bbs4	1	-0.955573	0.00150606	0.00128396	0		ILMN_1364092	Bbs4	1	-0.626078	0.0475464	0.02975	0		LOC501601	-2.07662	0.0044766	-2.59281	0.0179838
ILMN_1373549	Bbs5	1	-0.514291	0.0566453	0.0168525	0		ILMN_1373549	Bbs5	1	-0.112403	0.312832	0.0935047	0		LOC501614	-1.34692	0.00158752	-2.47015	0.000628592
ILMN_1376558	Bbs7	0	-0.800179	0.00418612	0.999928	0		ILMN_1376558	Bbs7	0	0.203867	0.0175495	0.999928	0		LOC502063	-2.76144	0.000829223	-1.69294	0.0437887
ILMN_1368994	Bbx	1	-0.150876	0.598132	0.119579	0		ILMN_1368994	Bbx	1	-1.25183	0.0619796	0.0332921	1		LOC502599	1.03496	0.00246587	-1.11439	0.0418212
ILMN_2039793	Bcam	1	-1.08439	0.0037818	0.00239078	1		ILMN_2039793	Bcam	1	-0.19653	0.112187	0.0458998	0		LOC502770	-3.97549	0.000320326	-2.09655	0.0467804
ILMN_1351030	Bcan	0	-0.0945779	0.420061	0.999928	0		ILMN_1351030	Bcan	0	0.101889	0.171792	0.999459	0		LOC503172	-1.44392	0.00259645	-2.24734	0.0240132
ILMN_1368917	Bcap29	1	-1.47361	0.0291646	0.00998292	1		ILMN_1368917	Bcap29	1	-2.8487	0.0404782	0.0271835	1		LOC606294	-2.80477	0.000820342	-1.92739	0.0300572
ILMN_1356289	Bcap31	1	-1.05908	0.0950976	0.0255919	1		ILMN_1356289	Bcap31	1	-1.24452	0.176186	0.0620963	0		LOC678741	-2.22437	0.00145023	-3.06364	0.0135952
ILMN_1364063	Bcar1	1	-1.48587	0.000395159	0.000610855	1		ILMN_1364063	Bcar1	1	-0.0790453	0.330573	0.0974892	0		LOC679731	-2.21815	0.00887839	-3.14216	0.0208376
ILMN_1369511	Bcar3	1	-0.683704	0.00353281	0.00225801	0		ILMN_1369511	Bcar3	1	-1.11167	0.034313	0.0254504	1		LOC680460	-1.30159	0.00887393	-1.87391	0.0182586
ILMN_1354404	Bcas1	0	-0.147792	0.257285	0.999615	0		ILMN_1354404	Bcas1	0	0.070881	0.340364	0.999928	0		LOC680831	-2.26867	0.00448894	-3.06275	0.00847207
ILMN_1362014	Bcas2	1	-1.64762	0.0507352	0.0154554	1		ILMN_1362014	Bcas2	1	0.000430996	0.893643	0.214969	0		LOC680847	-1.66506	0.0161514	-2.488	0.0180175
ILMN_2040300	Bcat1	0	0.268374	0.113025	0.999928	0		ILMN_2040300	Bcat1	0	-0.0244398	0.718725	0.999928	0		LOC680876	-1.94638	0.00183048	-1.51134	0.0394044
ILMN_1369995	Bcat2	1	-3.17506	0.000370357	0.000598964	1		ILMN_1369995	Bcat2	1	-1.58304	0.0966997	0.0424206	1		LOC681314	-1.34836	0.00125574	-1.98669	0.0182768
ILMN_1358196	Bccip	1	-1.97618	0.00500332	0.00279962	1		ILMN_1358196	Bccip	1	-1.67251	0.117248	0.0472228	1		LOC681886	-2.55378	0.000837657	-1.15314	0.00691029
ILMN_1351422	Bcdo2	0	0.0654921	0.458863	0.999928	0		ILMN_1351422	Bcdo2	0	0.0675728	0.535998	0.999802	0		LOC682323	-1.29571	0.00902309	-2.73591	0.0119376
ILMN_1349912	Bche	1	1.32271	0.00570303	0.00306362	1		ILMN_1349912	Bche	1	0.0937969	0.190147	0.0656674	0		LOC682762	-1.9907	0.000818873	-1.55876	0.0490188
ILMN_1371691	Bckdha	1	-2.95902	3.5712e-07	6.00081e-06	1		ILMN_1371691	Bckdha	1	-1.11829	0.0494337	0.0302684	1		LOC682869	-1.86764	0.00562171	-2.27676	0.0173218
ILMN_1356277	Bckdhb	1	-3.07648	0.000754945	0.000826423	1		ILMN_1356277	Bckdhb	1	-1.84272	0.0673216	0.0345848	1		LOC683385	-2.06219	0.0011226	-2.8745	0.00854173
ILMN_1376775	Bckdk	0	-0.121997	0.234906	0.999928	0		ILMN_1376775	Bckdk	0	-0.129892	0.139913	0.999928	0		LOC683618	-1.68872	0.00762807	-2.94447	0.0120687
ILMN_1350965	Bcl10	1	-1.7768	0.00216294	0.00151689	1		ILMN_1350965	Bcl10	1	-2.59656	0.037494	0.0260863	1		LOC684106	-1.33146	0.003769	-1.28809	0.0156068
ILMN_1365365	Bcl11a	0	-0.00820975	0.965545	0.999928	0		ILMN_1365365	Bcl11a	0	-0.0093994	0.806472	0.999928	0		LOC684355	-3.12348	0.000593645	-2.57179	0.0438811
ILMN_1369608	Bcl11b	1	-0.617556	0.0239795	0.00866713	0		ILMN_1369608	Bcl11b	1	-3.25774	0.016958	0.018082	1		LOC684506	-1.57084	0.00671159	-2.09895	0.0358655
ILMN_1366150	Bcl2	0	0.429943	0.16664	0.999445	0		ILMN_1366150	Bcl2	0	0.321911	0.58976	0.999928	0		LOC684681	-1.71809	0.00110948	-2.18188	0.0095868
ILMN_1354419	Bcl2a1d	1	0.0412548	0.851354	0.161153	0		ILMN_1354419	Bcl2a1d	1	0.192591	0.908999	0.217905	0		LOC685745	-2.62272	0.00371363	-3.42664	0.00873758
ILMN_1355163	Bcl2l1	1	-0.699928	0.0254117	0.00896872	0		ILMN_1355163	Bcl2l1	1	-1.18213	0.107554	0.0450004	1		LOC685778	-3.50736	0.00148949	-3.38987	0.0179455
ILMN_1374253	Bcl2l10	0	-0.0129346	0.910481	0.999839	0		ILMN_1374253	Bcl2l10	0	0.128895	0.201095	0.999527	0		LOC685878	-2.02886	0.0101734	-3.23144	0.0205323
ILMN_1376927	Bcl2l11	0	-0.0145096	0.896474	0.999928	0		ILMN_1376927	Bcl2l11	0	-0.0505617	0.383352	0.999928	0		LOC685909	-1.95364	0.00575644	-1.76022	0.0437044
ILMN_1351698	Bcl2l12	0	-0.202035	0.134278	0.999928	0		ILMN_1351698	Bcl2l12	0	-0.504527	0.0177105	0.995403	0		LOC686212	-1.29543	0.0139634	-2.07294	0.0310832
ILMN_1369596	Bcl2l13	1	-1.72271	3.45935e-05	0.000138402	1		ILMN_1369596	Bcl2l13	1	-0.966957	0.172818	0.0613427	0		LOC686275	-3.70725	0.000820122	-1.9497	0.049421
ILMN_1362720	Bcl2l14	0	-0.0320404	0.789084	0.999826	0		ILMN_1362720	Bcl2l14	0	-0.420912	0.144743	0.999928	0		LOC686548	-1.54703	0.000616937	-2.21942	0.0251403
ILMN_1372609	Bcl2l2	1	-2.50533	0.000735644	0.000821893	1		ILMN_1372609	Bcl2l2	1	-0.527671	0.0507043	0.0307305	0		LOC686564	-1.54487	0.00281304	-1.8758	0.0294051
ILMN_1365663	Bcl6	1	-0.753151	0.0662211	0.0191488	0		ILMN_1365663	Bcl6	1	-1.01616	0.13564	0.0523116	0		LOC686765	-1.55806	0.000536247	-1.24157	0.0327633
ILMN_1367753	Bcl7a	0	-0.0345833	0.768958	0.999823	0		ILMN_1367753	Bcl7a	0	-0.19405	0.179671	0.999872	0		LOC687055	-2.51238	0.000837645	-1.80988	0.032618
ILMN_1366449	Bcl7c	1	-2.34402	0.000246304	0.000507819	1		ILMN_1366449	Bcl7c	1	-2.36579	0.0597153	0.0329933	1		LOC687799	-1.08821	0.0044381	-1.26791	0.0278068
ILMN_1358329	Bcl9	0	0.00445727	0.959266	0.999844	0		ILMN_1358329	Bcl9	0	-0.177173	0.225085	0.99957	0		LOC688528	-5.28598	0.000156906	-3.08586	0.0206706
ILMN_1372748	Bcl9l	0	-0.1526	0.190308	0.999505	0		ILMN_1372748	Bcl9l	0	-0.217171	0.195782	0.999517	0		LOC688606	-1.91292	0.00311029	-1.61387	0.0262209
ILMN_1355583	Bclaf1	1	-1.71346	0.0121179	0.00528063	1		ILMN_1355583	Bclaf1	1	-3.21059	0.0066147	0.0119796	1		LOC688637	-1.26117	0.00151551	-1.92478	0.0208214
ILMN_1360882	Bcmo1	1	-0.00923139	0.940106	0.174629	0		ILMN_1360882	Bcmo1	1	-1.37243	0.145241	0.0548403	0		LOC688712	-2.1149	0.00603707	-1.69116	0.0495527
ILMN_1352831	Bcor	1	-0.245182	0.24646	0.0563371	0		ILMN_1352831	Bcor	1	-0.497921	0.0494319	0.0302847	0		LOC688785	-2.16641	0.00965419	-2.89224	0.0180578
ILMN_1352177	Bcr	1	-1.02574	0.0012037	0.0011095	1		ILMN_1352177	Bcr	1	-0.871963	0.00122184	0.00545831	0		LOC689581	-1.20784	0.0221653	-2.00794	0.00857857
ILMN_1354595	Bcs1l	1	-1.91853	0.000328408	0.000602439	1		ILMN_1354595	Bcs1l	1	-0.453254	0.108457	0.0451755	0		LOC689820	-2.35611	7.92697e-05	-1.6561	0.0271817
ILMN_1357757	Bdh1	1	-0.0937316	0.799066	0.152805	0		ILMN_1357757	Bdh1	1	-0.910813	0.0580509	0.0326114	0		LOC690262	-1.40408	0.00496717	-2.09394	0.0119111
ILMN_1374022	Bdh2	1	-0.34025	0.351884	0.0762454	0		ILMN_1374022	Bdh2	1	-0.161367	0.218269	0.0723052	0		LOC690911	-1.0524	0.00144996	-1.30937	0.0210635
ILMN_1350944	Bdkrb1	0	-0.0696012	0.512478	0.999928	0		ILMN_1350944	Bdkrb1	0	0.0419619	0.826598	0.999928	0		LOC691947	-1.72338	0.00185687	-2.6044	0.0127229
ILMN_1370361	Bdkrb2	0	-0.0856831	0.485268	0.999928	0		ILMN_1370361	Bdkrb2	0	-0.111228	0.266624	0.999928	0		Lactb	-2.24176	0.000416689	-1.38918	0.0439166
ILMN_1360447	Bdnf	1	-1.86282	0.000370592	0.000598767	1		ILMN_1360447	Bdnf	1	0.150826	0.00402512	0.00933083	0		Lamp1	-2.90895	0.00535384	-2.32812	0.0335301
ILMN_1372427	Bdp1	0	-0.21371	0.0709974	0.999848	0		ILMN_1372427	Bdp1	0	-0.206632	0.121559	0.999266	0		Lancl1	-2.27013	0.000827336	-2.31663	0.0246796
ILMN_2040701	Becn1	1	-1.48524	0.00311468	0.00201607	1		ILMN_2040701	Becn1	1	-2.46034	0.00166874	0.00686808	1		Lancl2	-1.33139	0.00238408	-1.0963	0.0353412
ILMN_1353201	Begain	0	-0.0464793	0.687168	0.999928	0		ILMN_1353201	Begain	0	-0.340458	0.102399	0.999142	0		Laptm4a	-1.96134	4.32461e-05	-1.6281	0.0430619
ILMN_1370404	Bem46l3	0	0.103865	0.247097	1	0		ILMN_1370404	Bem46l3	0	0.0399552	0.771212	0.999928	0		Laptm5	-1.10018	0.000823541	-2.87619	0.0293841
ILMN_1376749	Best1	0	0.18082	0.168733	0.999928	0		ILMN_1376749	Best1	0	0.00949644	0.906295	0.999839	0		Lars	-2.27797	0.000220849	-2.49391	0.0183879
ILMN_1357381	Bet1	1	-1.64559	0.0041306	0.00255082	1		ILMN_1357381	Bet1	1	-0.513295	0.407986	0.114793	0		Lass2	-1.70606	0.0015983	-1.97297	0.0399423
ILMN_1650490	Bet1l	1	0.0437622	0.819997	0.15615	0		ILMN_1650490	Bet1l	1	-0.540827	0.107074	0.0450191	0		Lcp1	-1.88327	0.00519476	-2.70554	0.0326488
ILMN_1349456	Bfsp1	1	-0.113908	0.451306	0.0942629	0		ILMN_1349456	Bfsp1	1	-0.129055	0.256588	0.0803446	0		Leng1	-1.48648	0.00256551	-1.92688	0.00234214
ILMN_1365188	Bglap	1	-0.0578579	0.519174	0.106155	0		ILMN_1365188	Bglap	1	0.611316	0.808539	0.19855	0		Leo1	-1.30568	0.000818655	-1.13366	0.0179961
ILMN_2040208	Bgn	1	-0.590194	0.0953691	0.0256403	0		ILMN_2040208	Bgn	1	-1.47955	0.0395573	0.0269362	1		Leprot	-1.12626	0.0285975	-1.27751	0.0387512
ILMN_1374180	Bhlhb2	1	-1.55292	0.0172872	0.00680129	1		ILMN_1374180	Bhlhb2	1	-4.46439	8.92559e-06	0.000434978	1		Letm1	-1.91434	0.00386521	-2.06445	0.011704
ILMN_1376398	Bhlhb3	1	-1.63752	0.010989	0.00500955	1		ILMN_1376398	Bhlhb3	1	-0.521595	0.0557632	0.0318945	0		Lgals3bp	-1.16387	0.00236392	-2.25111	0.0335514
ILMN_1369295	Bhlhb5	1	-0.0152363	0.907637	0.169685	0		ILMN_1369295	Bhlhb5	1	-1.97943	0.0184089	0.0187436	1		Lgmn	-2.49021	0.0001895	-2.36838	0.0197914
ILMN_1355528	Bhlhb9	0	0.000757219	0.980035	0.999928	0		ILMN_1355528	Bhlhb9	0	0.0332826	0.759459	0.999928	0		Lhpp	-1.29088	0.00266822	-1.2075	0.0266265
ILMN_2039973	Bhmt	1	0.205728	0.354525	0.0766398	0		ILMN_2039973	Bhmt	1	-0.322153	0.0944956	0.0417183	0		Litaf	-1.00784	0.00600638	-1.72436	0.037769
ILMN_1364036	Bicc1	0	-0.0466663	0.669779	0.999928	0		ILMN_1364036	Bicc1	0	0.061637	0.558847	0.999928	0		Lix1l	-2.04075	0.0130741	-1.045	0.0349579
ILMN_1352661	Bicd1	0	-0.0224161	0.826759	0.99983	0		ILMN_1352661	Bicd1	0	-0.146471	0.193998	0.999865	0		Lkap	-1.21734	0.018517	-2.1729	0.0117275
ILMN_1362693	Bicd2	1	-0.924162	0.0145252	0.00602054	0		ILMN_1362693	Bicd2	1	-1.94301	0.0147505	0.0166909	1		Lman1	-1.02308	0.0420331	-1.08006	0.0239174
ILMN_1373775	Bid	1	-0.0650061	0.488996	0.100893	0		ILMN_1373775	Bid	1	-1.28056	0.117575	0.0472569	1		Lmo4	-2.15857	0.00401924	-1.65718	0.0426963
ILMN_1365163	Bik	0	-0.0590828	0.582515	0.999928	0		ILMN_1365163	Bik	0	0.239394	0.147641	0.999383	0		Lonp1	-2.875	0.00025176	-2.37609	0.00259808
ILMN_1376837	Bin2	1	-0.273071	0.0745669	0.0209738	0		ILMN_1376837	Bin2	1	-1.46669	0.00336723	0.00849448	1		Lpin1	-1.79689	0.00149782	-1.66945	0.00270127
ILMN_1360965	Bin2a	0	0.0336854	0.6891	0.999928	0		ILMN_1360965	Bin2a	0	-0.0197344	0.755756	0.999928	0		Lrp10	-2.16408	0.00149359	-1.92089	0.0271865
ILMN_1357286	Birc1b	0	0.154177	0.346537	0.999855	0		ILMN_1357286	Birc1b	0	0.215397	0.0716471	0.999928	0		Lrpprc	-3.30908	0.00110654	-2.21583	0.0262183
ILMN_1650704	Birc2	1	-1.16702	0.0155916	0.00629937	1		ILMN_1650704	Birc2	1	-2.06529	0.022597	0.0203676	1		Lrrc41	-1.33995	0.0012558	-1.57568	0.0251418
ILMN_1365233	Birc3	1	0.0378224	0.746257	0.144366	0		ILMN_1365233	Birc3	1	-1.70365	0.0344648	0.025431	1		Lrrc42	-1.30543	0.00155423	-1.55884	0.0299706
ILMN_1363432	Birc6	0	0.253902	0.0959588	0.999928	0		ILMN_1363432	Birc6	0	0.144359	0.633714	0.999928	0		Lrrc59	-2.88373	3.31982e-05	-2.37877	0.0206524
ILMN_1352844	Bivm	1	0.113634	0.692942	0.135392	0		ILMN_1352844	Bivm	1	-0.591811	0.0722762	0.0361177	0		Lrrc8d	-1.471	0.000825741	-2.65631	0.0161997
ILMN_1365091	Blcap	1	-1.13684	0.113616	0.0294846	1		ILMN_1365091	Blcap	1	-0.70581	0.0794924	0.0378704	0		Lrrfip2	-1.82194	0.00620709	-2.00684	0.0119109
ILMN_1367386	Bles03	1	-1.45499	0.00487335	0.002815	1		ILMN_1367386	Bles03	1	-1.58789	0.160967	0.0585116	0		Lrrk1	-1.16355	0.00903844	-1.79544	0.0073368
ILMN_1349072	Blk	1	-0.10509	0.352344	0.0763056	0		ILMN_1349072	Blk	1	-0.919793	0.00714458	0.0120821	0		Lsg1	-1.15696	0.000654758	-1.43606	0.0154363
ILMN_1361497	Blm	1	-0.209794	0.134726	0.03389	0		ILMN_1361497	Blm	1	-0.58019	0.339394	0.099502	0		Lsm4	-1.92665	0.00446925	-2.03252	0.0459458
ILMN_1359186	Blmh	1	-0.369408	0.145928	0.0362464	0		ILMN_1359186	Blmh	1	-0.0392682	0.763001	0.189363	0		Lsm5	-1.3012	0.0163485	-2.26082	0.0266992
ILMN_1354453	Blnk	1	0.00392194	0.955402	0.176883	0		ILMN_1354453	Blnk	1	-1.12987	0.0111623	0.0143153	1		Ltbp1	-1.52208	0.0180387	-2.41465	0.0119756
ILMN_1651137	Bloc1s1	1	-3.25962	0.000117664	0.000332854	1		ILMN_1651137	Bloc1s1	1	-1.38291	0.274973	0.0844368	0		Ltv1	-1.50765	0.00113564	-1.17868	0.0391366
ILMN_1355092	Bloc1s2	1	-0.922094	0.0580239	0.0171987	0		ILMN_1355092	Bloc1s2	1	-2.48002	0.0403847	0.0271718	1		Luc7l2	-1.62956	0.00152769	-1.88672	0.0127597
ILMN_1369386	Blvra	1	-1.91896	0.00124169	0.00111874	1		ILMN_1369386	Blvra	1	-0.924325	0.406421	0.114473	0		Ly6e	-1.06814	0.0410966	-3.49575	0.0254114
ILMN_1374895	Blvrb	1	-2.11205	0.00126505	0.00112056	1		ILMN_1374895	Blvrb	1	0.94101	0.483658	0.130815	0		Lyar	-2.45225	0.00081906	-3.61502	0.0119173
ILMN_1359745	Blzf1	1	-1.3186	0.00127441	0.0011247	1		ILMN_1359745	Blzf1	1	-2.3904	0.00639192	0.0122925	1		Lypla1	-3.25303	0.000589899	-2.06201	0.0467655
ILMN_1364943	Bmf	0	-0.119633	0.382708	0.999717	0		ILMN_1364943	Bmf	0	-0.0796464	0.352922	0.9997	0		Lysmd3	-1.67366	0.000819866	-2.54386	0.00665759
ILMN_1354950	Bmp1	1	-0.64591	0.0166941	0.00663315	0		ILMN_1354950	Bmp1	1	-0.0722847	0.416591	0.116511	0		Lztr1	-1.75217	0.000189488	-1.02645	0.0263896
ILMN_1362565	Bmp15	0	-0.0374975	0.849139	0.999928	0		ILMN_1362565	Bmp15	0	0.0474526	0.614394	0.999928	0		M6pr	-2.41628	0.00110877	-2.2243	0.0378066
ILMN_1356614	Bmp2	0	-0.218094	0.331831	0.999928	0		ILMN_1356614	Bmp2	0	-0.107588	0.500564	0.999928	0		MGC105560	-1.38528	0.00534673	-1.48386	0.00924148
ILMN_1366429	Bmp2k	1	-0.341796	0.0170138	0.0067268	0		ILMN_1366429	Bmp2k	1	-0.616082	0.060156	0.0329734	0		MGC105647	-3.37021	0.00052337	-3.40828	0.0205244
ILMN_1375205	Bmp3	1	-0.447087	0.225025	0.0521396	0		ILMN_1375205	Bmp3	1	-0.077389	0.510466	0.136601	0		MGC105830	-1.96117	0.00111286	-1.41046	0.0205433
ILMN_1351201	Bmp4	1	-0.210155	0.422348	0.0890893	0		ILMN_1351201	Bmp4	1	-0.0915192	0.427628	0.118885	0		MGC112830	-1.84544	0.00528841	-1.94182	0.0304614
ILMN_1373140	Bmp5	0	-0.0356807	0.724682	0.999817	0		ILMN_1373140	Bmp5	0	0.124863	0.207374	0.999928	0		MGC114417	-2.17842	0.000422163	-2.64649	0.0202837
ILMN_1354020	Bmp6	0	-0.291991	0.156336	0.999413	0		ILMN_1354020	Bmp6	0	0.0388017	0.839317	0.999832	0		MGC125214	-1.54142	0.00131098	-1.7419	0.0182706
ILMN_1359226	Bmp7	1	-0.0435227	0.781357	0.15017	0		ILMN_1359226	Bmp7	1	-2.1642	0.000795978	0.00390574	1		MGC72560	-2.11319	0.00280944	-1.66184	0.0325627
ILMN_1353604	Bmper	0	-0.269155	0.067461	0.998736	0		ILMN_1353604	Bmper	0	0.0510949	0.47432	0.999928	0		MGC93975	-2.73532	2.87809e-05	-2.63669	0.0342794
ILMN_1373335	Bmpr1a	1	-1.11332	0.0343994	0.0112719	1		ILMN_1373335	Bmpr1a	1	0.0478816	0.732243	0.183321	0		MGC94190	-2.79336	0.000423577	-3.2243	0.0248301
ILMN_1353145	Bmpr1b	0	0.357177	0.104009	0.999928	0		ILMN_1353145	Bmpr1b	0	-0.119167	0.233457	0.999583	0		MGC94199	-2.07242	0.000845219	-1.19482	0.0204911
ILMN_1352293	Bmpr2	1	-3.01206	0.000442101	0.000638759	1		ILMN_1352293	Bmpr2	1	-1.12127	0.00644348	0.0122815	1		MGC94207	-2.15193	5.4803e-05	-1.29845	0.0230247
ILMN_1362980	Bms1l	1	-0.661427	0.0686211	0.0196869	0		ILMN_1362980	Bms1l	1	-1.88852	0.0221323	0.020377	1		MGC94282	-1.00652	0.00843613	-2.28874	0.0173086
ILMN_1366871	Bmyc	0	-1.09598	0.0035421	0.999928	0		ILMN_1366871	Bmyc	0	0.0676397	0.359362	0.999704	0		MGC94288	-2.43578	0.00047938	-2.43108	0.00583517
ILMN_1364349	Bnc1	0	-0.119357	0.288681	0.999649	0		ILMN_1364349	Bnc1	0	-0.183893	0.174368	0.999928	0		MGC94335	-1.38389	0.00477748	-2.32973	0.0271027
ILMN_1352175	Bnip1	1	-0.866465	0.0602982	0.0177011	0		ILMN_1352175	Bnip1	1	-1.32038	0.0513024	0.0307885	1		MGC94542	-2.99361	0.000817517	-2.57992	0.0371355
ILMN_1349862	Bnip2	1	-1.01989	0.0590253	0.0173821	1		ILMN_1349862	Bnip2	1	-1.57726	0.089883	0.0405844	1		Madh7	-1.99265	0.00219168	-3.75429	0.013724
ILMN_1356892	Bnip3	1	-2.96996	0.000719391	0.00081732	1		ILMN_1356892	Bnip3	1	0.0358807	0.946385	0.224781	0		Maea	-3.28982	0.00052269	-1.76861	0.0419814
ILMN_1375128	Bnip3l	1	-1.93586	0.000812839	0.000843632	1		ILMN_1375128	Bnip3l	1	-0.115471	0.829404	0.202353	0		Maf1	-3.24598	0.00126954	-2.77721	0.0325398
ILMN_1362096	Bnipl	0	0.0592729	0.692964	0.999928	0		ILMN_1362096	Bnipl	0	0.00172101	0.907261	0.999928	0		Mafk	-2.88056	0.000521836	-3.79143	0.00859087
ILMN_1360227	Boc	1	-2.01149	0.000344768	0.000592964	1		ILMN_1360227	Boc	1	-0.228318	0.114699	0.0465721	0		Magi3	-2.55854	0.0012635	-1.26885	0.0120716
ILMN_1353990	Bok	1	-1.16633	0.0109262	0.00499041	1		ILMN_1353990	Bok	1	-0.0551941	0.48811	0.131787	0		Mak10	-2.52956	0.000252711	-1.20051	0.0438112
ILMN_1351283	Bola1	0	-0.210688	0.14265	0.999928	0		ILMN_1351283	Bola1	0	0.0647126	0.581066	0.999789	0		Man2b1	-1.21308	0.00517341	-1.86013	0.0386892
ILMN_1355529	Boll	1	-2.77223	0.00289202	0.00188794	1		ILMN_1355529	Boll	1	0.149604	0.0920947	0.0411927	0		Map1lc3a	-3.84358	0.00125415	-1.31209	0.0467558
ILMN_1364860	Bop1	1	-1.06327	0.00152959	0.00129613	1		ILMN_1364860	Bop1	1	-1.84815	0.0401025	0.0272297	1		Map1lc3b	-3.52022	0.000102434	-3.06195	0.0242922
ILMN_1362247	Bpgm	1	-1.41099	0.0272382	0.00948192	1		ILMN_1362247	Bpgm	1	1.18187	0.588311	0.153974	0		Map2k1	-2.38818	0.000878786	-2.40453	0.0300654
ILMN_1365599	Bphl	1	-1.45258	0.018298	0.0070943	1		ILMN_1365599	Bphl	1	-0.243454	0.163944	0.0590829	0		Map2k1ip1	-2.80774	0.000592191	-2.05466	0.0379689
ILMN_2039054	Bpi	0	0.0338087	0.805039	0.999846	0		ILMN_2039054	Bpi	0	0.0126228	0.985027	0.999928	0		Map2k2	-2.41349	0.00412087	-1.73778	0.0327803
ILMN_1353253	Bpil1	0	-0.0423686	0.743681	0.999928	0		ILMN_1353253	Bpil1	0	0.224303	0.0278538	0.997046	0		Map2k6	-1.25892	0.00518577	-2.55782	0.0119427
ILMN_1367855	Bpil3	0	-0.0169724	0.905651	0.999928	0		ILMN_1367855	Bpil3	0	0.0356065	0.757849	0.999928	0		Map3k12	-1.14187	0.0141094	-2.46975	0.01101
ILMN_1374947	Bpnt1	1	-2.09525	6.82256e-05	0.000225673	1		ILMN_1374947	Bpnt1	1	-0.950171	0.0763471	0.0371478	0		Map3k3	-1.29262	0.000563421	-1.88058	0.0126055
ILMN_1363018	Bpy2ip1	1	-1.30521	0.000658117	0.000837135	1		ILMN_1363018	Bpy2ip1	1	-1.51881	0.036057	0.0257208	1		Map3k4	-1.25048	0.00965173	-2.45132	0.0102172
ILMN_1358239	Braf	1	-0.623536	0.0524518	0.0158547	0		ILMN_1358239	Braf	1	-0.729567	0.0136706	0.0161153	0		Map3k7ip2	-1.92847	0.0043499	-2.88245	0.00850144
ILMN_1359869	Brd1	1	-0.37184	0.451968	0.0943776	0		ILMN_1359869	Brd1	1	-2.75884	6.57629e-05	0.00142439	1		Map4k3	-1.75511	0.00151162	-1.11038	0.0160047
ILMN_1355507	Brd2	1	-0.663242	0.14025	0.0350435	0		ILMN_1355507	Brd2	1	-2.74196	0.000345106	0.00269094	1		Mapk1	-1.37661	0.00575861	-1.36932	0.0309939
ILMN_1375184	Brd3	0	0.00429215	0.955241	0.999843	0		ILMN_1375184	Brd3	0	0.0188647	0.896796	0.999928	0		Mapk14	-2.29712	0.00257216	-1.88429	0.0327642
ILMN_1372828	Brd4	1	-0.504393	0.184749	0.0441468	0		ILMN_1372828	Brd4	1	-1.40375	0.105414	0.0447071	1		Mapk3	-1.19768	0.00149847	-1.36594	0.0119207
ILMN_2039928	Brd7	1	-0.946047	0.019173	0.0073622	0		ILMN_2039928	Brd7	1	-2.14113	0.000394937	0.00259773	1		Mapk6	-2.489	0.000809474	-3.02885	0.00737482
ILMN_1366421	Brd8	1	-1.41559	0.00203764	0.00149451	1		ILMN_1366421	Brd8	1	-2.30148	0.00299277	0.00875494	1		Mapk7	-1.11683	0.000355535	-1.65556	0.0109994
ILMN_1359725	Brd9	1	-1.71401	0.000752141	0.000826044	1		ILMN_1359725	Brd9	1	-2.09006	0.00372447	0.00892329	1		Mapk8ip3	-1.34017	0.000832979	-2.11537	0.000373893
ILMN_1369986	Brdt	0	-0.0990223	0.464015	0.999928	0		ILMN_1369986	Brdt	0	-0.01867	0.761713	0.999928	0		Mapkapk2	-3.27302	0.000110623	-2.81468	0.0175669
ILMN_1365962	Bre	1	-2.18091	0.000384399	0.000602536	1		ILMN_1365962	Bre	1	-1.35469	0.268556	0.0829413	0		Mapkapk5	-1.64614	0.00517513	-2.56655	0.00711785
ILMN_1349297	Brf1	1	-0.754036	0.00482231	0.00282929	0		ILMN_1349297	Brf1	1	-1.51485	0.0147093	0.0166795	1		Mapre3	-1.39984	0.00187901	-1.85073	0.0113899
ILMN_1372678	Brf2	1	-0.665572	0.0216424	0.00811571	0		ILMN_1372678	Brf2	1	-2.52108	0.00247587	0.00785353	1		Mark2	-2.93977	2.09637e-05	-2.38757	0.026551
ILMN_1373745	Bri3	1	-1.3269	0.0581505	0.0172089	1		ILMN_1373745	Bri3	1	-1.91465	0.0643386	0.0336982	1		Mark3	-1.69367	0.00150265	-2.63717	0.00236465
ILMN_1356542	Bri3bp	1	-0.214171	0.151205	0.0373036	0		ILMN_1356542	Bri3bp	1	-1.04399	0.0867594	0.0398623	1		Mars	-1.74198	0.00601763	-1.11324	0.0396861
ILMN_1356178	Brip1	0	0.0956943	0.425535	0.999928	0		ILMN_1356178	Brip1	0	0.0414583	0.79166	0.999928	0		Mast2	-2.10432	2.5604e-05	-1.067	0.0179878
ILMN_1373791	Brms1	1	-0.870464	0.0206019	0.00777586	0		ILMN_1373791	Brms1	1	-2.77024	0.0154796	0.0172161	1		Mbc2	-1.03517	0.00152801	-2.811	0.0156702
ILMN_1374577	Brms1l	1	-0.323755	0.284298	0.0636531	0		ILMN_1374577	Brms1l	1	-0.177901	0.244491	0.0776566	0		Mbd1	-2.28191	0.000785916	-2.40951	0.0179772
ILMN_1352417	Brp16	1	-1.19292	0.00120016	0.0011105	1		ILMN_1352417	Brp16	1	-2.28795	0.014581	0.0166043	1		Mbd3	-1.15703	0.010082	-1.63222	0.013243
ILMN_1365165	Brp44l	1	-3.2789	2.27857e-05	9.91907e-05	1		ILMN_1365165	Brp44l	1	-1.11994	0.241059	0.0770574	0		Mbd6	-1.29435	0.000825273	-2.03871	0.0164857
ILMN_1361273	Brpf3	0	0.0569976	0.483175	0.999928	0		ILMN_1361273	Brpf3	0	0.0657116	0.523265	0.999928	0		Mbip	-1.11181	0.00252811	-2.95925	0.00371828
ILMN_1650219	Brs3	0	0.282182	0.089755	0.999871	0		ILMN_1650219	Brs3	0	-0.0853987	0.436001	0.999928	0		Mboat5	-2.6652	2.78287e-05	-1.42373	0.0492452
ILMN_1351281	Brsk2	0	-0.0244963	0.856545	0.999834	0		ILMN_1351281	Brsk2	0	0.167934	0.0370311	0.997759	0		Mbtps1	-1.99551	0.000175132	-2.62724	0.00566135
ILMN_1366044	Brunol4	0	-0.0693348	0.443729	0.999928	0		ILMN_1366044	Brunol4	0	0.22775	0.0111093	0.999928	0		Mcart1	-1.14087	0.00643642	-1.79554	0.02357
ILMN_1371065	Brunol6	0	-0.167795	0.207535	0.99954	0		ILMN_1371065	Brunol6	0	0.121646	0.243278	0.999597	0		Mccc1	-2.56823	0.00128212	-2.23664	0.0179101
ILMN_1351401	Brwd1	1	0.490777	0.152471	0.0375444	0		ILMN_1351401	Brwd1	1	-0.382388	0.256531	0.0803736	0		Mcfd2	-1.15243	0.0172204	-1.35702	0.0349442
ILMN_1353911	Brwd3	1	0.243908	0.193206	0.0458739	0		ILMN_1353911	Brwd3	1	0.178	0.716121	0.180358	0		Mcm3ap	-2.0479	0.000259405	-1.97045	0.0208175
ILMN_1357736	Bsg	1	-2.82899	0.000382111	0.00060402	1		ILMN_1357736	Bsg	1	-0.791649	0.220463	0.0727286	0		Mcrs1	-2.28722	0.000190026	-2.64051	0.0119107
ILMN_1369817	Bsnd	0	-0.053981	0.616165	0.999928	0		ILMN_1369817	Bsnd	0	0.111536	0.285139	0.999645	0		Mcts1	-1.81818	0.001508	-1.84077	0.0353351
ILMN_1366975	Bspry	0	-0.134174	0.198197	0.999522	0		ILMN_1366975	Bspry	0	-0.560316	0.0322009	0.999928	0		Mdh2	-3.09818	2.08675e-06	-3.01908	0.0292964
ILMN_1376579	Bst1	1	-0.465893	0.0939091	0.0253329	0		ILMN_1376579	Bst1	1	-0.392318	0.58021	0.1523	0		Mdm2	-1.64057	0.00110695	-2.7482	0.0107458
ILMN_1367652	Bst2	1	-0.303317	0.209923	0.049142	0		ILMN_1367652	Bst2	1	-0.116047	0.582354	0.152769	0		Med19	-1.37107	0.00349915	-1.24235	0.0297814
ILMN_1376965	Btbd1	1	-1.53351	0.0652778	0.0189118	1		ILMN_1376965	Btbd1	1	-1.72497	0.0208117	0.0197287	1		Med28	-1.13863	0.00652721	-1.91234	0.0328075
ILMN_1354939	Btbd10	1	-1.7543	0.00749935	0.00380592	1		ILMN_1354939	Btbd10	1	-2.29022	0.0218885	0.0202744	1		Med6	-1.0299	0.000824783	-1.98399	0.00235888
ILMN_1363204	Btbd11	0	-0.0934576	0.345516	0.999928	0		ILMN_1363204	Btbd11	0	-0.0346782	0.603123	0.999928	0		Mesdc1	-1.88947	0.00155684	-2.4651	0.0227214
ILMN_1371232	Btbd14a	1	-1.393	0.0124047	0.00534738	1		ILMN_1371232	Btbd14a	1	-0.689559	0.0668345	0.0345248	0		Metap2	-1.78652	0.00774706	-2.30065	0.0234204
ILMN_1371727	Btbd14b	0	0.190349	0.139913	0.999928	0		ILMN_1371727	Btbd14b	0	0.138954	0.355015	0.999701	0		Mettl11a	-1.91099	0.000611736	-1.41519	0.015663
ILMN_1362538	Btbd16	0	0.477192	0.147641	0.999383	0		ILMN_1362538	Btbd16	0	0.227554	0.0518435	0.998377	0		Mettl3	-1.7946	0.000848514	-1.96331	0.0242835
ILMN_1370335	Btbd3	0	0.129792	0.479981	0.999814	0		ILMN_1370335	Btbd3	0	-0.0571962	0.514893	0.999928	0		Mfge8	-2.83694	0.000817284	-2.45543	0.0174397
ILMN_1368505	Btbd4	0	-0.262416	0.0524875	0.999928	0		ILMN_1368505	Btbd4	0	-0.00174575	0.882789	0.999928	0		Mfn2	-3.81272	0.000819941	-2.69862	0.0110008
ILMN_1356333	Btbd5	1	0.272028	0.0917727	0.0248443	0		ILMN_1356333	Btbd5	1	-0.0960643	0.739011	0.184649	0		Mfng	-1.08408	0.00557436	-2.51603	0.0285926
ILMN_1372651	Btbd7	1	-0.033756	0.828137	0.15745	0		ILMN_1372651	Btbd7	1	-1.41106	1.59552e-05	0.000589871	1		Mfsd3	-1.2823	0.000838388	-1.7006	0.0289421
ILMN_1369176	Btbd9	1	-0.568976	0.0146067	0.00600543	0		ILMN_1369176	Btbd9	1	-0.942806	0.00153043	0.00656335	0		Mgea5	-1.20702	0.00776428	-2.07208	0.00868187
ILMN_1372200	Btc	0	-0.158864	0.204959	0.999535	0		ILMN_1372200	Btc	0	-0.0832587	0.460312	0.999928	0		Mgea6	-2.24361	0.000819866	-2.99178	0.0127988
ILMN_1376481	Btd	1	-1.04894	0.00134575	0.0011747	1		ILMN_1376481	Btd	1	-1.0072	0.00312847	0.008897	1		Mgrn1	-1.70345	0.00139476	-2.61178	0.0197958
ILMN_1362163	Btf3	1	-3.3113	0.000380815	0.000604246	1		ILMN_1362163	Btf3	1	-2.61611	0.127061	0.0498636	1		Mid1ip1	-2.57501	0.000257264	-1.95005	0.0278014
ILMN_1356848	Btg1	1	-3.2045	0.000362654	0.000594516	1		ILMN_1356848	Btg1	1	-2.1175	0.0954874	0.0420264	1		Mif	-2.79616	0.00110879	-2.3225	0.0429618
ILMN_1368809	Btg2	1	-4.92108	0.00033086	0.000597802	1		ILMN_1368809	Btg2	1	-4.15138	0.0224528	0.0203746	1		Mina	-1.27287	0.00559304	-1.30368	0.0179652
ILMN_1364252	Btg3	1	-1.18803	0.0145239	0.00602297	1		ILMN_1364252	Btg3	1	-2.49853	0.000222194	0.00243086	1		Mkl1	-1.21597	0.00629956	-2.80322	0.014178
ILMN_1651077	Btg4	0	-0.0828952	0.412655	0.999928	0		ILMN_1651077	Btg4	0	-0.00330759	0.868942	0.999928	0		Mkln1	-2.17703	0.00149969	-2.38866	0.0116363
ILMN_1354795	Btk	1	0.569669	0.0234799	0.00852877	0		ILMN_1354795	Btk	1	-1.47072	0.0837421	0.0391214	1		Mll5	-1.41323	0.00110904	-2.60062	0.00253655
ILMN_1357632	Btla	1	-0.0833023	0.406314	0.0862267	0		ILMN_1357632	Btla	1	-0.367428	0.361576	0.104435	0		Mllt3	-1.39115	0.00447893	-3.32262	0.00671317
ILMN_1362986	Btn1a1	0	-0.281133	0.068427	0.999928	0		ILMN_1362986	Btn1a1	0	-0.00264033	0.879403	0.999923	0		Mlycd	-3.34323	0.000304245	-1.57837	0.0379127
ILMN_1650123	Btn2a2	0	0.156814	0.228305	0.999575	0		ILMN_1650123	Btn2a2	0	-0.14907	0.242312	0.999928	0		Mmaa	-1.41367	0.00772209	-1.13367	0.0340234
ILMN_1370800	Btnl1	0	-0.161851	0.140879	0.999928	0		ILMN_1370800	Btnl1	0	-0.0760004	0.489776	0.999928	0		Mnat1	-2.26567	0.000329278	-2.93082	0.0180621
ILMN_1374534	Btnl2	0	-0.0665972	0.391724	0.999928	0		ILMN_1374534	Btnl2	0	-0.0238159	0.679762	0.999928	0		Mon1a	-1.64524	6.93108e-07	-1.84014	0.0117665
ILMN_1355289	Btnl7	0	0.334235	0.0494284	0.998302	0		ILMN_1355289	Btnl7	0	-0.0712094	0.440026	0.999928	0		Mon2	-1.27314	0.00152066	-2.13959	0.00254901
ILMN_1366561	Btnl8	1	-0.00443132	0.997684	0.183338	0		ILMN_1366561	Btnl8	1	-0.189756	0.26737	0.0826704	0		Morc3	-1.38954	0.00279861	-1.97101	0.0182035
ILMN_1352972	Btrc	1	-1.19246	0.00196291	0.00151023	1		ILMN_1352972	Btrc	1	-1.12019	0.0332322	0.0249246	1		Morf4l2	-2.18834	0.00287025	-2.4232	0.0197755
ILMN_1363050	Bub1	0	-0.21122	0.162937	0.999928	0		ILMN_1363050	Bub1	0	-0.261001	0.223635	0.999928	0		Mospd3	-1.99606	0.00110925	-2.69664	0.0266137
ILMN_1350555	Bub1b	0	0.0650206	0.645307	0.999928	0		ILMN_1350555	Bub1b	0	-0.108032	0.327967	0.999928	0		Mphosph10	-1.36819	0.00265926	-2.6559	0.0108946
ILMN_1369840	Bub3	0	-0.0288507	0.745774	0.999928	0		ILMN_1369840	Bub3	0	0.0533644	0.599742	0.999793	0		Mpp6	-1.79234	0.00762679	-1.56647	0.0191538
ILMN_1364584	Bucs1	0	-0.103963	0.404927	0.999928	0		ILMN_1364584	Bucs1	0	-0.0164872	0.801803	0.999928	0		Mppe1	-1.86046	0.000838313	-1.60307	0.0254862
ILMN_1374439	Bud13	1	-0.856683	0.0030624	0.00198528	0		ILMN_1374439	Bud13	1	-1.73486	0.00353347	0.00863944	1		Mprip	-2.24677	0.000709202	-1.04104	0.00851024
ILMN_1366064	Bud31	1	-3.04342	0.00115107	0.00110714	1		ILMN_1366064	Bud31	1	-1.53814	0.293835	0.0889799	0		Mrpl1	-2.04842	0.00125616	-1.44994	0.0437227
ILMN_1350157	Bves	1	-1.22253	0.00246719	0.00166628	1		ILMN_1350157	Bves	1	-0.000730534	0.888791	0.214018	0		Mrpl17	-3.14684	0.00060253	-3.23946	0.000407683
ILMN_1352731	Bwk1	1	-0.555281	0.00922389	0.00442455	0		ILMN_1352731	Bwk1	1	-1.35937	0.0176836	0.0185331	1		Mrpl23	-1.96954	0.00129317	-1.96111	0.0437062
ILMN_1355968	Bxdc1	1	-0.481624	0.0659332	0.0190852	0		ILMN_1355968	Bxdc1	1	-1.1896	0.00689844	0.011997	1		Mrpl3	-2.98953	0.000198014	-1.49717	0.043967
ILMN_1373886	Bxdc2	1	-0.103176	0.549847	0.111464	0		ILMN_1373886	Bxdc2	1	-0.616391	0.0695264	0.0352947	0		Mrpl32	-2.01039	0.00129252	-2.41861	0.032065
ILMN_1357860	Bxdc5	1	-1.68933	0.00240228	0.00163493	1		ILMN_1357860	Bxdc5	1	-1.95475	0.0540474	0.0313395	1		Mrpl35	-1.87079	0.00537742	-2.30716	0.0235088
ILMN_1349411	Bzrap1	0	-0.0710894	0.45194	0.999928	0		ILMN_1349411	Bzrap1	0	0.258005	0.0394461	0.997891	0		Mrpl37	-2.41018	0.000618572	-1.05143	0.0336213
ILMN_2039706	Bzw1	1	-1.39027	0.0115445	0.005184	1		ILMN_2039706	Bzw1	1	-2.77886	0.028852	0.0233285	1		Mrpl4	-4.48439	9.06286e-07	-3.11533	0.00828862
ILMN_1356421	Bzw2	1	-2.25956	0.00125867	0.0011232	1		ILMN_1356421	Bzw2	1	-2.28602	0.0284659	0.0231034	1		Mrpl40	-2.9296	0.000844533	-2.40629	0.0361106
ILMN_1373221	C11orf8h	1	-0.325279	0.151737	0.0373963	0		ILMN_1373221	C11orf8h	1	-0.371327	0.1379	0.0529356	0		Mrpl43	-1.2553	0.0201867	-1.97927	0.0256849
ILMN_1362982	C1galt1	1	0.00660194	0.953148	0.176563	0		ILMN_1362982	C1galt1	1	-2.3041	0.000393719	0.0026057	1		Mrpl45	-2.16607	0.000820239	-1.51169	0.0433069
ILMN_1374435	C1galt1c1	1	-0.798742	0.114672	0.0296899	0		ILMN_1374435	C1galt1c1	1	-0.604165	0.248761	0.0786517	0		Mrpl47	-1.74852	0.00601792	-1.07908	0.0404558
ILMN_1352382	C1qa	1	-1.21846	0.0250935	0.00892012	1		ILMN_1352382	C1qa	1	-1.00082	0.175231	0.0618818	0		Mrps12	-2.13221	0.000820055	-1.77309	0.0401162
ILMN_1352142	C1qb	1	-2.31832	0.000750416	0.000826852	1		ILMN_1352142	C1qb	1	-1.75845	0.159187	0.0580813	0		Mrps18a	-2.9815	6.86064e-06	-1.97148	0.0458832
ILMN_1367456	C1qbp	1	-2.86897	0.0238341	0.00862016	1		ILMN_1367456	C1qbp	1	-3.19146	0.0330536	0.0250624	1		Mrps18b	-2.21581	0.00427858	-2.01137	0.0324639
ILMN_1359739	C1qc	1	-1.808	0.00445159	0.00265725	1		ILMN_1359739	C1qc	1	-0.777399	0.261585	0.0812567	0		Mrps2	-1.21419	0.00198409	-1.5653	0.00510517
ILMN_1352396	C1ql1	0	0.160021	0.20512	0.999928	0		ILMN_1352396	C1ql1	0	0.0333814	0.758654	0.999822	0		Mrps26	-1.55373	0.00134022	-1.49645	0.0180976
ILMN_1360738	C1ql4	0	-0.0973089	0.338754	0.999928	0		ILMN_1360738	C1ql4	0	0.0139422	0.976171	0.999845	0		Mrps27	-2.23275	0.000625563	-1.51833	0.0439599
ILMN_1365038	C1qtnf1	0	-0.488466	0.00853325	0.999928	0		ILMN_1365038	C1qtnf1	0	-0.0804691	0.360489	0.999928	0		Mrps30	-3.29824	0.000431645	-2.76598	0.0172784
ILMN_1367440	C1qtnf4	0	-0.31961	0.0726131	0.999928	0		ILMN_1367440	C1qtnf4	0	-0.0719005	0.420694	0.999901	0		Mrps33	-2.33182	0.00276749	-2.19872	0.0408124
ILMN_1376952	C1qtnf5	0	-0.13174	0.339398	0.999691	0		ILMN_1376952	C1qtnf5	0	0.106333	0.199324	0.999928	0		Mrps34	-1.22267	0.00149369	-1.52194	0.0402158
ILMN_1366657	C1qtnf6	0	0.0606578	0.408469	0.999928	0		ILMN_1366657	C1qtnf6	0	0.00641459	0.944131	0.999842	0		Mrps35	-1.33985	0.00574025	-2.00175	0.0230027
ILMN_1362875	C1qtnf7	1	-0.895501	0.0163706	0.00652623	0		ILMN_1362875	C1qtnf7	1	0.0722348	0.388325	0.110362	0		Mrps36	-2.79048	0.000464209	-2.25911	0.032225
ILMN_1364055	C1r	1	-1.63065	0.0378516	0.0121986	1		ILMN_1364055	C1r	1	-0.124555	0.587043	0.153736	0		Mrps5	-2.0722	0.00266913	-1.74947	0.0289433
ILMN_1354671	C1rl	0	-0.0462929	0.695701	0.999928	0		ILMN_1354671	C1rl	0	0.060752	0.792143	0.999826	0		Mrps7	-1.69293	0.00588644	-1.35755	0.0491926
ILMN_1367457	C1s	1	-1.52081	0.0197736	0.00755143	1		ILMN_1367457	C1s	1	0.10615	0.348092	0.101428	0		Mrps9	-3.06793	0.0013401	-2.17235	0.0325874
ILMN_1365436	C2	1	-0.822801	0.0748392	0.0210433	0		ILMN_1365436	C2	1	-2.01387	0.156762	0.057608	0		Mrrf	-2.13243	0.000603712	-1.22994	0.0229297
ILMN_1373871	C20orf165	1	-0.122172	0.788027	0.151228	0		ILMN_1373871	C20orf165	1	-1.55158	0.024513	0.0211266	1		Mrs2	-1.1672	0.00529801	-1.25303	0.0197982
ILMN_1365504	C3ar1	0	-0.0662042	0.559974	0.999928	0		ILMN_1365504	C3ar1	0	0.0911346	0.885043	0.999837	0		Msh2	-1.03826	0.00111292	-1.76059	0.0201642
ILMN_1361837	C4-2	1	-1.35673	0.281381	0.0631092	0		ILMN_1361837	C4-2	1	-0.906796	0.139269	0.0532418	0		Msh6	-1.54449	0.00601358	-1.42262	0.0353183
ILMN_1354635	C4bpa	0	0.511864	0.048563	1	0		ILMN_1354635	C4bpa	0	0.0554604	0.521494	0.999928	0		Msl2l1	-1.18539	0.00845108	-2.43813	0.0108997
ILMN_1363829	C4bpb	0	-0.198246	0.373209	0.999712	0		ILMN_1363829	C4bpb	0	-0.0583534	0.530188	0.999928	0		Mt1a	-2.97406	0.000833287	-3.36007	0.0160927
ILMN_1363357	C5	0	-0.0564608	0.752214	0.999928	0		ILMN_1363357	C5	0	-0.408213	0.138303	0.999928	0		Mtdh	-2.28437	0.00326643	-2.88058	0.00959349
ILMN_1369281	C6	1	-0.0373402	0.884399	0.166154	0		ILMN_1369281	C6	1	-1.52878	0.171854	0.0610612	0		Mterf	-1.53777	0.00110926	-2.13965	0.0253926
ILMN_1369229	C7	1	1.39322	0.00604699	0.00318426	1		ILMN_1369229	C7	1	-0.0111871	0.823439	0.201127	0		Mterfd1	-1.96954	0.000596294	-1.2069	0.0368012
ILMN_1367239	C8a	0	0.0292075	0.787635	0.999928	0		ILMN_1367239	C8a	0	0.0608438	0.586379	0.99979	0		Mterfd2	-1.75675	0.00157383	-1.99089	0.0199417
ILMN_1368692	C8b	0	-0.00430008	0.9744	0.999928	0		ILMN_1368692	C8b	0	-0.0477624	0.494606	0.999765	0		Mthfd1	-2.09026	0.00110799	-2.72812	0.0215239
ILMN_1366876	C8g	0	-0.13575	0.243117	0.999928	0		ILMN_1366876	C8g	0	-0.468243	0.118338	0.999928	0		Mtif2	-2.49869	0.000821748	-1.88475	0.00253879
ILMN_1651040	C9	0	0.341162	0.11866	0.999928	0		ILMN_1651040	C9	0	-0.216646	0.108839	0.999928	0		Mtmr2	-1.16542	0.00965026	-1.1492	0.0300202
ILMN_1354193	CB741658	0	0.16994	0.162937	0.999434	0		ILMN_1354193	CB741658	0	-0.0395169	0.597005	0.999928	0		Mtmr6	-1.00812	0.00687811	-1.30942	0.0135492
ILMN_1368331	Ca3	1	-1.12606	0.500622	0.102989	0		ILMN_1368331	Ca3	1	0.00973122	0.974757	0.230067	0		Mtx2	-1.94736	0.00278207	-1.58414	0.0430501
ILMN_1359804	Cab39	1	-2.57834	1.01906e-06	1.22312e-05	1		ILMN_1359804	Cab39	1	-2.75331	0.00797982	0.012319	1		Mus81	-1.31848	0.000857718	-1.17401	0.0349513
ILMN_1376640	Cab39l	1	-0.717287	0.0789547	0.0219725	0		ILMN_1376640	Cab39l	1	-1.64722	0.0383705	0.0264984	1		Mvp	-1.06864	0.00152837	-2.4754	0.0116255
ILMN_1359299	Cabc1	1	-3.27352	0.000790389	0.000831112	1		ILMN_1359299	Cabc1	1	-1.64127	0.0134565	0.0159241	1		Mx2	-1.04744	0.0235452	-3.15468	0.00915106
ILMN_1351949	Cabin1	1	-1.25812	9.9738e-05	0.000292995	1		ILMN_1351949	Cabin1	1	-1.77967	0.0260124	0.0217289	1		Mybbp1a	-1.65709	0.000840535	-2.70152	0.0118941
ILMN_1356148	Cables1	0	-0.0672379	0.577347	0.999901	0		ILMN_1356148	Cables1	0	0.0758621	0.569635	0.999928	0		Myd116	-2.38992	0.000821179	-3.35964	0.0021047
ILMN_1358118	Cables2	1	-0.0422068	0.677347	0.132839	0		ILMN_1358118	Cables2	1	-0.956091	0.0113814	0.0144665	0		Myo9b	-1.44639	0.000634129	-3.50675	0.000144378
ILMN_1360836	Cabp1	0	-0.0639844	0.487039	0.999928	0		ILMN_1360836	Cabp1	0	0.00934187	0.992111	0.999928	0		Myst2	-1.53069	0.00150351	-3.32588	0.00232267
ILMN_1355061	Cabp4	0	0.0415628	0.536307	0.999928	0		ILMN_1355061	Cabp4	0	0.0398952	0.785703	0.999928	0		Nab1	-1.28903	0.00479556	-1.86096	0.00419317
ILMN_1361082	Cabp5	0	-0.0960604	0.510385	0.999928	0		ILMN_1361082	Cabp5	0	-0.0233075	0.736757	0.999818	0		Nae1	-1.27964	0.0075924	-1.52716	0.0250302
ILMN_1358635	Cabp7	0	-0.15156	0.215746	0.999555	0		ILMN_1358635	Cabp7	0	-0.295692	0.100145	0.999124	0		Nampt	-1.89884	0.00574099	-2.27318	0.0243383
ILMN_1351821	Cachd1	0	-0.121481	0.316857	0.999674	0		ILMN_1351821	Cachd1	0	-0.0330954	0.689905	0.999928	0		Nap1l4	-1.48817	0.00245769	-2.5177	0.0242648
ILMN_1366456	Cacna1a	0	0.137681	0.303655	0.999663	0		ILMN_1366456	Cacna1a	0	-0.013445	0.786186	0.999928	0		Narg1	-2.04288	0.00150888	-2.06906	0.0178046
ILMN_1376909	Cacna1b	0	0.136411	0.37647	0.999824	0		ILMN_1376909	Cacna1b	0	0.051784	0.648527	0.999928	0		Nars	-2.03403	0.00389191	-2.4804	0.0248216
ILMN_1370304	Cacna1c	1	-1.57921	0.0256436	0.00902216	1		ILMN_1370304	Cacna1c	1	0.156764	0.490903	0.132407	0		Nbn	-2.07076	0.000603652	-1.49598	0.00871092
ILMN_1352115	Cacna1d	0	-0.14982	0.244566	0.999928	0		ILMN_1352115	Cacna1d	0	-0.0901462	0.359684	0.999704	0		Nbr1	-1.19755	0.00572318	-1.79306	0.00223586
ILMN_1374796	Cacna1e	0	-0.0968733	0.483175	0.999761	0		ILMN_1374796	Cacna1e	0	0.0382402	0.722267	0.999816	0		Ncald	-1.69331	0.0049376	-1.49473	0.0437166
ILMN_1650332	Cacna1g	1	0.14748	0.685558	0.134262	0		ILMN_1650332	Cacna1g	1	-0.154675	0.271226	0.0835613	0		Ncbp1	-1.25555	0.00289278	-1.00885	0.0446864
ILMN_1354730	Cacna1h	0	-0.197425	0.249235	0.999928	0		ILMN_1354730	Cacna1h	0	-0.0975207	0.404605	0.999928	0		Ncdn	-2.02413	0.000611073	-2.0667	0.00269528
ILMN_1366030	Cacna2d1	1	-2.94533	0.00013859	0.000375609	1		ILMN_1366030	Cacna2d1	1	-0.154859	0.212399	0.0709749	0		Nckap1	-1.70116	0.00935296	-2.77726	0.0234357
ILMN_1362200	Cacna2d2	0	-0.024709	0.841893	0.999928	0		ILMN_1362200	Cacna2d2	0	-0.0668864	0.42151	0.999737	0		Ncln	-3.56241	1.64354e-06	-3.34705	0.0191741
ILMN_1374842	Cacna2d3	1	-0.319316	0.0809169	0.0223962	0		ILMN_1374842	Cacna2d3	1	0.00441632	0.912265	0.218516	0		Ncor1	-1.84558	0.00132519	-2.42354	0.00850985
ILMN_1367146	Cacnb1	0	-0.0518417	0.583481	0.999928	0		ILMN_1367146	Cacnb1	0	-0.47251	0.00949928	0.991525	0		Ncor2	-2.00927	0.000619821	-2.62241	0.00253409
ILMN_1361088	Cacnb2	1	-0.933821	0.0153572	0.00624068	0		ILMN_1361088	Cacnb2	1	-0.133579	0.182905	0.0636795	0		Nde1	-2.04144	0.000593538	-2.63492	0.0195891
ILMN_1354834	Cacnb3	0	-0.461632	0.0386411	0.999928	0		ILMN_1354834	Cacnb3	0	-0.00596205	0.831428	0.999928	0		Ndel1	-1.35323	0.00879625	-2.27198	0.0216051
ILMN_1371615	Cacnb4	0	-0.152538	0.171792	0.999928	0		ILMN_1371615	Cacnb4	0	-0.0259895	0.700209	0.999813	0		Ndfip1	-2.15935	0.00110813	-1.67097	0.0495442
ILMN_1360832	Cacng1	0	-0.0428646	0.619546	0.999798	0		ILMN_1360832	Cacng1	0	0.0132912	0.973595	0.999928	0		Ndnl2	-1.43903	0.000463386	-1.54635	0.0335576
ILMN_1372288	Cacng2	0	-0.0472784	0.668008	0.999807	0		ILMN_1372288	Cacng2	0	-0.0776784	0.415875	0.999928	0		Ndrg2	-2.05946	0.00130517	-1.04307	0.0116197
ILMN_1366333	Cacng3	0	0.0582566	0.506038	0.999928	0		ILMN_1366333	Cacng3	0	0.0802538	0.310095	0.999928	0		Ndufa10	-2.80488	6.92195e-06	-3.14643	0.0198992
ILMN_1649760	Cacng4	0	0.276305	0.0167445	0.999928	0		ILMN_1649760	Cacng4	0	0.0233404	0.890839	0.999837	0		Ndufa12	-2.64254	0.00111552	-2.13718	0.0324235
ILMN_1376283	Cacng5	0	-0.0489973	0.671711	0.999928	0		ILMN_1376283	Cacng5	0	-0.00562364	0.840444	0.999832	0		Ndufb4	-2.46475	0.00149397	-1.55415	0.0446309
ILMN_1366019	Cacng6	0	-0.350127	0.0384801	0.999928	0		ILMN_1366019	Cacng6	0	0.0184141	0.938818	0.999842	0		Ndufb6	-3.27494	0.00058976	-1.2638	0.0458507
ILMN_1360763	Cacng7	0	-0.0292448	0.787152	0.999928	0		ILMN_1360763	Cacng7	0	-0.0178041	0.764128	0.999928	0		Ndufb7	-2.58173	0.00419644	-1.4982	0.0402054
ILMN_1373930	Cacng8	0	0.0412442	0.660976	0.999884	0		ILMN_1373930	Cacng8	0	-0.000122169	0.892449	0.999928	0		Ndufs3	-1.60946	0.00149208	-1.25134	0.0461831
ILMN_1367376	Cacybp	1	-2.25697	0.00196894	0.00150728	1		ILMN_1367376	Cacybp	1	-2.53246	0.0513355	0.0306881	1		Ndufs7	-4.39659	6.83684e-05	-1.84485	0.0399512
ILMN_1362976	Cad	1	-0.698117	0.0116069	0.00518983	0		ILMN_1362976	Cad	1	-2.10107	0.00274776	0.00850216	1		Ndufv1	-2.50658	0.00112246	-2.15548	0.0182839
ILMN_1376587	Cadm1	0	-0.192145	0.155853	0.999928	0		ILMN_1376587	Cadm1	0	-0.47194	0.0619868	0.998631	0		Ndufv2	-2.40119	0.000470942	-1.58722	0.049556
ILMN_1364620	Cadps	1	-0.945457	0.00755208	0.00381425	0		ILMN_1364620	Cadps	1	0.097043	0.113991	0.0463551	0		Necap2	-1.51249	0.000903727	-2.46703	0.0371644
ILMN_1376667	Cage1	1	-0.54173	0.0116007	0.00518986	0		ILMN_1376667	Cage1	1	-0.226234	0.216522	0.0718931	0		Nedd4a	-1.31118	0.00424622	-1.98667	0.0118521
ILMN_1371098	Calb1	0	0.109251	0.343423	0.999928	0		ILMN_1371098	Calb1	0	0.208927	0.0132024	0.993867	0		Nedd9	-1.53294	0.00602677	-2.82299	0.0192111
ILMN_1352485	Calb2	0	-0.126358	0.366608	0.999708	0		ILMN_1352485	Calb2	0	0.0295834	0.874899	0.999836	0		Neo1	-1.08283	0.00852968	-1.60269	0.0179937
ILMN_1366705	Calca	0	-0.00493117	0.977459	0.999845	0		ILMN_1366705	Calca	0	0.0504914	0.565126	0.999928	0		Nfe2l1	-2.74966	0.00144546	-1.15979	0.024392
ILMN_1369359	Calcb	0	-0.0696859	0.55611	0.999928	0		ILMN_1369359	Calcb	0	0.11524	0.234214	1	0		Nfe2l2	-2.08507	0.00150967	-2.28876	0.0285581
ILMN_1356800	Calcoco1	1	-1.67391	0.00485668	0.00281894	1		ILMN_1356800	Calcoco1	1	-1.46457	0.00637767	0.0122982	1		Nfia	-3.30162	0.000784749	-1.10899	0.00262166
ILMN_1362774	Calcr	0	0.203477	0.109975	0.999272	0		ILMN_1362774	Calcr	0	0.132146	0.0492674	0.998296	0		Nfkb2	-1.93696	0.000191046	-2.04337	0.0178962
ILMN_1365317	Calcrl	0	0.0346253	0.835453	0.999831	0		ILMN_1365317	Calcrl	0	-0.300597	0.0813074	0.998939	0		Nfkbib	-2.26028	0.00265575	-2.12819	0.0274528
ILMN_1357776	Cald1	1	1.02448	0.0559388	0.0167163	1		ILMN_1357776	Cald1	1	-0.808115	0.475452	0.129166	0		Nfyc	-1.27662	0.00896983	-2.25347	0.010847
ILMN_1374960	Calhm2	1	-0.4187	0.156014	0.0382708	0		ILMN_1374960	Calhm2	1	-0.508082	0.283076	0.0863437	0		Ngfrap1	-1.27413	0.00653193	-1.97628	0.0113204
ILMN_1376284	Calm1	1	-3.07398	0.00281414	0.00185294	1		ILMN_1376284	Calm1	1	-2.28018	0.0418402	0.0275545	1		Ngrn	-1.52121	0.00186169	-1.67556	0.0183893
ILMN_1370405	Calm2	1	-1.8631	0.0332144	0.0109908	1		ILMN_1370405	Calm2	1	-2.15049	0.0838498	0.0390526	1		Nisch	-2.07024	0.000140992	-1.87126	0.00192912
ILMN_1374160	Calm3	1	-1.68195	0.00920799	0.00442451	1		ILMN_1374160	Calm3	1	-1.56071	0.0722911	0.0361167	1		Nit1	-2.69143	0.000598275	-2.24056	0.0230464
ILMN_1650060	Calm4	0	0.340612	0.0615038	0.998621	0		ILMN_1650060	Calm4	0	-0.0113223	0.804218	0.999928	0		Nmd3	-1.24162	0.017284	-2.10421	0.0243148
ILMN_1353118	Caln1	0	0.111688	0.354532	0.999928	0		ILMN_1353118	Caln1	0	0.0743367	0.561262	0.999928	0		Nme1	-1.47291	0.00653385	-1.4	0.0407136
ILMN_1368515	Calr	1	-3.21843	0.000644809	0.000847141	1		ILMN_1368515	Calr	1	-2.00965	0.151779	0.0563175	0		Nmt1	-3.28585	4.23414e-06	-2.52136	0.0243568
ILMN_1376657	Calr3	0	-0.308208	0.034455	0.999928	0		ILMN_1376657	Calr3	0	-0.0564021	0.560924	0.999898	0		Nnt	-3.86567	2.32705e-05	-2.27665	0.0289663
ILMN_1350627	Calu	1	-1.6866	0.0249255	0.00888296	1		ILMN_1350627	Calu	1	-1.27566	0.0177689	0.018568	1		Nob1	-1.63567	0.00082488	-2.84183	0.0182668
ILMN_1358176	Caly	0	-0.00854913	0.951055	0.999928	0		ILMN_1358176	Caly	0	0.0574139	0.584608	0.999928	0		Noc4l	-1.3423	0.000599311	-1.81282	0.00868451
ILMN_1649942	Camk1	1	-0.362085	0.32539	0.0713605	0		ILMN_1649942	Camk1	1	-0.0359294	0.659529	0.168943	0		Nol5a	-1.1031	0.00265462	-1.36649	0.0401066
ILMN_1365119	Camk1g	0	-0.0693585	0.619868	0.999928	0		ILMN_1365119	Camk1g	0	0.0673249	0.605217	0.999795	0		Nol8	-1.09455	0.00526674	-2.40625	0.00254115
ILMN_1359245	Camk2a	0	0.243404	0.224924	0.99957	0		ILMN_1359245	Camk2a	0	0.00909713	0.946063	0.999928	0		Nolc1	-1.80202	0.000463909	-2.39062	0.00751733
ILMN_1367246	Camk2b	0	-0.0978203	0.408791	0.999928	0		ILMN_1367246	Camk2b	0	-0.0910905	0.459829	0.999928	0		Nosip	-1.39843	0.000819102	-1.35135	0.0358711
ILMN_1373670	Camk2d	1	-0.492529	0.0137991	0.00579244	0		ILMN_1373670	Camk2d	1	-0.470166	0.0249606	0.021256	0		Notch1	-1.2574	0.00119293	-2.12665	0.00258911
ILMN_1364240	Camk2g	1	-2.98381	8.8157e-09	4.48888e-07	1		ILMN_1364240	Camk2g	1	-2.00528	0.0300697	0.0238014	1		Npc2	-2.55426	0.00526675	-1.88435	0.0499525
ILMN_1352131	Camk2n1	1	-1.66583	0.0271979	0.00947378	1		ILMN_1352131	Camk2n1	1	-0.99068	0.0579645	0.0326057	0		Npepl1	-2.19327	0.00149397	-2.57065	0.00753281
ILMN_1372528	Camk2n2	0	-0.348029	0.112703	0.999928	0		ILMN_1372528	Camk2n2	0	-0.0201244	0.795685	0.999928	0		Npm1	-2.18134	0.00442388	-2.6061	0.0299078
ILMN_1349983	Camk4	1	0.0689393	0.480754	0.0995474	0		ILMN_1349983	Camk4	1	-1.75339	0.0444869	0.028595	1		Nptn	-2.58773	0.00255558	-2.35186	0.0242462
ILMN_1351458	Camkk1	1	-0.215901	0.137286	0.0344256	0		ILMN_1351458	Camkk1	1	-0.975142	0.016406	0.0177763	0		Nr1d1	-2.02157	0.00323454	-1.63385	0.00255824
ILMN_1370123	Camkk2	0	-0.193707	0.128321	0.999301	0		ILMN_1370123	Camkk2	0	-0.29799	0.0586057	0.999928	0		Nr1h2	-1.81698	0.000150122	-2.10128	0.0202861
ILMN_1361085	Camkv	0	0.149173	0.387377	0.99972	0		ILMN_1361085	Camkv	0	-0.128103	0.276767	0.999928	0		Nrd1	-1.94109	0.000596253	-1.97799	0.0117508
ILMN_1367013	Camlg	1	-1.36441	0.000661122	0.000829653	1		ILMN_1367013	Camlg	1	-2.15287	0.00797833	0.0123255	1		Nrp1	-3.27511	0.00347303	-1.64473	0.0254192
ILMN_1358933	Camp	1	-0.0393311	0.739977	0.143299	0		ILMN_1358933	Camp	1	0.893888	0.108034	0.0450694	0		Nrtn	-1.33325	0.00109309	1.58241	0.0394097
ILMN_1363056	Camta2	1	-2.7735	0.000102825	0.000299967	1		ILMN_1363056	Camta2	1	-2.49929	0.00953898	0.0130782	1		Nsf	-1.01953	0.00527217	-1.81841	0.00237243
ILMN_1375217	Cand1	1	-1.8516	0.00449688	0.00266911	1		ILMN_1375217	Cand1	1	-3.09287	0.00837579	0.012293	1		Nsfl1c	-3.25314	0.000304382	-2.91564	0.0205223
ILMN_1357233	Cand2	1	-2.43744	7.18708e-07	9.81844e-06	1		ILMN_1357233	Cand2	1	-0.0617668	0.49986	0.134283	0		Nt5c2	-1.0915	0.00246632	-1.32332	0.00254753
ILMN_1358720	Cant1	1	-0.243173	0.171507	0.0415078	0		ILMN_1358720	Cant1	1	-1.23951	0.00659865	0.0119809	1		Nt5e	-2.36241	0.000837527	-1.81188	0.0127323
ILMN_1352468	Canx	1	-0.43843	0.536146	0.109055	0		ILMN_1352468	Canx	1	-2.08975	0.151853	0.0563352	0		Nub1	-1.09738	0.00532759	-2.80825	0.011989
ILMN_1651181	Cap1	1	-1.18693	0.0145365	0.00601777	1		ILMN_1651181	Cap1	1	-2.40207	0.0723911	0.0361162	1		Nubpl	-1.14038	0.0049377	-1.23434	0.0197806
ILMN_1364561	Cap350	0	-0.107324	0.47593	0.999928	0		ILMN_1364561	Cap350	0	-0.534363	0.0650459	0.998692	0		Nucb1	-2.9073	0.000183613	-3.0724	0.0180983
ILMN_1357023	Capg	1	-0.925143	0.00962788	0.00449265	0		ILMN_1357023	Capg	1	-1.17005	0.0526485	0.0308875	1		Nucks1	-1.2225	0.00881143	-2.80095	0.00236056
ILMN_1373652	Capn1	1	0.354923	0.0323777	0.010752	0		ILMN_1373652	Capn1	1	-0.195538	0.288486	0.0877195	0		Nudc	-1.78907	0.00314334	-2.65592	0.0137354
ILMN_1370111	Capn11	0	0.00365842	0.952343	0.999843	0		ILMN_1370111	Capn11	0	0.0938263	0.125262	0.999928	0		Nudt19	-1.73196	0.00380959	-1.36928	0.0246931
ILMN_1366992	Capn12	0	0.0636354	0.578007	0.999928	0		ILMN_1366992	Capn12	0	-0.0145758	0.726936	0.999928	0		Nudt2	-1.04426	0.0185165	-1.53778	0.0327852
ILMN_1372275	Capn13	0	-0.0062627	0.958783	0.999844	0		ILMN_1372275	Capn13	0	0.0704435	0.425273	0.999879	0		Nudt4	-3.54401	0.00110817	-2.13252	0.0408506
ILMN_1348931	Capn2	1	-1.6001	0.0124907	0.00537481	1		ILMN_1348931	Capn2	1	-2.48279	0.00370264	0.00889084	1		Nudt9	-1.65952	0.00252676	-1.65536	0.0251519
ILMN_1362450	Capn3	1	-0.0986085	0.314897	0.0694126	0		ILMN_1362450	Capn3	1	-0.322915	0.368701	0.106107	0		Nup205	-1.51505	0.00150034	-2.58927	0.0175605
ILMN_1350118	Capn5	0	0.0850705	0.37498	0.999713	0		ILMN_1350118	Capn5	0	-0.0316164	0.754146	0.999821	0		Nup210	-1.05541	0.000823641	-2.40914	0.00954352
ILMN_1376248	Capn6	0	-0.0640772	0.625181	0.999928	0		ILMN_1376248	Capn6	0	-0.026669	0.687168	0.999928	0		Nup54	-1.35944	0.00420948	-2.55468	0.0119212
ILMN_1358048	Capn7	1	-1.45813	0.00434762	0.0026546	1		ILMN_1358048	Capn7	1	-1.8245	0.00645438	0.0122914	1		Nup88	-2.41738	0.000816428	-2.52618	0.0285291
ILMN_1353415	Capn8	0	0.0305747	0.789472	0.999909	0		ILMN_1353415	Capn8	0	0.0553103	0.670101	0.999928	0		Nup98	-1.04178	0.00110597	-1.955	0.00103359
ILMN_1361332	Capn9	0	0.0785521	0.469329	0.999756	0		ILMN_1361332	Capn9	0	-0.0232839	0.690227	0.999928	0		Nupl1	-1.45811	0.00256533	-1.10116	0.0305003
ILMN_1357622	Capns1	1	-3.15052	8.31831e-06	4.85331e-05	1		ILMN_1357622	Capns1	1	-2.69255	0.0326046	0.0250139	1		Nyw1	-1.50948	0.00290038	-2.15166	0.0119038
ILMN_1369079	Capsl	0	-0.128993	0.301723	0.999661	0		ILMN_1369079	Capsl	0	0.0634269	0.62985	0.999928	0		Oaf	-1.422	0.00193636	-1.6102	0.0277882
ILMN_1372330	Capza2	1	-1.71015	0.00284523	0.00186246	1		ILMN_1372330	Capza2	1	-1.38855	0.17453	0.0617357	0		Oat	-2.95695	0.00154654	-1.75519	0.0369208
ILMN_1365294	Capza3	0	0.119213	0.255353	0.999612	0		ILMN_1365294	Capza3	0	0.135595	0.170826	0.999457	0		Obfc1	-1.09698	0.00965189	-1.15598	0.0433611
ILMN_1351150	Capzb	1	-1.79685	0.047124	0.0145239	1		ILMN_1351150	Capzb	1	-2.04738	0.0255161	0.0214396	1		Obfc2b	-1.70812	0.000591506	-2.16418	0.0119116
ILMN_1373320	Car1	1	-0.00318682	0.981359	0.180892	0		ILMN_1373320	Car1	1	0.203865	0.666422	0.170099	0		Odc1	-1.14479	0.0107697	-4.73381	0.00253613
ILMN_1354371	Car12	0	-0.0737878	0.553373	0.999928	0		ILMN_1354371	Car12	0	0.0396181	0.713412	0.999928	0		Ogfrl1	-1.27596	0.000847381	-2.66364	0.0367093
ILMN_1649965	Car14	1	-3.66001	3.56304e-07	6.04757e-06	1		ILMN_1649965	Car14	1	-0.405326	0.138072	0.0529637	0		Ola1	-2.09843	0.00648971	-3.07993	0.0246973
ILMN_1365805	Car15	0	0.27824	0.15698	0.999415	0		ILMN_1365805	Car15	0	0.0328291	0.819031	0.999829	0		Oplah	-1.65382	0.0014926	-1.1568	0.0117626
ILMN_1364348	Car2	1	-1.04285	0.0272487	0.0094836	1		ILMN_1364348	Car2	1	0.26461	0.899498	0.216062	0		Optn	-2.94682	0.00148954	-1.88801	0.00259612
ILMN_1354041	Car4	1	-2.23105	0.00207339	0.00149143	1		ILMN_1354041	Car4	1	0.0067945	0.948479	0.225228	0		Orc4l	-1.12904	0.00290959	-1.82791	0.0240226
ILMN_1362319	Car5a	1	0.597152	0.00328427	0.00211362	0		ILMN_1362319	Car5a	1	-0.169946	0.270877	0.0834778	0		Orc5l	-1.59565	0.00149306	-1.78092	0.02927
ILMN_1356489	Car5b	0	-0.295918	0.100789	0.999928	0		ILMN_1356489	Car5b	0	-0.248661	0.292062	0.999928	0		Os9	-1.37265	0.00266507	-2.63628	0.00669328
ILMN_1372497	Car6	0	-0.169236	0.37498	0.999928	0		ILMN_1372497	Car6	0	-0.537796	0.036065	0.999928	0		Ostm1	-1.83181	0.0010811	-2.32416	0.024328
ILMN_1372620	Car7	0	-0.102277	0.354854	0.999928	0		ILMN_1372620	Car7	0	0.0682038	0.388987	0.999928	0		Otud5	-2.04115	2.19631e-05	-2.88423	0.00855772
ILMN_1369426	Car8	1	-0.622932	0.0366073	0.0118407	0		ILMN_1369426	Car8	1	0.155975	0.377594	0.108014	0		Oxr1	-1.42573	0.0161376	-2.0757	0.0319349
ILMN_1350670	Car9	0	-0.14486	0.201417	0.999928	0		ILMN_1350670	Car9	0	-0.116769	0.237482	0.999589	0		P4hb	-2.33188	0.000614456	-2.34414	0.0358968
ILMN_1370314	Card10	0	-0.0552492	0.62663	0.999928	0		ILMN_1370314	Card10	0	0.127205	0.0991789	0.999117	0		Pabpc1	-2.83736	0.00112456	-1.5335	0.0366568
ILMN_1366623	Card11	1	-0.214118	0.0764913	0.0214075	0		ILMN_1366623	Card11	1	-2.4267	0.00302554	0.00880276	1		Pabpc4	-4.92987	0.000425833	-3.698	0.0199194
ILMN_1358538	Card12	1	-2.56582	0.00195113	0.00151785	1		ILMN_1358538	Card12	1	-1.41598	0.214878	0.0715689	0		Pacs1	-2.34181	1.92874e-05	-3.32513	0.0253409
ILMN_1374636	Card15	0	0.209872	0.0803413	0.998927	0		ILMN_1374636	Card15	0	-0.231101	0.112542	0.999928	0		Paics	-1.31078	0.00840064	-1.95094	0.0353138
ILMN_1353035	Card6	1	-0.207628	0.17181	0.0415693	0		ILMN_1353035	Card6	1	-0.635571	0.0843325	0.0390822	0		Paip1	-2.03754	0.00111885	-1.11929	0.0335398
ILMN_1370875	Card9	1	0.0611554	0.88617	0.166375	0		ILMN_1370875	Card9	1	-0.840649	0.0868382	0.0398387	0		Paip2	-1.89452	0.00110719	-1.92973	0.0446203
ILMN_1371781	Carf	0	-0.0635668	0.579763	0.999902	0		ILMN_1371781	Carf	0	-0.19556	0.19707	0.999928	0		Pam	-3.12152	0.00526526	-1.88137	0.0254457
ILMN_1363966	Carhsp1	1	-1.71719	0.00216068	0.00151657	1		ILMN_1363966	Carhsp1	1	-1.4984	0.0751985	0.0368481	1		Papolg	-1.25365	0.00279861	-2.23839	0.0193839
ILMN_1372842	Cars	0	-0.889519	0.00805023	0.999928	0		ILMN_1372842	Cars	0	-0.33153	0.0903236	0.999037	0		Park2	1.38456	0.0275768	2.16978	0.000298433
ILMN_1356902	Cartpt	0	0.0918627	0.29174	0.999652	0		ILMN_1356902	Cartpt	0	0.135369	0.2275	0.999928	0		Park7	-2.48126	0.00384118	-2.12831	0.0402237
ILMN_1370924	Casc1	1	-0.214594	0.131438	0.0331871	0		ILMN_1370924	Casc1	1	-1.5891	0.0713779	0.0358947	1		Parp1	-3.04583	0.000419292	-2.85621	0.0224796
ILMN_1352423	Casc3	0	-0.243686	0.0908066	0.999042	0		ILMN_1352423	Casc3	0	-0.724028	0.0198036	0.999928	0		Pbx3	-1.93585	0.00487337	-1.9879	0.0119498
ILMN_1359712	Casc4	1	0.430124	0.0313959	0.0105007	0		ILMN_1359712	Casc4	1	-0.191398	0.133171	0.0516004	0		Pbxip1	-1.85067	0.00060309	-1.90567	0.00387027
ILMN_1361780	Cask	1	-1.03849	0.0110276	0.00502442	1		ILMN_1361780	Cask	1	-0.79848	0.00210378	0.007569	0		Pcf11	-1.49219	0.0139424	-3.71347	0.00231268
ILMN_1365348	Caskin1	0	-0.112664	0.318603	0.999848	0		ILMN_1365348	Caskin1	0	-0.00975291	0.826115	0.999928	0		Pcm1	-2.05746	5.46004e-05	-2.7432	0.00239578
ILMN_1372347	Caskin2	0	-0.0396193	0.696828	0.999928	0		ILMN_1372347	Caskin2	0	0.0604949	0.530993	0.999776	0		Pcna	-2.49478	0.00442487	-3.44668	0.0157315
ILMN_1361826	Casp1	1	-1.2548	0.000663771	0.000829261	1		ILMN_1361826	Casp1	1	-2.3289	0.106639	0.0449951	1		Pcnxl3	-1.50065	0.00059164	-2.36202	0.0087228
ILMN_1368144	Casp11	1	-0.29451	0.10126	0.0268759	0		ILMN_1368144	Casp11	1	-0.331352	0.387098	0.110145	0		Pcyt2	-2.69523	1.70659e-05	-1.45354	0.00865443
ILMN_1351562	Casp12	1	0.4258	0.231044	0.0533797	0		ILMN_1351562	Casp12	1	-0.0515615	0.610073	0.158586	0		Pdcd5	-1.30862	0.00887686	-2.56073	0.0205042
ILMN_1362320	Casp14	0	0.393557	0.0193206	0.999928	0		ILMN_1362320	Casp14	0	0.00363839	0.925777	0.999928	0		Pdcd6	-2.60559	0.000845812	-2.44728	0.0358633
ILMN_1349906	Casp2	1	-1.33572	0.023017	0.00844274	1		ILMN_1349906	Casp2	1	-1.11538	0.148082	0.0554929	0		Pdcl	-1.28609	0.00442279	-1.33092	0.0440032
ILMN_1349218	Casp3	1	-0.363012	0.128455	0.0325169	0		ILMN_1349218	Casp3	1	-1.17734	0.149594	0.055651	0		Pdcl3	-2.40199	1.2008e-06	-2.33615	0.0127096
ILMN_1357106	Casp6	1	-0.235202	0.109724	0.0287184	0		ILMN_1357106	Casp6	1	-0.829814	0.078554	0.037742	0		Pde2a	-1.73076	7.14251e-05	-3.02232	0.011898
ILMN_1363486	Casp7	1	-2.59408	1.60251e-05	7.67164e-05	1		ILMN_1363486	Casp7	1	-1.79433	0.0805601	0.0382262	1		Pde4b	-1.17101	0.00182305	-2.56199	0.0025521
ILMN_1371431	Casp8	1	-0.197775	0.193048	0.0458431	0		ILMN_1371431	Casp8	1	-0.757855	0.233202	0.075491	0		Pde6d	-2.01488	0.000175542	-1.4834	0.0435957
ILMN_1371435	Casp9	1	-0.471942	0.0243478	0.00877761	0		ILMN_1371435	Casp9	1	-0.48533	0.124204	0.0490026	0		Pdhb	-3.12414	0.00569624	-1.37386	0.0387681
ILMN_1357616	Casq2	1	-1.282	0.0439208	0.0138153	1		ILMN_1357616	Casq2	1	0.00575223	0.931624	0.222136	0		Pdia3	-1.67436	0.0200443	-2.89153	0.0197135
ILMN_2040553	Casr	0	0.370153	0.0605378	0.9986	0		ILMN_2040553	Casr	0	0.0163317	0.976493	0.999845	0		Pdia6	-3.59336	0.000644081	-3.20479	0.0285967
ILMN_1371155	Cast	1	-0.695983	0.104217	0.0275258	0		ILMN_1371155	Cast	1	-1.59909	0.0296012	0.0236401	1		Pdk1	-1.58977	0.00281131	-1.75674	0.0350851
ILMN_1369530	Cat	1	-2.86974	0.0117003	0.00519568	1		ILMN_1369530	Cat	1	-1.61501	0.235837	0.0759086	0		Pdk2	-2.71913	0.00165612	-1.56545	0.0117221
ILMN_1358936	Catsper3	0	0.0519438	0.502335	0.999928	0		ILMN_1358936	Catsper3	0	0.0512657	0.725165	0.999928	0		Pdlim7	-1.71036	0.00129873	-2.73083	0.0297529
ILMN_1376388	Cav1	1	-1.29074	0.0581384	0.0172144	1		ILMN_1376388	Cav1	1	-0.0529599	0.492513	0.132725	0		Pdpk1	-2.17911	0.000825969	-1.85433	0.0321016
ILMN_1374468	Cav2	1	-0.825832	0.131732	0.0332511	0		ILMN_1374468	Cav2	1	-0.0877607	0.515621	0.137826	0		Pdrg1	-1.20115	0.0130526	-2.7714	0.022924
ILMN_1369419	Cav3	1	-2.28065	0.00012586	0.000350144	1		ILMN_1369419	Cav3	1	0.0235486	0.923201	0.220594	0		Pdrp	-1.21807	0.000816499	-1.46354	0.0315281
ILMN_1366384	Cbara1	1	-1.33854	0.00483813	0.00282771	1		ILMN_1366384	Cbara1	1	-1.16943	0.0636344	0.0336168	1		Pebp1	-1.90873	0.000541792	-1.72183	0.0315548
ILMN_1375107	Cbfa2t1	0	-0.184803	0.108195	0.999928	0		ILMN_1375107	Cbfa2t1	0	-0.00419891	0.866527	0.999928	0		Peci	-3.47149	0.000145367	-1.5213	0.0267311
ILMN_1363341	Cbfa2t2	1	0.118168	0.698116	0.136197	0		ILMN_1363341	Cbfa2t2	1	-0.0858698	0.623571	0.161468	0		Pelo	-1.33863	0.0031436	-2.14033	0.00387343
ILMN_1369167	Cbfa2t3	1	-0.0696296	0.863031	0.162868	0		ILMN_1369167	Cbfa2t3	1	-0.329875	0.12014	0.0479105	0		Pelp1	-1.60157	0.000627631	-1.92898	0.00840072
ILMN_1357005	Cbfb	1	-1.94571	0.0221845	0.00825084	1		ILMN_1357005	Cbfb	1	-2.16622	0.0869425	0.0398099	1		Peo1	-1.36221	0.000828144	-1.01861	0.00255156
ILMN_1361796	Cbl27	1	-0.424488	0.0169298	0.00671094	0		ILMN_1361796	Cbl27	1	-0.945924	0.0282404	0.0229551	0		Pepd	-1.88252	0.000827084	-1.59627	0.0320827
ILMN_1351226	Cblb	1	-0.306434	0.333528	0.0728504	0		ILMN_1351226	Cblb	1	-2.17129	0.04102	0.0273844	1		Per1	-2.09809	0.000660063	-4.21809	3.53652e-06
ILMN_1373721	Cblc	0	-0.0152314	0.875865	0.999928	0		ILMN_1373721	Cblc	0	0.0528394	0.684431	0.99981	0		Pex11b	-1.04623	0.0209975	-1.58875	0.0398085
ILMN_1365009	Cbll1	1	-0.522127	0.0582424	0.017224	0		ILMN_1365009	Cbll1	1	-3.01345	4.95836e-07	6.6451e-05	1		Pex13	-1.99579	0.00311002	-2.93307	0.00943365
ILMN_1649772	Cbln2	1	0.152751	0.256957	0.0583636	0		ILMN_1649772	Cbln2	1	-0.209502	0.386031	0.109899	0		Pex16	-1.62835	0.00110779	-1.8117	0.0197823
ILMN_1367105	Cbr1	1	-1.8744	0.000648166	0.000842984	1		ILMN_1367105	Cbr1	1	-1.11153	0.0516319	0.0305586	1		Pex19	-1.92234	0.000157166	-1.3683	0.00646748
ILMN_1362942	Cbr3	1	0.0546219	0.804701	0.153638	0		ILMN_1362942	Cbr3	1	-0.0699366	0.467737	0.127474	0		Pfdn6	-1.99926	0.0155127	-2.03726	0.0321322
ILMN_1374981	Cbr4	1	-1.00847	0.0246069	0.00881428	1		ILMN_1374981	Cbr4	1	-0.616527	0.162709	0.0588655	0		Pfkl	-1.87388	6.92595e-05	-1.56652	0.00686746
ILMN_1353874	Cbs	0	-0.240343	0.0732571	0.99883	0		ILMN_1353874	Cbs	0	-0.211543	0.199807	0.999525	0		Pfkp	-1.99167	0.00513781	-2.31608	0.0172675
ILMN_1363173	Cbwd1	0	0.117035	0.318628	0.999675	0		ILMN_1363173	Cbwd1	0	0.0196557	0.99678	0.999928	0		Pfn1	-1.88811	0.00834402	-2.10686	0.0222746
ILMN_1358745	Cbx1	0	0.00221808	0.969248	0.999928	0		ILMN_1358745	Cbx1	0	-0.0379041	0.685719	0.99981	0		Pgd	-1.92825	0.00137648	-2.02138	0.0458643
ILMN_1366787	Cbx3	1	-2.48709	0.00672635	0.00349815	1		ILMN_1366787	Cbx3	1	-2.41261	0.0630382	0.0335332	1		Pgls	-3.12007	2.0871e-06	-2.25559	0.0458544
ILMN_1368648	Cbx5	1	-0.250355	0.510078	0.104614	0		ILMN_1368648	Cbx5	1	-0.364396	0.138243	0.0529913	0		Pgrmc1	-1.83908	0.00160154	-2.23827	0.0317375
ILMN_1376701	Cbx6	0	0.0315646	0.734664	0.999928	0		ILMN_1376701	Cbx6	0	0.0137964	0.97601	0.999928	0		Phax	-1.42424	0.00149331	-1.70531	0.0370912
ILMN_1367212	Cbx7	1	-1.41213	0.00770749	0.00385336	1		ILMN_1367212	Cbx7	1	-2.02471	0.00250505	0.00788775	1		Phb2	-3.83206	0.000145024	-2.61023	0.0384009
ILMN_1355830	Cbx8	1	-0.972556	0.00372574	0.00236245	0		ILMN_1355830	Cbx8	1	-0.854555	0.0264884	0.0219301	0		Phc2	-2.69804	7.13916e-05	-2.35878	0.0275216
ILMN_1350088	Cby1	0	0.342502	0.148607	0.999928	0		ILMN_1350088	Cby1	0	-0.045063	0.55286	0.999874	0		Phf1	-1.37222	0.000914122	-2.07136	0.00249274
ILMN_1650981	Cc2d1a	0	-0.138473	0.390114	0.999928	0		ILMN_1650981	Cc2d1a	0	-0.473838	0.0207696	0.996067	0		Phf3	-1.23232	0.00126789	-1.76246	0.0087243
ILMN_1371928	Cc2d1b	1	-0.435485	0.0404884	0.0129342	0		ILMN_1371928	Cc2d1b	1	-1.10376	0.00584899	0.0116887	1		Phf5a	-2.06069	0.00255044	-1.92054	0.049705
ILMN_1355106	Ccbe1	0	-0.0164481	0.888263	0.999928	0		ILMN_1355106	Ccbe1	0	0.0231442	0.918108	0.999905	0		Phgdhl1	-1.38197	0.00627245	-1.07427	0.0298382
ILMN_1357645	Ccbl1	1	-1.26074	0.000428848	0.00062716	1		ILMN_1357645	Ccbl1	1	-1.07796	0.0513167	0.0307454	1		Phlda1	-2.42601	0.00254653	-2.215	0.000685939
ILMN_1351688	Ccdc104	1	-1.21928	0.00283277	0.00186083	1		ILMN_1351688	Ccdc104	1	-1.6899	0.00828691	0.0122887	1		Phr1	-1.79459	0.00110869	-3.15152	0.00705211
ILMN_1650984	Ccdc117	1	-0.178102	0.615731	0.122601	0		ILMN_1650984	Ccdc117	1	-1.64621	0.00815556	0.0122464	1		Phrf1	-1.58543	5.64222e-05	-2.08276	0.0157371
ILMN_1367632	Ccdc12	1	-0.976372	0.0230839	0.00845806	0		ILMN_1367632	Ccdc12	1	-0.219978	0.637319	0.164294	0		Phtf1	-1.48261	0.00149521	-2.32984	0.011652
ILMN_1356838	Ccdc127	1	-1.93934	0.00545768	0.00296403	1		ILMN_1356838	Ccdc127	1	-0.270273	0.346755	0.101148	0		Phyh	-4.36267	0.000845673	-2.13121	0.0259489
ILMN_1650392	Ccdc130	1	0.0597737	0.662051	0.130235	0		ILMN_1650392	Ccdc130	1	-0.533884	0.0229592	0.0205472	0		Phyhd1	-1.66695	0.0065273	-1.24934	0.046494
ILMN_1373552	Ccdc134	1	-0.42543	0.0727999	0.0205283	0		ILMN_1373552	Ccdc134	1	-1.00842	0.0331851	0.0249591	1		Pi4ka	-1.43233	0.00532737	-2.95537	0.00360777
ILMN_2040615	Ccdc153	1	0.475305	0.0777653	0.0216882	0		ILMN_2040615	Ccdc153	1	-0.133084	0.238746	0.0765461	0		Pi4kb	-1.56591	0.00157165	-1.38765	0.0341819
ILMN_1363351	Ccdc19	0	-0.16987	0.213009	0.99955	0		ILMN_1363351	Ccdc19	0	-0.0303019	0.681694	0.99981	0		Pias1	-1.15266	0.00110575	-2.08673	0.0120669
ILMN_1359111	Ccdc21	1	-1.94245	1.36255e-05	6.87547e-05	1		ILMN_1359111	Ccdc21	1	-1.59964	0.00388942	0.00910486	1		Pias2	-1.87255	0.00536058	-2.56185	0.011666
ILMN_1353529	Ccdc23	1	-1.79039	0.000379247	0.00060404	1		ILMN_1353529	Ccdc23	1	-0.875446	0.245145	0.0778066	0		Pias4	-1.65992	4.28967e-06	-1.16404	0.0202886
ILMN_1375021	Ccdc32	1	-0.467386	0.0269479	0.00940425	0		ILMN_1375021	Ccdc32	1	-0.396352	0.157705	0.0578357	0		Pigq	-2.14651	0.000251898	-1.90111	0.0267704
ILMN_1349421	Ccdc37	0	0.0526771	0.594627	0.999855	0		ILMN_1349421	Ccdc37	0	-0.0128183	0.818065	0.999928	0		Pigs	-2.65705	0.000338948	-3.12819	0.012724
ILMN_1351003	Ccdc39	0	0.197472	0.137659	0.999343	0		ILMN_1351003	Ccdc39	0	0.101576	0.605056	0.999795	0		Pigt	-1.45167	0.0011074	-2.41511	0.0180827
ILMN_1368593	Ccdc41	1	-2.42843	0.00366376	0.00233018	1		ILMN_1368593	Ccdc41	1	-1.73913	0.00193863	0.00725477	1		Pigy	-2.82296	2.09392e-05	-1.51267	0.0206795
ILMN_1359454	Ccdc42	0	0.058723	0.45516	0.999928	0		ILMN_1359454	Ccdc42	0	-0.0392381	0.58171	0.999928	0		Pih1d1	-1.14841	0.00131147	-1.16426	0.0404436
ILMN_1349208	Ccdc43	1	-0.00122341	0.986625	0.181484	0		ILMN_1349208	Ccdc43	1	-0.708888	0.0795818	0.0378878	0		Pik3ap1	-1.10241	0.000827197	-1.84321	0.032646
ILMN_1356404	Ccdc45	1	-0.449559	0.022247	0.00825948	0		ILMN_1356404	Ccdc45	1	-1.42547	0.000348624	0.00266032	1		Pik3c3	-1.22878	0.00518316	-2.13414	0.0197927
ILMN_1348811	Ccdc47	1	-1.15307	0.167592	0.0407186	1		ILMN_1348811	Ccdc47	1	-1.8752	0.100085	0.0434699	1		Pik3ip1	-2.20503	0.000420106	-4.91443	0.00111219
ILMN_1365917	Ccdc49	0	-0.0166834	0.885043	0.999928	0		ILMN_1365917	Ccdc49	0	-0.213746	0.10739	0.999928	0		Pim3	-2.56578	3.66123e-05	-2.43316	3.37786e-05
ILMN_1351409	Ccdc5	1	-0.469274	0.0223682	0.00826429	0		ILMN_1351409	Ccdc5	1	-0.255085	0.0515455	0.0306513	0		Pink1	-2.47374	0.00206144	-2.54953	0.0226889
ILMN_1368724	Ccdc50	1	-0.0112997	0.986231	0.181471	0		ILMN_1368724	Ccdc50	1	-0.830612	0.084458	0.0391065	0		Pitpna	-2.1333	0.00149173	-2.58174	0.0119688
ILMN_1359982	Ccdc51	1	-1.63093	5.10954e-06	3.62267e-05	1		ILMN_1359982	Ccdc51	1	-0.323362	0.114082	0.0463743	0		Pitpnb	-2.01864	0.00385199	-2.30988	0.018404
ILMN_1357257	Ccdc52	0	-0.398807	0.0660119	0.999928	0		ILMN_1357257	Ccdc52	0	-0.655772	0.0122364	0.993392	0		Pitrm1	-3.0666	0.000120271	-1.73396	0.00253116
ILMN_1361976	Ccdc53	1	2.2025	0.000161889	0.000420445	1		ILMN_1361976	Ccdc53	1	0.107227	0.898674	0.215937	0		Pja2	-1.93266	0.00819349	-1.76052	0.0182903
ILMN_1363823	Ccdc58	1	-0.705669	0.11122	0.0290016	0		ILMN_1363823	Ccdc58	1	-1.2746	0.0995854	0.0433408	1		Pkn1	-1.46417	0.00279956	-2.65841	0.0178864
ILMN_1371849	Ccdc59	1	0.00972657	0.943809	0.175123	0		ILMN_1371849	Ccdc59	1	-1.51407	0.000891997	0.00418534	1		Pkp4	-2.18133	0.0144993	-2.57858	0.00370868
ILMN_1650360	Ccdc65	0	-0.149154	0.419739	0.999928	0		ILMN_1650360	Ccdc65	0	-0.067366	0.429386	0.999897	0		Pla2g12a	-2.94334	0.00090419	-2.23379	0.0152836
ILMN_1360293	Ccdc67	0	-0.0872444	0.479955	0.999928	0		ILMN_1360293	Ccdc67	0	0.0019786	0.905007	0.999839	0		Pla2g6	-1.60536	0.000267342	-1.28067	0.00855499
ILMN_1361839	Ccdc7	0	0.00591747	0.936081	0.999842	0		ILMN_1361839	Ccdc7	0	0.0514364	0.634841	0.999801	0		Plaa	-2.78437	4.18827e-05	-1.77845	0.0356023
ILMN_1357267	Ccdc71	0	-0.554484	0.0177105	0.995403	0		ILMN_1357267	Ccdc71	0	0.0120542	0.951699	0.999928	0		Plcg1	-1.30849	0.012462	-3.9298	0.00495384
ILMN_1360894	Ccdc90b	1	-2.04282	0.0182874	0.00709184	1		ILMN_1360894	Ccdc90b	1	-1.25721	0.198388	0.0677713	0		Plec1	-2.67731	0.000599525	-1.76367	0.0324261
ILMN_1650500	Ccdc91	1	-0.705917	0.0253265	0.00896881	0		ILMN_1650500	Ccdc91	1	-1.50771	0.00462171	0.0102697	1		Plekha3	-1.97294	0.000107408	-2.54506	0.019417
ILMN_1373527	Ccdc93	1	0.127434	0.328933	0.0720152	0		ILMN_1373527	Ccdc93	1	-0.5606	0.007882	0.0124092	0		Plekhm1	-1.84388	3.76255e-05	-2.10802	0.00940812
ILMN_1650638	Ccdc95	0	0.0249916	0.813879	0.999829	0		ILMN_1650638	Ccdc95	0	-0.312573	0.0995009	0.999928	0		Plekhm2	-2.66728	4.12486e-05	-1.5592	0.00368818
ILMN_1359135	Ccdc98	1	-0.12597	0.437772	0.0917668	0		ILMN_1359135	Ccdc98	1	-0.556727	0.0886386	0.040294	0		Plod3	-2.11976	0.000197383	-1.68634	0.0197885
ILMN_1356336	Ccdc99	0	-0.110855	0.298503	0.999928	0		ILMN_1356336	Ccdc99	0	-0.150169	0.213814	0.999928	0		Plp2	-2.05869	0.00527318	-2.20555	0.0390878
ILMN_1370631	Ccin	0	-0.0397638	0.643697	0.999803	0		ILMN_1370631	Ccin	0	0.109728	0.231525	0.999928	0		Plrg1	-1.57511	0.00820191	-2.29564	0.037081
ILMN_1365636	Cck	0	-0.0116365	0.920947	0.99984	0		ILMN_1365636	Cck	0	-0.112831	0.476091	0.999928	0		Plscr3	-1.31011	0.000858373	-1.15956	0.0327027
ILMN_1350836	Cckar	0	0.0407707	0.636934	0.999928	0		ILMN_1350836	Cckar	0	0.0233633	0.912091	0.999839	0		Plvap	-1.40615	0.0308446	-1.23554	0.0343732
ILMN_1351032	Cckbr	0	0.0209024	0.801159	0.999928	0		ILMN_1351032	Cckbr	0	0.000145276	0.894864	0.999928	0		Plxnd1	-2.65075	0.000545262	-1.04083	0.0127599
ILMN_1354427	Ccl11	0	0.0899889	0.297537	0.999928	0		ILMN_1354427	Ccl11	0	0.215105	0.0193206	0.999928	0		Pmm1	-1.34589	0.00401459	-1.50766	0.0119311
ILMN_1368224	Ccl12	0	-0.147917	0.235711	0.999586	0		ILMN_1368224	Ccl12	0	0.0970633	0.130655	0.999928	0		Pmp22	-3.12282	7.41969e-05	-1.53899	0.0222095
ILMN_2039446	Ccl17	1	0.0676235	0.625664	0.124285	0		ILMN_2039446	Ccl17	1	-0.151181	0.226882	0.0741505	0		Pmpca	-2.10693	0.00150082	-2.14017	0.0198888
ILMN_1351677	Ccl19	0	-0.362725	0.245047	0.999918	0		ILMN_1351677	Ccl19	0	-0.0241695	0.710192	0.999928	0		Pmpcb	-3.0967	0.00059594	-2.07382	0.0400986
ILMN_1357229	Ccl2	1	0.00518043	0.968443	0.178904	0		ILMN_1357229	Ccl2	1	-0.554686	0.401065	0.113367	0		Pms1	-1.35951	0.00311067	-1.22417	0.0120651
ILMN_1365213	Ccl20	0	0.022604	0.836258	0.999928	0		ILMN_1365213	Ccl20	0	0.122426	0.204798	0.999535	0		Pms2	-1.11063	0.00682944	-2.01594	0.0119846
ILMN_1357180	Ccl21b	1	-1.98405	0.012103	0.00527686	1		ILMN_1357180	Ccl21b	1	-0.0751835	0.420014	0.11727	0		Pno1	-2.17009	0.00110896	-2.4879	0.0204824
ILMN_1373049	Ccl22	0	0.215325	0.0999902	0.999187	0		ILMN_1373049	Ccl22	0	-0.053262	0.577041	0.999928	0		Pnpla2	-3.09322	5.91986e-05	-1.81604	0.0164032
ILMN_1349884	Ccl25	0	-0.1095	0.467719	0.999928	0		ILMN_1349884	Ccl25	0	-0.0249061	0.771212	0.999823	0		Pnpt1	-2.21467	0.00133027	-1.93159	0.0199082
ILMN_1366730	Ccl27	0	-0.290834	0.0834004	0.999928	0		ILMN_1366730	Ccl27	0	0.123667	0.226695	0.999928	0		Pnrc1	-1.11104	0.0104387	-2.42139	0.033044
ILMN_1364159	Ccl28	0	0.030949	0.779907	0.999928	0		ILMN_1364159	Ccl28	0	-0.0619792	0.597649	0.999928	0		Polb	-1.27193	0.00897393	-1.75986	0.00858674
ILMN_1369286	Ccl3	1	-0.135428	0.266207	0.0601313	0		ILMN_1369286	Ccl3	1	-2.52492	0.0374651	0.026117	1		Pold2	-1.85372	0.000735711	-2.56006	0.00753911
ILMN_1356351	Ccl4	1	0.0165	0.856833	0.161971	0		ILMN_1356351	Ccl4	1	-1.68099	0.121862	0.0482295	1		Pold4	-1.7467	0.0025268	-2.13742	0.0429621
ILMN_1355610	Ccl5	1	-1.53592	0.00118351	0.00110667	1		ILMN_1355610	Ccl5	1	-2.52596	0.183444	0.0637635	0		Poldip2	-3.16911	0.00061878	-1.85875	0.0428948
ILMN_1369168	Ccl6	1	-0.625705	0.0272932	0.00949124	0		ILMN_1369168	Ccl6	1	-0.297065	0.672194	0.171307	0		Polr2a	-1.34075	0.000477547	-1.35659	0.0117838
ILMN_1366023	Ccl7	0	-0.362421	0.20834	0.999928	0		ILMN_1366023	Ccl7	0	-0.239362	0.271293	0.999928	0		Polr2b	-1.56367	0.00110913	-1.67472	0.0371093
ILMN_1348926	Ccl9	0	0.0557028	0.602479	0.999794	0		ILMN_1348926	Ccl9	0	0.0721113	0.443407	0.999928	0		Polr2d	-1.63104	0.00652859	-2.25552	0.043933
ILMN_1376739	Ccna1	0	0.0455663	0.618097	0.999928	0		ILMN_1376739	Ccna1	0	0.0886473	0.602801	0.999928	0		Polr3e	-1.05297	0.00279988	-2.17307	0.00241841
ILMN_1353596	Ccna2	0	0.0391333	0.624215	0.999928	0		ILMN_1353596	Ccna2	0	-0.0901162	0.493801	0.999928	0		Polrmt	-2.19531	0.000129853	-1.73945	0.00840773
ILMN_1651099	Ccnb1ip1	1	0.200981	0.201254	0.047543	0		ILMN_1651099	Ccnb1ip1	1	-1.03005	0.00629223	0.012333	1		Pols	-1.78343	0.00149697	-2.17875	0.00371461
ILMN_1360587	Ccnb2	1	-0.0846522	0.441307	0.0923927	0		ILMN_1360587	Ccnb2	1	-0.746488	0.212642	0.0710007	0		Pomgnt1	-1.81899	0.00171497	-1.29198	0.00857565
ILMN_1370525	Ccnb3	0	0.0691143	0.569957	0.999928	0		ILMN_1370525	Ccnb3	0	0.166644	0.121559	0.999928	0		Pop4	-1.63131	0.000818239	-2.07648	0.0247204
ILMN_1371396	Ccnc	1	-0.543717	0.153462	0.0377386	0		ILMN_1371396	Ccnc	1	-1.02483	0.0622679	0.0333801	1		Pop7	-2.21635	0.000234706	-2.14515	0.035863
ILMN_1350372	Ccnd1	1	-2.07528	0.0212957	0.00801431	1		ILMN_1350372	Ccnd1	1	-1.24557	0.0902236	0.0406867	1		Por	-2.85173	7.69164e-05	-1.42329	0.0320175
ILMN_1362471	Ccnd2	1	-0.0327299	0.947912	0.175729	0		ILMN_1362471	Ccnd2	1	-0.135121	0.397152	0.112453	0		Ppa2	-1.14269	0.0113831	-1.34509	0.0247095
ILMN_1359503	Ccndbp1	1	-1.56673	0.016348	0.0065234	1		ILMN_1359503	Ccndbp1	1	0.453883	0.812269	0.199056	0		Ppcs	-1.93359	0.00111431	-1.90388	0.0274799
ILMN_1366252	Ccne1	0	0.0961864	0.447271	0.999928	0		ILMN_1366252	Ccne1	0	-0.187699	0.251167	0.999928	0		Pphln1	-2.01319	0.000827951	-2.6218	0.0178206
ILMN_1358432	Ccne2	0	0.113856	0.425322	0.999993	0		ILMN_1358432	Ccne2	0	0.17434	0.133956	0.999327	0		Ppid	-2.19695	0.00601122	-1.98834	0.0296838
ILMN_1352346	Ccnf	0	0.144317	0.252756	1	0		ILMN_1352346	Ccnf	0	-0.163939	0.184189	0.999928	0		Ppif	-2.21705	0.0015039	-2.61114	0.0154238
ILMN_1363670	Ccng1	1	-2.42258	0.0092794	0.00443346	1		ILMN_1363670	Ccng1	1	-2.48057	0.0354314	0.025798	1		Ppm1a	-2.07296	0.00185663	-2.17744	0.0242906
ILMN_1368551	Ccng2	1	-0.390296	0.0340352	0.0112226	0		ILMN_1368551	Ccng2	1	-1.39811	0.0145886	0.0166042	1		Ppm1g	-1.09838	0.00164024	-2.36862	0.01279
ILMN_1373618	Ccnh	1	-1.7825	0.0219695	0.00820356	1		ILMN_1373618	Ccnh	1	-1.63379	0.0358594	0.025855	1		Ppm2c	-1.464	0.00534744	-3.03039	0.00235608
ILMN_1355251	Ccni	1	-1.88954	0.00441241	0.00265747	1		ILMN_1355251	Ccni	1	-1.2091	0.184439	0.064016	0		Ppme1	-2.33232	0.000336661	-2.12883	0.0234686
ILMN_1350473	Ccnj	0	-0.0816012	0.402673	0.999728	0		ILMN_1350473	Ccnj	0	-0.464765	0.00305909	0.974288	0		Ppp1cb	-2.41868	0.00447861	-1.57579	0.0435688
ILMN_1363939	Ccnl1	1	-1.21629	0.0244666	0.00879403	1		ILMN_1363939	Ccnl1	1	-4.03958	0.00530738	0.0110814	1		Ppp1r10	-1.55847	0.000544555	-1.22854	0.0436972
ILMN_1650840	Ccnl2	1	-0.236901	0.653518	0.128919	0		ILMN_1650840	Ccnl2	1	-3.30875	0.00629115	0.0123422	1		Ppp1r11	-1.37148	0.00314586	-1.6262	0.0302062
ILMN_1369043	Ccnt1	1	0.119927	0.487968	0.100731	0		ILMN_1369043	Ccnt1	1	-0.321238	0.305557	0.0917523	0		Ppp1r14b	-2.36511	0.00149219	-2.701	0.0247246
ILMN_1359160	Ccnt2	1	-0.319931	0.112839	0.0293281	0		ILMN_1359160	Ccnt2	1	-0.698622	0.0674296	0.034508	0		Ppp1r2	1.2775	0.00368253	-1.10826	0.0327345
ILMN_1371005	Ccpg1	1	-0.228334	0.704234	0.137168	0		ILMN_1371005	Ccpg1	1	-2.2446	0.105329	0.0446975	1		Ppp1r7	-1.26958	0.00630471	-1.24609	0.0320703
ILMN_1356721	Ccr1	1	0.0710544	0.719963	0.139762	0		ILMN_1356721	Ccr1	1	2.00095	0.00229283	0.00777925	1		Ppp2ca	-3.22885	0.00149474	-2.33333	0.0326963
ILMN_1354739	Ccr1l1	0	-0.145661	0.24199	0.999928	0		ILMN_1354739	Ccr1l1	0	0.0599004	0.647078	0.999928	0		Ppp2cb	-3.2086	0.000617752	-2.48595	0.0222749
ILMN_1350137	Ccr2	1	-0.0165385	0.957817	0.177252	0		ILMN_1350137	Ccr2	1	-0.184812	0.672517	0.171369	0		Ppp2r2a	-2.1363	0.00149118	-3.00791	0.0139598
ILMN_1357098	Ccr3	1	-0.261616	0.361874	0.0779775	0		ILMN_1357098	Ccr3	1	0.0596122	0.879665	0.212273	0		Ppp2r2d	-1.85438	0.00384165	-1.6421	0.0379791
ILMN_1361974	Ccr4	0	-0.132748	0.201884	0.999848	0		ILMN_1361974	Ccr4	0	-0.146623	0.595234	0.999792	0		Ppp2r3c	-1.53497	0.00518547	-1.29323	0.0499426
ILMN_1362741	Ccr5	1	-0.537284	0.0115158	0.00518222	0		ILMN_1362741	Ccr5	1	-1.01823	0.253421	0.0797021	0		Ppp2r5e	-2.61804	0.000520582	-2.66683	0.0146638
ILMN_1650882	Ccr6	1	0.165329	0.122525	0.0313224	0		ILMN_1650882	Ccr6	1	-1.25143	0.142249	0.0540055	0		Ppp3ca	-2.16115	0.00512251	-2.09395	0.0172708
ILMN_1649747	Ccr7	1	-0.250278	0.598008	0.119597	0		ILMN_1649747	Ccr7	1	-2.41239	0.013029	0.0155643	1		Ppp3cb	-1.57539	0.00518459	-1.71189	0.024983
ILMN_1363495	Ccr8	0	-0.11586	0.310256	0.999928	0		ILMN_1363495	Ccr8	0	0.0659806	0.706005	0.999814	0		Ppp3r1	-3.33013	1.4895e-06	-2.76736	0.0321117
ILMN_1360631	Ccr9	1	0.241469	0.222347	0.0516475	0		ILMN_1360631	Ccr9	1	-0.240091	0.459114	0.125683	0		Ppp4r1	-2.28815	0.000157523	-2.63808	0.0120584
ILMN_1353263	Ccrk	0	-0.031331	0.80545	0.999857	0		ILMN_1353263	Ccrk	0	-0.435304	0.0373506	0.999862	0		Ppp6c	-1.48647	0.0067261	-1.68237	0.0379882
ILMN_1362435	Ccrl2	1	-1.63181	0.000982613	0.000968966	1		ILMN_1362435	Ccrl2	1	-1.55551	0.0631087	0.0334959	1		Pprc1	-1.20686	0.00279934	-1.74323	0.00249908
ILMN_1349826	Ccs	1	-1.41196	0.00157342	0.0013108	1		ILMN_1349826	Ccs	1	-1.10382	0.271668	0.0836374	0		Ppt1	-2.04702	0.00602631	-2.73338	0.0324251
ILMN_1355549	Cct2	1	-1.02756	0.0161005	0.00647848	1		ILMN_1355549	Cct2	1	-2.00773	0.0687891	0.0350532	1		Pqbp1	-1.37373	0.00965044	-2.26342	0.0288957
ILMN_1351771	Cct3	1	-1.69979	0.00737846	0.00378342	1		ILMN_1351771	Cct3	1	-2.35117	0.0833929	0.0390263	1		Pqlc1	-1.56895	0.000545507	-1.36192	0.0326719
ILMN_1350731	Cct4	1	-1.13415	0.0318556	0.0106291	1		ILMN_1350731	Cct4	1	-1.5684	0.084015	0.0390194	1		Prcc	-3.04739	0.000417255	-2.99238	0.0230375
ILMN_1349110	Cct5	1	-1.75523	0.00448222	0.00266512	1		ILMN_1349110	Cct5	1	-2.56649	0.0831154	0.0390327	1		Prdx6	-3.31447	0.00112216	-1.92351	0.0415464
ILMN_1368003	Cct6a	1	-3.0033	0.000456195	0.00065073	1		ILMN_1368003	Cct6a	1	-2.13996	0.0800115	0.0380585	1		Prelid1	-1.29398	0.0065259	-1.69974	0.0425332
ILMN_1368272	Cct7	1	-2.31193	0.0020432	0.00149337	1		ILMN_1368272	Cct7	1	-2.35491	0.0480229	0.0298392	1		Prep	-1.0744	0.0027045	-1.04598	0.0285627
ILMN_1364288	Cd109	0	-0.0416769	0.701014	0.999928	0		ILMN_1364288	Cd109	0	-0.00208221	0.880213	0.999928	0		Prickle3	-2.33316	4.59961e-05	-2.72564	0.00241661
ILMN_1352209	Cd14	1	-0.675012	0.0697321	0.019941	0		ILMN_1352209	Cd14	1	-0.689101	0.381778	0.108906	0		Prim1	-1.22118	0.00522862	-1.81752	0.0380355
ILMN_1366115	Cd151	1	-3.17542	4.65406e-05	0.000170008	1		ILMN_1366115	Cd151	1	-0.871529	0.45677	0.125185	0		Prkaca	-4.15384	0.000595119	-2.9648	0.0192899
ILMN_1350943	Cd163	1	0.254572	0.397682	0.0845442	0		ILMN_1350943	Cd163	1	0.0180844	0.994814	0.233567	0		Prkacb	-2.99723	0.00140984	-3.29537	0.0262581
ILMN_1365886	Cd164	1	-2.01667	0.00281094	0.00185155	1		ILMN_1365886	Cd164	1	-2.60578	0.0413485	0.0274329	1		Prkag2	-2.4462	0.000822422	-1.8733	0.032451
ILMN_1367276	Cd19	1	0.393118	0.12655	0.032112	0		ILMN_1367276	Cd19	1	-2.16734	0.00478021	0.0105672	1		Prkar1a	-2.64046	0.00261993	-2.14643	0.0310033
ILMN_1362642	Cd1d1	1	-2.18912	0.0223562	0.00826349	1		ILMN_1362642	Cd1d1	1	-2.06939	0.0873466	0.0399268	1		Prkcd	-1.30501	0.000829295	-1.85015	0.0321205
ILMN_1365444	Cd200	0	-0.256832	0.160361	0.999426	0		ILMN_1365444	Cd200	0	-0.0891259	0.381581	0.999928	0		Prkce	-2.76608	0.000838056	-1.12896	0.0142121
ILMN_1367384	Cd200r1	1	-0.0823763	0.505812	0.103828	0		ILMN_1367384	Cd200r1	1	-0.641468	0.203554	0.0689432	0		Prkch	-1.61684	0.000595416	-3.76516	0.0120411
ILMN_1361846	Cd209a	0	-0.0980628	0.303977	0.999928	0		ILMN_1361846	Cd209a	0	-0.0436776	0.608276	0.999928	0		Prkcsh	-1.48801	0.000576631	-2.5877	0.0025518
ILMN_1351049	Cd209b	0	-0.103351	0.418772	0.999925	0		ILMN_1351049	Cd209b	0	0.119856	0.519401	0.999928	0		Prkd2	-1.42048	0.00291638	-2.65365	0.024698
ILMN_1357824	Cd22	0	-0.00266587	0.991628	0.999928	0		ILMN_1357824	Cd22	0	0.115049	0.33509	0.999804	0		Prkdc	-1.0304	0.00110582	-1.34752	0.00262466
ILMN_1350388	Cd226	1	-0.0333349	0.811686	0.154831	0		ILMN_1350388	Cd226	1	-1.30162	0.111341	0.0457634	1		Prkra	-1.6409	0.00234114	-1.74348	0.025009
ILMN_1364569	Cd24	1	-0.297387	0.361543	0.0779263	0		ILMN_1364569	Cd24	1	-2.98707	0.00244657	0.00783009	1		Prkrir	-1.19368	0.00700548	-2.66516	0.00856399
ILMN_1351010	Cd244	0	-0.0295556	0.804218	0.999928	0		ILMN_1351010	Cd244	0	-0.239126	0.104975	0.999928	0		Prmt1	-2.22836	0.0014619	-1.52217	0.0499435
ILMN_1370659	Cd247	1	0.0564569	0.559787	0.113165	0		ILMN_1370659	Cd247	1	-2.4466	0.0515347	0.0306874	1		Prmt2	-1.11261	0.00374573	-2.05237	0.0242916
ILMN_1371773	Cd248	1	-1.12499	0.0531538	0.0160381	1		ILMN_1371773	Cd248	1	0.00433286	0.92948	0.221699	0		Prmt3	-1.78682	0.000262937	-2.29777	0.026772
ILMN_1649775	Cd27	1	0.011317	0.89583	0.167852	0		ILMN_1649775	Cd27	1	-3.69273	0.00131704	0.00581093	1		Prmt5	-1.40288	0.00142526	-1.28782	0.0232957
ILMN_1360321	Cd276	0	-0.643319	0.0193206	0.995779	0		ILMN_1360321	Cd276	0	0.0407025	0.631138	0.9998	0		Prnp	-3.1813	0.00265319	-2.33997	0.0140701
ILMN_1367487	Cd28	1	0.225959	0.0699073	0.0199775	0		ILMN_1367487	Cd28	1	-1.40034	0.000833632	0.00401696	1		Prpf19	-2.06518	0.000654562	-1.94679	0.0166035
ILMN_1350911	Cd2bp2	1	-0.190971	0.743842	0.143948	0		ILMN_1350911	Cd2bp2	1	-1.15521	0.141971	0.0539575	0		Prpf38a	-1.03836	0.00823958	-1.11102	0.043723
ILMN_1363786	Cd300le	1	-1.22938	0.000722501	0.000819192	1		ILMN_1363786	Cd300le	1	-0.744692	0.447276	0.123229	0		Prpf4	-2.08349	0.000846671	-2.55815	0.0251661
ILMN_1351992	Cd300lf	0	-0.0434974	0.690388	0.999928	0		ILMN_1351992	Cd300lf	0	0.01734	0.938657	0.999928	0		Prpsap2	-2.45411	0.000287019	-2.43898	0.0314603
ILMN_1349873	Cd302	1	-1.13049	0.0473927	0.0145879	1		ILMN_1349873	Cd302	1	-0.650137	0.475195	0.129178	0		Psap	-2.83645	1.06232e-06	-2.32029	0.0353418
ILMN_1358867	Cd320	1	-1.74628	0.00491323	0.0028043	1		ILMN_1358867	Cd320	1	-2.32153	0.0106276	0.0140758	1		Pscd2	-1.91994	0.000569018	-2.22391	0.0151524
ILMN_1364231	Cd34	0	0.23699	0.227581	0.99993	0		ILMN_1364231	Cd34	0	-0.10071	0.404423	0.999876	0		Psma1	-1.6356	0.0223091	-2.13481	0.0205357
ILMN_1361328	Cd36	1	-2.29915	0.00195935	0.00151234	1		ILMN_1361328	Cd36	1	-0.686826	0.425153	0.118335	0		Psma4	-1.78782	0.00839544	-1.94574	0.0374458
ILMN_1360038	Cd37	1	-0.289966	0.10685	0.0281195	0		ILMN_1360038	Cd37	1	-3.79527	0.0183196	0.0188045	1		Psma7	-2.2895	0.00313281	-2.00543	0.036712
ILMN_1370878	Cd38	1	0.253703	0.516481	0.105643	0		ILMN_1370878	Cd38	1	-1.30084	0.161126	0.0585397	0		Psmc1	-2.15696	0.00150944	-2.99927	0.0208116
ILMN_1366587	Cd3d	1	-0.0215339	0.830371	0.15775	0		ILMN_1366587	Cd3d	1	-1.42169	0.159662	0.0582051	0		Psmc2	-1.41163	0.00941547	-2.09066	0.0319938
ILMN_1360963	Cd3e	1	-0.130451	0.244598	0.0559955	0		ILMN_1360963	Cd3e	1	-3.30663	0.0261234	0.0217792	1		Psmc4	-2.6538	0.00150465	-1.97251	0.0437115
ILMN_1365676	Cd3g	1	-0.24898	0.151666	0.0373845	0		ILMN_1365676	Cd3g	1	-1.68377	0.181674	0.0634464	0		Psmc5	-3.09055	0.000818287	-2.39808	0.0249566
ILMN_1368290	Cd4	1	-0.279913	0.0670887	0.0193298	0		ILMN_1368290	Cd4	1	-2.03847	0.000723233	0.00375501	1		Psmd1	-2.66864	0.000427475	-1.8553	0.0289883
ILMN_1355111	Cd40	1	-0.14019	0.358126	0.0773485	0		ILMN_1355111	Cd40	1	-0.438628	0.177163	0.0622359	0		Psmd11	-2.72062	0.000829678	-1.82424	0.0267767
ILMN_1369246	Cd40lg	1	0.0167437	0.866991	0.163359	0		ILMN_1369246	Cd40lg	1	-2.218	0.00582489	0.0116841	1		Psmd12	-2.39525	0.000536659	-2.6447	0.0289206
ILMN_1352966	Cd44	1	-0.275827	0.35372	0.0765543	0		ILMN_1352966	Cd44	1	-2.28373	0.0526304	0.0309022	1		Psmd2	-2.3958	0.003111	-2.23996	0.0213001
ILMN_1363832	Cd46	1	-0.0507301	0.69762	0.136148	0		ILMN_1363832	Cd46	1	-0.293144	0.124011	0.0489805	0		Psmd3	-1.48571	0.00295307	-2.41494	0.0208331
ILMN_1370921	Cd47	1	-1.61563	0.0205184	0.00775479	1		ILMN_1370921	Cd47	1	-2.36439	0.0223122	0.020359	1		Psmd7	-1.09955	0.00970872	-1.75031	0.0256984
ILMN_1361192	Cd48	1	-2.07887	0.0116042	0.00519002	1		ILMN_1361192	Cd48	1	-1.1296	0.268485	0.0829313	0		Psme1	-1.71848	0.00130987	-1.99755	0.0379129
ILMN_1357721	Cd5	0	-0.0037264	0.982289	0.999928	0		ILMN_1357721	Cd5	0	-0.0605891	0.497987	0.999928	0		Psme2	-1.26747	0.00578039	-1.91792	0.0393098
ILMN_1361667	Cd52	1	0.0566296	0.525841	0.10731	0		ILMN_1361667	Cd52	1	1.5284	0.179198	0.0628377	0		Ptbp1	-1.56258	0.00149508	-3.63161	0.00876716
ILMN_1353693	Cd53	1	-0.344417	0.145667	0.036203	0		ILMN_1353693	Cd53	1	-1.99943	0.0773957	0.0374879	1		Pten	-1.21438	0.00815609	-2.31652	0.0289012
ILMN_1376328	Cd59	1	-0.5311	0.244697	0.0560103	0		ILMN_1376328	Cd59	1	0.503847	0.478345	0.129738	0		Ptma	-1.51219	0.0132256	-2.35217	0.0243702
ILMN_2040828	Cd6	1	0.44702	0.0737401	0.020769	0		ILMN_2040828	Cd6	1	-2.71827	0.0186907	0.0183424	1		Ptov1	-1.49269	0.00388512	-1.60298	0.0288414
ILMN_1355682	Cd63	1	-1.46046	0.0049698	0.00279951	1		ILMN_1355682	Cd63	1	-0.100938	0.664687	0.169858	0		Ptp4a1	-3.03412	0.000425814	-4.02736	0.008257
ILMN_1366566	Cd68	1	-1.06907	0.0044435	0.00265431	1		ILMN_1366566	Cd68	1	-2.77551	0.0833675	0.0390485	1		Ptp4a3	-4.48027	8.26304e-07	-2.83893	0.0379341
ILMN_1360103	Cd69	1	-0.161804	0.281346	0.0631098	0		ILMN_1360103	Cd69	1	-3.9105	0.0177248	0.0185491	1		Ptpn1	-1.47191	0.000420982	-2.64027	0.0205515
ILMN_1366993	Cd7	1	-0.0557622	0.611394	0.121853	0		ILMN_1366993	Cd7	1	-2.23421	0.0340124	0.0253678	1		Pum1	-1.15647	0.00150845	-1.82762	0.00241614
ILMN_1349019	Cd72	1	0.0635445	0.52872	0.107832	0		ILMN_1349019	Cd72	1	-2.32605	0.00325128	0.0089152	1		Pum2	-2.88029	0.00149502	-2.46688	0.0266134
ILMN_1373953	Cd74	1	-0.857699	0.172357	0.0416596	0		ILMN_1373953	Cd74	1	-2.47501	0.0678567	0.0346687	1		Pura	-1.97312	0.000420711	-1.65465	0.0180955
ILMN_1354836	Cd79b	1	-0.0215066	0.866758	0.163333	0		ILMN_1354836	Cd79b	1	-2.65391	0.0229048	0.0205415	1		Pxmp4	-2.06028	0.0191953	-1.61226	0.0119144
ILMN_1353891	Cd80	0	-0.0659686	0.508292	0.999928	0		ILMN_1353891	Cd80	0	0.244508	0.177105	0.999473	0		Pygb	-2.99671	0.00151218	-1.61603	0.0217853
ILMN_1376719	Cd81	1	-4.03904	0.00117023	0.00110471	1		ILMN_1376719	Cd81	1	-3.01578	0.0359384	0.0258685	1		Pygm	-4.32005	0.000134544	-1.34864	0.0116969
ILMN_1375064	Cd82	1	-0.680501	0.0515695	0.0156528	0		ILMN_1375064	Cd82	1	-1.05572	0.337489	0.0990655	0		Pyp	-2.20951	0.000817699	-1.73749	0.0434383
ILMN_1358082	Cd83	1	-0.655309	0.0797142	0.0221582	0		ILMN_1358082	Cd83	1	-3.17107	0.02812	0.0229268	1		Qdpr	-2.37399	0.00084393	-1.60494	0.0436393
ILMN_1374614	Cd86	0	-0.0188712	0.837868	0.999928	0		ILMN_1374614	Cd86	0	-0.330801	0.0920947	0.999928	0		Qrsl1	-2.29079	6.00345e-05	-1.12549	0.0228349
ILMN_1360190	Cd8a	1	-0.300251	0.0565234	0.0168341	0		ILMN_1360190	Cd8a	1	-3.37308	0.0405748	0.0272058	1		R3hcc1	-1.83344	0.000589129	-2.03206	0.00979333
ILMN_1374425	Cd8b	1	0.0108455	0.899533	0.168376	0		ILMN_1374425	Cd8b	1	-1.88147	0.109536	0.0451774	1		R3hdm1	-1.01305	0.00256587	-1.96592	0.00269585
ILMN_1348939	Cd93	1	-3.34702	0.00162041	0.001338	1		ILMN_1348939	Cd93	1	-2.09732	0.0621753	0.0333722	1		RGD1302996	-2.44972	0.00560923	-2.39298	0.0117573
ILMN_1353555	Cd96	1	0.206367	0.126872	0.0321743	0		ILMN_1353555	Cd96	1	-2.516	0.00849779	0.0123789	1		RGD1303003	-3.81928	0.00265473	-2.57603	0.036101
ILMN_1376763	Cd97	1	-0.740014	0.00261161	0.00174557	0		ILMN_1376763	Cd97	1	-2.90598	0.0507241	0.0307252	1		RGD1303127	-2.18197	0.00383357	-2.99785	0.00563103
ILMN_1530273	Cd99	1	-1.60517	0.00082582	0.000852891	1		ILMN_1530273	Cd99	1	-0.383738	0.396393	0.112298	0		RGD1303130	-1.27784	0.00379786	-1.65037	0.0320435
ILMN_1365916	Cda	1	0.018391	0.930607	0.173363	0		ILMN_1365916	Cda	1	-0.0979523	0.244732	0.0777101	0		RGD1303142	-1.21246	0.0092816	-3.1781	0.0066643
ILMN_1376361	Cda08	1	-2.73433	3.24826e-06	2.72908e-05	1		ILMN_1376361	Cda08	1	-1.47293	0.0392977	0.0269822	1		RGD1303232	-2.07335	0.00272803	-1.17014	0.00251648
ILMN_1376534	Cdadc1	1	-1.56028	0.0437617	0.0137782	1		ILMN_1376534	Cdadc1	1	-2.53437	0.000793481	0.00390242	1		RGD1304567	-1.08217	0.0135594	-1.57051	0.030214
ILMN_1350807	Cdan1	0	-0.0523069	0.663017	0.999928	0		ILMN_1350807	Cdan1	0	-0.127093	0.215093	0.999884	0		RGD1304593	-2.59222	9.29584e-05	-2.07713	0.017275
ILMN_1360390	Cdc14a	1	-0.451511	0.0503803	0.0153696	0		ILMN_1360390	Cdc14a	1	-1.14146	0.0128528	0.0157037	1		RGD1304653	-1.14404	0.00993027	-1.8711	0.0413198
ILMN_1355439	Cdc14b	0	0.520081	0.119814	0.999479	0		ILMN_1355439	Cdc14b	0	0.0868143	0.747545	0.999928	0		RGD1304758	-1.79244	0.00082225	-2.43708	0.0179785
ILMN_1365596	Cdc16	1	-1.51416	0.0115416	0.0051841	1		ILMN_1365596	Cdc16	1	-1.4972	0.0513399	0.0306822	1		RGD1304793	-1.4621	0.000444221	-2.08557	0.0197691
ILMN_1358490	Cdc2	0	-0.101615	0.351312	0.999928	0		ILMN_1358490	Cdc2	0	-0.242174	0.311383	0.999669	0		RGD1304822	-1.72867	0.00972469	-2.48146	0.0115955
ILMN_1373595	Cdc20	1	-0.111583	0.424832	0.0894672	0		ILMN_1373595	Cdc20	1	-0.394958	0.133891	0.0517487	0		RGD1304977	-1.03788	0.000617946	-2.39779	0.00126861
ILMN_1373731	Cdc23	1	-0.0417531	0.877958	0.165148	0		ILMN_1373731	Cdc23	1	-1.28961	0.0278239	0.0228242	1		RGD1304982	-3.71262	3.40629e-05	-1.09918	0.0116259
ILMN_1349057	Cdc25a	1	-0.671719	0.156658	0.0384119	0		ILMN_1349057	Cdc25a	1	-0.596989	0.049555	0.0302477	0		RGD1305007	-1.31918	0.00148946	-1.22774	0.0367827
ILMN_1363751	Cdc25b	1	0.181236	0.310256	0.0686055	0		ILMN_1363751	Cdc25b	1	0.0444793	0.919093	0.219808	0		RGD1305036	-1.79147	5.03761e-05	-2.13847	0.0116579
ILMN_1356159	Cdc25c	0	0.0807165	0.47916	0.999782	0		ILMN_1356159	Cdc25c	0	0.0663743	0.630816	0.9998	0		RGD1305072	-2.46425	0.0011114	-2.03947	0.0399351
ILMN_1650793	Cdc26	1	-0.154062	0.536951	0.109166	0		ILMN_1650793	Cdc26	1	-0.963533	0.0939591	0.0416014	0		RGD1305089	-1.3383	0.00134528	-1.44231	0.0316918
ILMN_1359941	Cdc27	1	-0.92276	0.0337548	0.0111564	0		ILMN_1359941	Cdc27	1	-1.64577	0.000239114	0.00248898	1		RGD1305094	-1.32556	0.00157142	-2.13771	0.0110094
ILMN_1352533	Cdc2l5	1	-0.789575	0.0357916	0.0116171	0		ILMN_1352533	Cdc2l5	1	-1.65807	0.00321046	0.00898716	1		RGD1305133	-2.3212	0.000821576	-2.12906	0.0136496
ILMN_1372210	Cdc2l6	1	0.00327364	0.966189	0.178546	0		ILMN_1372210	Cdc2l6	1	-1.60375	1.48246e-05	0.000567648	1		RGD1305138	-1.58217	0.00151056	-2.39293	0.0224381
ILMN_1375218	Cdc37	1	-4.46854	6.11075e-08	1.65615e-06	1		ILMN_1375218	Cdc37	1	-3.24402	0.0672146	0.0346128	1		RGD1305178	-1.21288	0.0310652	-1.59173	0.0299333
ILMN_1650114	Cdc37l1	1	1.05754	0.0571567	0.0169896	1		ILMN_1650114	Cdc37l1	1	-0.296323	0.600708	0.156626	0		RGD1305240	-2.4565	0.000825386	-2.57637	0.0178259
ILMN_1364339	Cdc40	1	-1.68808	0.00113295	0.00110554	1		ILMN_1364339	Cdc40	1	-1.51927	0.033039	0.0250957	1		RGD1305457	-1.58501	0.0025496	-1.00388	0.0352035
ILMN_1371930	Cdc42	1	-1.50885	0.029895	0.0101626	1		ILMN_1371930	Cdc42	1	-1.26268	0.11136	0.0457537	1		RGD1305466	-2.30346	0.00111724	-1.51124	0.0320504
ILMN_1356750	Cdc42bpa	0	-0.0523384	0.653145	0.999849	0		ILMN_1356750	Cdc42bpa	0	-0.0284792	0.718564	0.999928	0		RGD1305475	-1.85896	0.00280642	-2.00677	0.0484411
ILMN_1370386	Cdc42bpb	0	-0.18693	0.0954758	0.999928	0		ILMN_1370386	Cdc42bpb	0	-0.284347	0.0595717	0.998578	0		RGD1305514	-1.74099	9.28638e-05	-2.67028	0.00253319
ILMN_1366428	Cdc42ep1	0	-0.630393	0.00724521	0.988939	0		ILMN_1366428	Cdc42ep1	0	0.0265259	0.853003	0.999928	0		RGD1305613	-1.94646	0.000124244	-1.80222	0.0230358
ILMN_1373301	Cdc42ep2	1	-1.8908	5.17869e-06	3.65627e-05	1		ILMN_1373301	Cdc42ep2	1	-0.331987	0.067769	0.0346486	0		RGD1305631	-2.19099	8.96554e-05	-2.04369	0.0358873
ILMN_1352848	Cdc42ep3	1	-0.525681	0.0402352	0.012868	0		ILMN_1352848	Cdc42ep3	1	0.113391	0.468846	0.127679	0		RGD1305727	-1.71338	0.000478102	-1.68498	0.0370792
ILMN_1360941	Cdc42ep4	1	-0.737272	0.0378482	0.0121998	0		ILMN_1360941	Cdc42ep4	1	-0.873696	0.00505625	0.011086	0		RGD1305976	-2.50128	0.004427	-2.4698	0.0199494
ILMN_1356318	Cdc42ep5	1	-0.651566	0.0229393	0.00842711	0		ILMN_1356318	Cdc42ep5	1	0.00449343	0.929641	0.221713	0		RGD1306063	-1.44002	0.00527567	-1.32448	0.0327871
ILMN_1374230	Cdc42se1	1	-0.789179	0.0358729	0.0116412	0		ILMN_1374230	Cdc42se1	1	-2.35344	0.0331321	0.0250246	1		RGD1306064	-1.37755	0.0122439	-2.33723	0.0197926
ILMN_1373826	Cdc5l	1	-3.14706	8.67735e-07	1.11304e-05	1		ILMN_1373826	Cdc5l	1	-3.12979	0.0185854	0.0185274	1		RGD1306101	-1.0849	0.00252962	-3.5736	0.00848644
ILMN_1367978	Cdc6	0	0.136762	0.403156	0.999728	0		ILMN_1367978	Cdc6	0	-0.189664	0.187892	0.999928	0		RGD1306107	-1.2921	0.00265465	-3.42229	0.0299776
ILMN_1358194	Cdc7	0	0.256551	0.069071	0.999928	0		ILMN_1358194	Cdc7	0	-0.0734686	0.408308	0.999928	0		RGD1306148	-1.95217	0.0089681	-2.25575	0.0117742
ILMN_1370471	Cdc91l1	1	-1.349	0.00205615	0.00148987	1		ILMN_1370471	Cdc91l1	1	-1.50199	0.023816	0.0209211	1		RGD1306157	-1.35822	0.00235385	-1.94672	0.0173496
ILMN_1375974	Cdca1	0	-0.103324	0.353566	0.999928	0		ILMN_1375974	Cdca1	0	-0.480732	0.169538	0.999928	0		RGD1306215	-1.07457	0.00311055	-1.47709	0.0183859
ILMN_1371588	Cdca2	0	0.0254354	0.754307	0.999928	0		ILMN_1371588	Cdca2	0	0.0288493	0.757366	0.999821	0		RGD1306274	-1.56951	0.000604356	-2.20562	0.0119257
ILMN_1359147	Cdca3	0	-0.0143803	0.874416	0.999928	0		ILMN_1359147	Cdca3	0	-0.0618947	0.591853	0.999928	0		RGD1306284	-2.16513	0.000822355	-2.5612	0.0310019
ILMN_1355961	Cdca4	1	-0.392179	0.0760293	0.0213066	0		ILMN_1355961	Cdca4	1	-0.46797	0.149897	0.0557057	0		RGD1306323	-1.16442	0.0015192	-1.9148	0.0118856
ILMN_1369207	Cdca7	1	-0.0633276	0.677271	0.13284	0		ILMN_1369207	Cdca7	1	-1.93823	0.0613563	0.0332153	1		RGD1306332	-2.4126	0.000589577	-2.39304	0.0182282
ILMN_1370283	Cdca8	1	-0.172222	0.282039	0.063223	0		ILMN_1370283	Cdca8	1	-0.539015	0.0756383	0.0369034	0		RGD1306410	-1.71474	0.00265665	-2.00506	0.0326089
ILMN_2040114	Cdcp1	1	0.154933	0.19546	0.0463371	0		ILMN_2040114	Cdcp1	1	-0.228278	0.0903683	0.0407092	0		RGD1306494	-1.55525	0.0155734	-1.86375	0.0300735
ILMN_1373980	Cdgap	1	-0.35046	0.0730327	0.0205836	0		ILMN_1373980	Cdgap	1	-0.304375	0.095881	0.0421477	0		RGD1306565	-1.32069	0.000941879	-1.24731	0.00905526
ILMN_1371484	Cdh1	0	-0.0621479	0.571728	0.999928	0		ILMN_1371484	Cdh1	0	-0.229777	0.124779	0.999928	0		RGD1306583	-2.99546	1.14994e-05	-2.24962	0.0274608
ILMN_1370007	Cdh10	0	0.0373053	0.749155	0.99982	0		ILMN_1370007	Cdh10	0	0.0350907	0.862663	0.999928	0		RGD1306599	-1.30035	0.0145179	-2.05788	0.0321326
ILMN_1370705	Cdh11	0	-0.390568	0.202544	0.99953	0		ILMN_1370705	Cdh11	0	0.00671332	0.947029	0.999928	0		RGD1306721	-1.24679	0.00518708	-2.0304	0.0108909
ILMN_1366675	Cdh13	1	-1.59731	0.000843654	0.000867046	1		ILMN_1366675	Cdh13	1	-0.0307225	0.631182	0.163025	0		RGD1306781	-1.41782	0.00518752	-1.56349	0.0321284
ILMN_1352513	Cdh15	0	-0.0678902	0.440992	0.999928	0		ILMN_1352513	Cdh15	0	-0.156587	0.128963	0.999915	0		RGD1306844	-1.64349	0.00111306	-2.37328	0.0184011
ILMN_1376508	Cdh16	0	-0.102859	0.341974	0.999928	0		ILMN_1376508	Cdh16	0	-0.0214033	0.677344	0.999924	0		RGD1306862	-1.18396	0.00061919	-2.2076	0.00518896
ILMN_1361578	Cdh17	0	-0.170677	0.226534	0.999572	0		ILMN_1361578	Cdh17	0	0.0536624	0.723233	0.999928	0		RGD1306954	-1.96882	0.00295986	-1.55967	0.0227141
ILMN_1352956	Cdh18	0	-0.115793	0.327645	0.999928	0		ILMN_1352956	Cdh18	0	0.00957195	0.94719	0.999928	0		RGD1307041	-1.4103	0.00110816	-1.37216	0.0320015
ILMN_1376619	Cdh19	1	-0.670283	0.231093	0.0533838	0		ILMN_1376619	Cdh19	1	-0.352758	0.0969808	0.0425266	0		RGD1307067	-1.00357	0.0172313	-2.02939	0.0129482
ILMN_1355171	Cdh20	0	-0.175089	0.254387	0.999928	0		ILMN_1355171	Cdh20	0	-0.00736511	0.830462	0.999928	0		RGD1307071	-1.27893	0.00183644	-2.2751	0.00324201
ILMN_1360295	Cdh26	0	-0.276397	0.0518435	0.999928	0		ILMN_1360295	Cdh26	0	-0.0912104	0.463693	0.999928	0		RGD1307100	-2.15145	0.0006562	-1.91457	0.0119451
ILMN_1373499	Cdh3	0	0.052111	0.586078	0.999826	0		ILMN_1373499	Cdh3	0	0.00320311	0.924006	0.999928	0		RGD1307179	-1.07285	0.00824725	-2.14273	0.0205311
ILMN_1359811	Cdh5	0	0.352306	0.271776	0.999928	0		ILMN_1359811	Cdh5	0	0.111513	0.144813	0.999856	0		RGD1307325	-1.58537	0.00174326	-1.72008	0.0151621
ILMN_1372668	Cdh7	0	-0.030716	0.812384	0.999872	0		ILMN_1372668	Cdh7	0	0.104228	0.396877	0.999928	0		RGD1307509	-2.11292	0.000817208	-2.38079	0.00254384
ILMN_1369697	Cdh8	0	-0.0849208	0.555466	0.999928	0		ILMN_1369697	Cdh8	0	-0.0101431	0.826598	0.99983	0		RGD1307526	-1.49057	0.00825984	-3.28442	0.000486846
ILMN_1351026	Cdh9	0	-0.028383	0.780873	0.999928	0		ILMN_1351026	Cdh9	0	0.0753991	0.422959	0.999737	0		RGD1307615	-1.24439	0.00111358	-1.94201	0.00324727
ILMN_1369148	Cdig2	1	-0.148694	0.42441	0.0894232	0		ILMN_1369148	Cdig2	1	-0.707192	0.0513153	0.0307532	0		RGD1307682	-1.2625	0.00112556	-1.29313	0.023044
ILMN_1358667	Cdipt	1	-1.69341	0.0122846	0.00532015	1		ILMN_1358667	Cdipt	1	-1.86982	0.0711719	0.0358584	1		RGD1307772	-2.51321	7.72433e-05	-1.78382	0.00755452
ILMN_1369443	Cdk10	1	-0.241304	0.136892	0.0343525	0		ILMN_1369443	Cdk10	1	-1.12863	0.00165445	0.00691544	1		RGD1307789	-1.03076	0.00295828	-1.32023	0.0361136
ILMN_2039008	Cdk105	1	-1.44033	0.0205258	0.00775581	1		ILMN_2039008	Cdk105	1	-1.44965	0.0138548	0.0161023	1		RGD1307799	-1.52586	0.0192605	-2.26745	0.0151984
ILMN_1369636	Cdk2ap1	1	-1.10689	0.0787767	0.0219412	1		ILMN_1369636	Cdk2ap1	1	-2.18226	0.00810592	0.0122664	1		RGD1307832	-1.78872	0.00082093	-1.93281	0.0166023
ILMN_1373114	Cdk4	1	-1.55295	0.0198014	0.00755858	1		ILMN_1373114	Cdk4	1	-1.27015	0.155953	0.0573893	0		RGD1307879	-1.14465	0.00571998	-2.6939	0.0137316
ILMN_1364498	Cdk5	1	-0.774094	0.00229795	0.00157927	0		ILMN_1364498	Cdk5	1	-1.1173	0.0559667	0.0319088	1		RGD1307882	-1.09049	0.00449989	-1.38166	0.0128101
ILMN_1368983	Cdk5rap1	0	-0.0475727	0.64096	0.999928	0		ILMN_1368983	Cdk5rap1	0	0.071449	0.591209	0.999928	0		RGD1307896	-2.97924	1.23833e-05	-2.39811	0.0367753
ILMN_1371600	Cdk5rap2	1	-0.749926	0.00974785	0.0045373	0		ILMN_1371600	Cdk5rap2	1	-2.29309	9.64256e-06	0.000449488	1		RGD1307929	-2.02635	0.000572634	-2.05875	0.023485
ILMN_1374074	Cdk6	0	-0.0634436	0.617453	0.999928	0		ILMN_1374074	Cdk6	0	0.0631479	0.792948	0.999928	0		RGD1307981	-1.74593	0.00530886	-2.57831	0.0230201
ILMN_1370151	Cdk7	1	-0.691923	0.0507854	0.0154679	0		ILMN_1370151	Cdk7	1	-1.54453	0.0127361	0.0156864	1		RGD1308009	-2.64428	0.000235501	-3.29594	0.0120317
ILMN_1366218	Cdk9	1	-1.50655	0.00070288	0.000819052	1		ILMN_1366218	Cdk9	1	-3.12857	0.0106469	0.0140319	1		RGD1308048	-2.38848	0.00139464	-2.39215	0.0253644
ILMN_1368832	Cdkal1	0	0.168354	0.23555	0.999928	0		ILMN_1368832	Cdkal1	0	-0.0432169	0.61697	0.999797	0		RGD1308127	-1.59038	0.00528122	-2.1734	0.0118285
ILMN_1367106	Cdkl1	0	-0.0741545	0.370633	0.99971	0		ILMN_1367106	Cdkl1	0	0.0772393	0.511995	0.999928	0		RGD1308134	-1.20626	0.00149258	-1.99048	0.0239332
ILMN_1376710	Cdkl2	0	-0.0127524	0.925294	0.999841	0		ILMN_1376710	Cdkl2	0	0.0912454	0.432137	0.999928	0		RGD1308143	-1.44267	0.00060144	-1.06842	0.00849424
ILMN_1357922	Cdkl3	0	0.0335416	0.811303	0.999928	0		ILMN_1357922	Cdkl3	0	-0.236626	0.110449	0.999199	0		RGD1308251	-1.11663	0.00251975	-1.57748	0.0127125
ILMN_1361122	Cdkn1a	1	-0.950996	0.0641682	0.0186385	0		ILMN_1361122	Cdkn1a	1	0.0520726	0.718564	0.180782	0		RGD1308290	-2.00895	0.000820819	-1.83648	0.016732
ILMN_1362533	Cdkn1b	1	-0.844331	0.0686941	0.0196911	0		ILMN_1362533	Cdkn1b	1	-2.91559	0.00294422	0.0088174	1		RGD1308317	-1.07207	0.00442166	-1.8751	0.0180677
ILMN_2040450	Cdkn1c	1	0.581346	0.102649	0.0271845	0		ILMN_2040450	Cdkn1c	1	-0.0548697	0.723072	0.181533	0		RGD1308584	-2.37164	0.0015083	-1.47208	0.00715668
ILMN_1367761	Cdkn2aip	1	-0.0202491	0.931602	0.173452	0		ILMN_1367761	Cdkn2aip	1	-1.3354	0.00632481	0.0122846	1		RGD1308635	-2.6304	4.92947e-06	-1.77702	0.0266144
ILMN_1357560	Cdkn2aipnl	1	-1.29574	0.00679816	0.00353112	1		ILMN_1357560	Cdkn2aipnl	1	-2.45328	0.0258854	0.0216482	1		RGD1308706	-1.14235	0.0113665	-1.03814	0.0266098
ILMN_1364351	Cdkn2b	0	0.0151781	0.860087	0.999834	0		ILMN_1364351	Cdkn2b	0	0.137493	0.0768144	0.999077	0		RGD1308723	-2.00142	0.00442441	-1.87107	0.0182345
ILMN_1371083	Cdkn2c	1	-0.25553	0.122872	0.0313874	0		ILMN_1371083	Cdkn2c	1	-0.202755	0.2439	0.0775376	0		RGD1308734	-2.93464	0.000821075	-1.68541	0.0384018
ILMN_1364508	Cdkn3	1	0.000910773	0.977298	0.180302	0		ILMN_1364508	Cdkn3	1	-0.156179	0.526563	0.140279	0		RGD1308795	-1.13343	0.0031271	-2.68585	0.00237206
ILMN_1364108	Cdo1	1	-1.08553	0.177869	0.0427581	1		ILMN_1364108	Cdo1	1	-0.0265695	0.852218	0.20693	0		RGD1308872	-1.0271	0.00674647	-1.35629	0.0135156
ILMN_1368793	Cdr2	1	-0.420505	0.0788217	0.0219464	0		ILMN_1368793	Cdr2	1	0.224891	0.959516	0.227321	0		RGD1309059	-2.10505	0.000603598	-3.83349	0.00842629
ILMN_1352002	Cds1	0	-0.613309	0.03365	0.999928	0		ILMN_1352002	Cds1	0	-0.448592	0.0156175	0.999928	0		RGD1309102	-1.20216	0.00652612	-1.84455	0.0251441
ILMN_1357772	Cds2	1	0.792758	0.00563644	0.00302978	0		ILMN_1357772	Cds2	1	-0.0454976	0.727097	0.182309	0		RGD1309148	-2.78915	0.000596623	-1.86425	0.0409413
ILMN_1359953	Cdw92	0	-0.102906	0.567863	0.999786	0		ILMN_1359953	Cdw92	0	0.0790085	0.623249	0.999928	0		RGD1309188	-1.50537	0.00917942	-1.51518	0.0326954
ILMN_1359405	Cdx1	0	-0.0495366	0.638706	0.999928	0		ILMN_1359405	Cdx1	0	-0.0818912	0.452101	0.999928	0		RGD1309198	-1.26359	0.000907212	-1.5509	0.0358858
ILMN_1368698	Cdx2	0	0.00322351	0.95508	0.999843	0		ILMN_1368698	Cdx2	0	-0.0165744	0.765738	0.999928	0		RGD1309256	-1.43562	0.00058985	-2.17874	0.00422774
ILMN_1364168	Cdx4	0	-0.0107181	0.922557	0.99984	0		ILMN_1364168	Cdx4	0	0.118033	0.241829	0.999595	0		RGD1309266	-1.26975	0.000888764	-1.58198	0.00349946
ILMN_1364833	Cdyl	1	-0.33206	0.0716402	0.0202557	0		ILMN_1364833	Cdyl	1	-0.762234	0.00170864	0.00687397	0		RGD1309370	-1.83649	0.000131388	-2.1686	0.0249957
ILMN_1349721	Cdyl2	1	-0.845106	0.00933604	0.00444284	0		ILMN_1349721	Cdyl2	1	-2.77988	0.000197663	0.00236786	1		RGD1309410	-1.43506	0.00444312	-1.62381	0.04346
ILMN_1362734	Ceacam1	0	-0.0367656	0.748028	0.999928	0		ILMN_1362734	Ceacam1	0	-0.731671	0.178715	0.999928	0		RGD1309414	-1.92954	0.000302303	-2.31491	0.00751656
ILMN_1352135	Ceacam10	1	-0.192161	0.256288	0.058243	0		ILMN_1352135	Ceacam10	1	0.14713	0.975527	0.230122	0		RGD1309441	-2.9354	0.000914006	-2.72084	0.0250969
ILMN_1370854	Ceacam11	0	0.018973	0.841249	0.999928	0		ILMN_1370854	Ceacam11	0	0.111748	0.380937	0.999928	0		RGD1309529	-3.10084	0.000606727	-2.04957	0.0437072
ILMN_1357665	Ceacam12	0	-0.140553	0.221542	0.999928	0		ILMN_1357665	Ceacam12	0	-0.123934	0.386572	0.999719	0		RGD1309550	-1.05786	0.00902056	-1.5788	0.00251234
ILMN_1369974	Ceacam20	0	0.0638224	0.541298	0.999928	0		ILMN_1369974	Ceacam20	0	0.107623	0.252938	0.999928	0		RGD1309561	-1.32541	0.00527184	-3.68726	0.0110291
ILMN_1349122	Ceacam3	0	-0.061973	0.56094	0.999928	0		ILMN_1349122	Ceacam3	0	0.0440211	0.874255	0.999836	0		RGD1309602	-3.12537	1.58882e-06	-1.8928	0.0423982
ILMN_1362380	Ceacam9	0	-0.0589996	0.600869	0.999794	0		ILMN_1362380	Ceacam9	0	-0.0130828	0.80454	0.999928	0		RGD1309624	-1.64042	0.00517426	-2.14812	0.0270243
ILMN_1374632	Cebpa	0	-0.0750599	0.390436	0.999928	0		ILMN_1374632	Cebpa	0	-0.543667	0.0286588	0.997127	0		RGD1309660	-1.89364	0.00280029	-1.57614	0.016224
ILMN_1371344	Cebpb	1	-4.79625	3.2993e-09	2.21757e-07	1		ILMN_1371344	Cebpb	1	-3.86549	0.0466801	0.0293881	1		RGD1309729	-1.54836	0.00174554	-2.064	0.0243985
ILMN_1356645	Cebpe	0	0.037771	0.663661	0.999928	0		ILMN_1356645	Cebpe	0	-0.0789725	0.368379	0.999928	0		RGD1309829	-1.03025	0.0138316	-1.61929	0.02758
ILMN_1370451	Cebpg	1	-0.93381	0.00689201	0.00357766	0		ILMN_1370451	Cebpg	1	-1.17288	0.121318	0.0481384	1		RGD1309906	-1.94386	0.000524789	-1.73829	0.0469047
ILMN_1357009	Cebpz	1	-1.57579	0.0246276	0.00881606	1		ILMN_1357009	Cebpz	1	-3.16645	0.00693674	0.0119858	1		RGD1309922	-1.59176	0.00110937	-2.22065	0.0191797
ILMN_1356323	Cecr5	0	-0.362857	0.0615038	0.999928	0		ILMN_1356323	Cecr5	0	-0.134065	0.360811	0.999928	0		RGD1309971	-1.13279	0.00252742	-1.13727	0.0400852
ILMN_1356039	Cel	0	-0.292607	0.0574787	0.999928	0		ILMN_1356039	Cel	0	-0.0132305	0.783127	0.999928	0		RGD1310061	-1.16747	0.00671675	-2.73273	0.00250316
ILMN_1366512	Celsr1	0	0.0358509	0.617936	0.999797	0		ILMN_1366512	Celsr1	0	0.152774	0.154403	0.999407	0		RGD1310066	-2.18798	0.000589883	-1.58859	0.000879986
ILMN_1375074	Celsr2	0	-0.0716948	0.523426	0.999928	0		ILMN_1375074	Celsr2	0	-0.2142	0.162132	0.999431	0		RGD1310128	-2.0471	0.000356603	-2.18451	0.0314728
ILMN_1363813	Celsr3	0	0.353625	0.0515215	0.999928	0		ILMN_1363813	Celsr3	0	-0.070226	0.489615	0.999928	0		RGD1310147	-3.13628	2.21863e-05	-2.04277	0.0119457
ILMN_1376309	Cend1	0	0.0141087	0.873139	0.999847	0		ILMN_1376309	Cend1	0	0.173493	0.12333	0.999275	0		RGD1310211	-1.87612	0.00527459	-3.0071	0.011918
ILMN_1364444	Cenpb	1	-2.85834	0.00115327	0.00110609	1		ILMN_1364444	Cenpb	1	-2.29883	0.0283475	0.0230247	1		RGD1310230	-2.51584	0.00442585	-1.83963	0.0490578
ILMN_1376601	Cenpc1	1	-0.6424	0.0513612	0.0155952	0		ILMN_1376601	Cenpc1	1	-0.419725	0.240359	0.0769366	0		RGD1310351	-1.63886	0.00435679	-1.27226	0.0459598
ILMN_1363864	Cenpe	0	0.0328838	0.742232	0.999928	0		ILMN_1363864	Cenpe	0	0.00510981	0.939623	0.999928	0		RGD1310352	-2.268	0.00266013	-1.68365	0.037977
ILMN_1351053	Cenpf	0	0.0698478	0.438577	0.999744	0		ILMN_1351053	Cenpf	0	0.0233383	0.843342	0.999832	0		RGD1310376	-1.65809	0.00380022	-2.09012	0.00875895
ILMN_1371854	Cenpi	0	-0.0189622	0.876187	0.999928	0		ILMN_1371854	Cenpi	0	0.0225661	0.924489	0.999928	0		RGD1310430	-2.12362	0.000140275	-1.56399	0.0463723
ILMN_1366291	Cenpj	1	-0.28542	0.21521	0.0502048	0		ILMN_1366291	Cenpj	1	-1.36718	0.0402631	0.0273128	1		RGD1310553	-1.84103	0.00295766	-1.67795	0.0115972
ILMN_1357608	Cenpl	1	-0.33025	0.228052	0.052761	0		ILMN_1357608	Cenpl	1	-1.03305	0.120391	0.047948	1		RGD1310592	-1.6241	0.000821577	-1.30148	0.0244049
ILMN_1362893	Cenpn	0	-0.0656528	0.405249	0.999928	0		ILMN_1362893	Cenpn	0	-0.0109517	0.834648	0.999928	0		RGD1310606	-2.50126	0.00140632	-1.4676	0.0432874
ILMN_1357040	Cenpt	0	-0.0396686	0.718886	0.999928	0		ILMN_1357040	Cenpt	0	-0.149758	0.158268	0.999928	0		RGD1310609	-2.10655	0.000611106	-2.56265	0.0259231
ILMN_1364176	Centb1	1	-0.0962991	0.487195	0.100633	0		ILMN_1364176	Centb1	1	-3.99118	0.000382182	0.00259339	1		RGD1310671	-1.6225	0.00131092	-2.38795	0.0175364
ILMN_1349431	Centb5	0	-0.0887527	0.415875	0.999928	0		ILMN_1349431	Centb5	0	-0.0879144	0.541425	0.999865	0		RGD1310674	-1.98713	0.000606746	-1.61774	0.0152413
ILMN_1374669	Centd1	1	0.0813106	0.628543	0.124783	0		ILMN_1374669	Centd1	1	-0.694545	0.165172	0.0593259	0		RGD1310722	-1.47942	0.00531407	-1.26777	0.0127099
ILMN_1361547	Centd2	1	-0.820189	0.00498857	0.00279602	0		ILMN_1361547	Centd2	1	-1.91844	0.000422264	0.00260188	1		RGD1310774	-1.95807	0.00256791	-2.12249	0.0135992
ILMN_1351443	Centd3	0	-0.00468767	0.97601	0.999928	0		ILMN_1351443	Centd3	0	0.00724817	0.966994	0.999844	0		RGD1310861	-1.52907	0.00260014	-1.03573	0.03109
ILMN_1373624	Centg1	0	0.0591437	0.614233	0.999928	0		ILMN_1373624	Centg1	0	0.0713401	0.539849	0.999928	0		RGD1310875	-1.48641	0.00822605	-1.40869	0.0298783
ILMN_1357547	Centg2	1	-1.34424	0.0171773	0.00676913	1		ILMN_1357547	Centg2	1	-2.35833	0.0029641	0.00879099	1		RGD1310905	-1.75557	0.00318814	-1.57938	0.0359119
ILMN_1369570	Centg3	1	-0.494053	0.0234329	0.00852827	0		ILMN_1369570	Centg3	1	-0.786098	0.0130334	0.0155609	0		RGD1310925	-1.71665	0.00703889	-1.77673	0.0319336
ILMN_1349088	Cep1	0	-0.00310963	0.998712	0.999928	0		ILMN_1349088	Cep1	0	-0.263212	0.0631136	0.999924	0		RGD1310931	-2.33655	0.000833574	-2.34883	0.0266079
ILMN_1361315	Cep152	0	-0.304045	0.0589277	0.999928	0		ILMN_1361315	Cep152	0	-0.746013	0.033328	0.999928	0		RGD1310937	-2.01549	0.000134827	-2.62392	0.00753232
ILMN_1370970	Cep55	0	0.0569269	0.511673	0.999928	0		ILMN_1370970	Cep55	0	-0.0726447	0.443246	0.999746	0		RGD1311072	-2.51421	1.20696e-05	-2.45393	0.00553854
ILMN_1369111	Cep57	1	-0.0109839	0.964815	0.178331	0		ILMN_1369111	Cep57	1	-0.578351	0.104284	0.044741	0		RGD1311122	-1.25341	0.0151242	-1.73145	0.0440727
ILMN_1366250	Cep68	0	-0.193728	0.253421	0.99961	0		ILMN_1366250	Cep68	0	-0.0553885	0.566092	0.999928	0		RGD1311136	-1.01178	0.00148665	-1.43167	0.00218922
ILMN_1353004	Cep70	1	-0.138953	0.449203	0.0938819	0		ILMN_1353004	Cep70	1	-0.262402	0.0834319	0.0390275	0		RGD1311186	-1.97078	0.000743029	-1.52543	0.0388558
ILMN_1650325	Cep76	1	-0.144269	0.499758	0.102836	0		ILMN_1650325	Cep76	1	-0.630478	0.00548555	0.0113102	0		RGD1311298	-1.3077	0.0134718	-2.70796	0.0083118
ILMN_1367829	Cept1	1	-0.907056	0.0425817	0.0134748	0		ILMN_1367829	Cept1	1	-0.893659	0.248775	0.0786445	0		RGD1311307	-3.13223	0.000595296	-2.07617	0.0379521
ILMN_1376709	Cercam	1	-0.424305	0.0349	0.0113805	0		ILMN_1376709	Cercam	1	-0.23786	0.257328	0.0805292	0		RGD1311316	-1.44509	0.00388427	-2.02526	0.035467
ILMN_1364097	Cerk	1	-1.3172	0.00740621	0.00379302	1		ILMN_1364097	Cerk	1	-2.54355	0.0101936	0.0136528	1		RGD1311381	-1.60166	0.00448874	-2.33236	0.0252415
ILMN_1357047	Ces2	0	-0.0606744	0.688295	0.999811	0		ILMN_1357047	Ces2	0	-0.0772495	0.422141	0.999896	0		RGD1311433	-2.00679	0.000536407	-2.84606	0.00214202
ILMN_1376983	Ces3	1	-1.49499	0.022367	0.00826566	1		ILMN_1376983	Ces3	1	-0.0085436	0.829534	0.202362	0		RGD1311435	-2.14613	0.00042249	-2.32079	0.015073
ILMN_1376497	Ces7	0	0.0678219	0.44389	0.999746	0		ILMN_1376497	Ces7	0	0.131069	0.0978908	0.999106	0		RGD1311444	-1.47444	0.0059045	-1.49668	0.0307456
ILMN_1650982	Cesl1	0	-0.0515841	0.802592	0.999907	0		ILMN_1650982	Cesl1	0	0.0520524	0.62824	0.999928	0		RGD1311539	-1.56371	0.00151725	-1.80774	0.0330245
ILMN_1352601	Cetn1	0	-0.109851	0.303333	0.999662	0		ILMN_1352601	Cetn1	0	-0.010751	0.809853	0.999928	0		RGD1311593	-2.11515	0.00426934	-2.5616	0.0119136
ILMN_1349966	Cetn2	1	-1.76648	0.00887888	0.00430453	1		ILMN_1349966	Cetn2	1	-1.80497	0.115923	0.0469626	1		RGD1311624	-1.0877	0.00279873	-2.35649	0.000598078
ILMN_1361791	Cetn3	1	-0.153549	0.771373	0.148523	0		ILMN_1361791	Cetn3	1	-1.24343	0.157911	0.0578519	0		RGD1311703	-2.86023	0.0015314	-2.848	0.0289915
ILMN_1353048	Cetn4	0	0.0364789	0.73724	0.999928	0		ILMN_1353048	Cetn4	0	0.220098	0.0255997	0.999928	0		RGD1311745	-2.12236	0.00150108	-2.33927	0.0391394
ILMN_1351404	Cfb	1	-1.18529	0.313	0.0691122	0		ILMN_1351404	Cfb	1	-1.68744	0.124694	0.0491325	1		RGD1311783	-1.1617	0.000826872	-1.58695	0.0229974
ILMN_1371456	Cfd	1	-1.20847	0.202365	0.0477117	1		ILMN_1371456	Cfd	1	-0.740345	0.529928	0.141105	0		RGD1311805	-2.07274	6.2432e-05	-1.82767	0.0386943
ILMN_1366130	Cfdp1	1	-1.97445	0.0131376	0.00559439	1		ILMN_1366130	Cfdp1	1	-3.21413	0.0144684	0.016564	1		RGD1311830	-3.47729	0.00152985	-2.80459	0.000120858
ILMN_1357149	Cfh	1	-0.686567	0.334503	0.0730348	0		ILMN_1357149	Cfh	1	-1.26891	0.173242	0.0614019	0		RGD1311849	-1.94925	1.39709e-05	-2.15313	0.0085775
ILMN_1353199	Cfhl1	0	0.11732	0.250362	0.999606	0		ILMN_1353199	Cfhl1	0	0.0910767	0.20834	0.999541	0		RGD1311907	-1.07423	0.00156178	-2.01397	0.00358458
ILMN_1357309	Cfi	0	-0.0108888	0.941072	0.999928	0		ILMN_1357309	Cfi	0	-0.0283106	0.666991	0.99985	0		RGD1311920	-1.35367	0.00652235	-2.4803	0.012767
ILMN_1362054	Cfl1	1	-2.78829	0.011926	0.00526803	1		ILMN_1362054	Cfl1	1	-1.22827	0.153703	0.0568149	0		RGD1311925	-2.67996	0.000252202	-1.82177	0.0436964
ILMN_1352220	Cfl2	1	-1.76824	0.0229452	0.00842743	1		ILMN_1352220	Cfl2	1	-0.890604	0.0183853	0.0187463	0		RGD1359108	-1.80816	0.000816514	-1.74733	0.0126388
ILMN_1357130	Cflar	1	-0.613721	0.0662616	0.0191572	0		ILMN_1357130	Cflar	1	-2.63	1.67581e-05	0.000598904	1		RGD1359127	-1.58142	0.00149279	-1.77404	0.0449185
ILMN_1354543	Cftr	0	-0.0450989	0.714216	0.999927	0		ILMN_1354543	Cftr	0	0.028637	0.664841	0.999885	0		RGD1359191	-1.03881	0.00629065	-1.33759	0.0358954
ILMN_1372276	Cga	0	-0.106399	0.313798	0.999671	0		ILMN_1372276	Cga	0	-0.0169189	0.747375	0.999916	0		RGD1359310	-1.41109	0.00424183	-1.85572	0.0298104
ILMN_1352176	Cggbp1	1	-0.0699634	0.81243	0.154902	0		ILMN_1352176	Cggbp1	1	-1.09563	0.0221986	0.020403	1		RGD1359529	-3.04166	0.00384461	-2.83802	0.0116957
ILMN_1363112	Cgm4	0	0.0303005	0.7725	0.999823	0		ILMN_1363112	Cgm4	0	0.0746424	0.36065	0.999928	0		RGD1359616	-1.08224	0.00150366	-1.91526	0.00339298
ILMN_1368283	Cgn	0	-0.0248199	0.848978	0.999928	0		ILMN_1368283	Cgn	0	0.0865016	0.335856	0.999688	0		RGD1559149	-1.33659	0.00460188	-1.66185	0.022727
ILMN_1349519	Cgref1	0	-0.276543	0.112381	0.999212	0		ILMN_1349519	Cgref1	0	0.00439392	0.927168	0.999865	0		RGD1559475	-1.37594	0.00601877	-1.15876	0.037086
ILMN_1367213	Cgrrf1	1	-0.231988	0.583976	0.117307	0		ILMN_1367213	Cgrrf1	1	-0.967866	0.0996619	0.0433653	0		RGD1559513	-1.00759	0.00294868	-1.8977	0.0116218
ILMN_1367421	Ch25h	0	-0.0024813	0.995975	0.999928	0		ILMN_1367421	Ch25h	0	-0.0820092	0.478345	0.999928	0		RGD1559610	-1.00922	0.0138189	-2.17849	0.0338096
ILMN_1368718	Chac1	0	-0.0781375	0.406859	0.99973	0		ILMN_1368718	Chac1	0	-0.0370595	0.653035	0.999928	0		RGD1559704	-3.20945	0.0015282	-2.19015	0.0299633
ILMN_1360446	Chad	0	-0.0501883	0.725326	0.999928	0		ILMN_1360446	Chad	0	-0.309755	0.068749	0.998758	0		RGD1559720	-1.84182	0.000175594	-1.22627	0.0354914
ILMN_1351353	Chaf1b	0	0.0728491	0.465464	0.999755	0		ILMN_1351353	Chaf1b	0	-0.385845	0.0217356	0.996238	0		RGD1559787	-2.59063	0.00151012	-1.71046	0.0120491
ILMN_1363883	Chat	0	0.0130735	0.872484	0.999928	0		ILMN_1363883	Chat	0	0.0531482	0.66028	0.999806	0		RGD1559843	-2.15869	0.000589654	-1.96696	0.019412
ILMN_1374396	Chchd1	1	-1.6815	0.00491507	0.00280345	1		ILMN_1374396	Chchd1	1	-0.700886	0.360383	0.104146	0		RGD1559845	-2.52723	0.00265665	-2.64551	0.0297526
ILMN_1374462	Chchd3	1	-1.92738	0.0202866	0.00770007	1		ILMN_1374462	Chchd3	1	-0.992254	0.232169	0.0753385	0		RGD1559877	-3.55228	1.08771e-05	-3.33105	0.0379066
ILMN_1350912	Chchd4	1	-1.67359	0.000681141	0.000823413	1		ILMN_1350912	Chchd4	1	-1.08603	0.116741	0.0472047	1		RGD1559895	-1.1909	0.000618243	-1.88595	0.00239263
ILMN_1359420	Chchd5	1	-0.962052	0.00322544	0.00208374	0		ILMN_1359420	Chchd5	1	-1.34099	0.0526795	0.0308972	1		RGD1559901	-2.53559	2.67813e-05	-1.59335	0.0402954
ILMN_1651136	Chchd6	1	-0.443774	0.056013	0.0167236	0		ILMN_1651136	Chchd6	1	-0.71615	0.00526793	0.01114	0		RGD1559909	-1.36903	0.000826684	-2.1409	0.0117363
ILMN_1351901	Chd1	1	-0.251577	0.176499	0.0424773	0		ILMN_1351901	Chd1	1	-2.01168	2.86678e-06	0.000204907	1		RGD1559923	-2.48417	0.000842466	-1.94023	0.0205473
ILMN_1350539	Chd1l	1	-0.637182	0.00444048	0.00265439	0		ILMN_1350539	Chd1l	1	-2.17045	0.00796146	0.0123439	1		RGD1559938	-1.84127	0.00378777	-2.05015	0.031008
ILMN_1362308	Chd2	1	0.467792	0.0808295	0.0223757	0		ILMN_1362308	Chd2	1	0.0281808	0.943821	0.224321	0		RGD1559963	1.47607	0.00172457	1.01736	0.00128183
ILMN_1369007	Chd3	1	0.0226806	0.81404	0.155156	0		ILMN_1369007	Chd3	1	-2.03219	0.000249403	0.00251077	1		RGD1559986	-2.09195	0.000193997	-1.80795	0.0324268
ILMN_1359896	Chd4	1	-2.19315	0.00075984	0.000824796	1		ILMN_1359896	Chd4	1	-2.81433	0.0165262	0.0178255	1		RGD1560212	-2.88861	6.76075e-05	-2.99564	0.0249791
ILMN_1369694	Chd6	1	-0.479683	0.140784	0.0351611	0		ILMN_1369694	Chd6	1	-1.65654	0.0090882	0.0129659	1		RGD1560511	-1.75592	0.000836846	-2.31824	0.0232927
ILMN_1357667	Chd7	1	-1.27442	0.000684003	0.000819796	1		ILMN_1357667	Chd7	1	-1.77829	0.0005079	0.0028965	1		RGD1560513	-2.07927	0.000198424	-2.40295	0.0250595
ILMN_1363589	Chd8	1	-1.13832	0.0228834	0.00841394	1		ILMN_1363589	Chd8	1	-2.06243	0.0789473	0.0378123	1		RGD1560523	-1.57012	0.00267046	-1.41736	0.0230321
ILMN_1370073	Chdh	0	0.0190157	0.872323	0.999928	0		ILMN_1370073	Chdh	0	-0.00776051	0.824022	0.999928	0		RGD1560544	-1.91276	0.00110867	-1.88575	0.029272
ILMN_1375030	Chek1	1	-0.30328	0.426221	0.0897149	0		ILMN_1375030	Chek1	1	-0.16146	0.413616	0.115967	0		RGD1560566	-1.48188	0.00265633	-1.71797	0.0352763
ILMN_1370114	Chek2	1	-0.0699837	0.511101	0.104811	0		ILMN_1370114	Chek2	1	-1.3219	0.00693524	0.0119929	1		RGD1560568	-1.86532	0.00229623	-2.14787	0.027059
ILMN_1359149	Cherp	1	-0.821448	0.00490351	0.00280829	0		ILMN_1359149	Cherp	1	-2.92539	0.00261401	0.00813526	1		RGD1560581	-2.44984	0.000523264	-1.11728	0.0324311
ILMN_1353255	Ches1	1	0.437931	0.231042	0.0533866	0		ILMN_1353255	Ches1	1	-0.0939277	0.723877	0.18165	0		RGD1560592	-1.01381	0.0103697	-1.05839	0.0469656
ILMN_1364233	Chfr	1	-0.550306	0.00773074	0.0038581	0		ILMN_1364233	Chfr	1	-1.21116	0.0349692	0.0256006	1		RGD1560708	-1.50425	0.00444417	-1.48774	0.0379595
ILMN_1353197	Chga	0	-0.0349036	0.710836	0.999928	0		ILMN_1353197	Chga	0	0.036141	0.620351	0.999928	0		RGD1560797	-2.08818	0.00527446	-1.5945	0.0297653
ILMN_1359665	Chgb	0	0.148717	0.189617	1	0		ILMN_1359665	Chgb	0	-0.0491982	0.59137	0.999928	0		RGD1560812	-1.30595	0.00130366	-2.22829	0.00373055
ILMN_1359657	Chi3l1	1	-1.01953	0.0678884	0.0195	1		ILMN_1359657	Chi3l1	1	-1.61649	0.263635	0.081763	0		RGD1560826	-2.65291	0.00152223	-2.06333	0.0212388
ILMN_1371425	Chi3l3	0	-0.167098	0.202061	0.999529	0		ILMN_1371425	Chi3l3	0	-0.0271293	0.648366	0.999928	0		RGD1560896	-3.83808	0.000817244	-2.53918	0.0419918
ILMN_1366656	Chi3l4	0	-0.00234033	0.994526	0.999928	0		ILMN_1366656	Chi3l4	0	-0.000814405	0.887458	0.999837	0		RGD1560961	-1.92173	0.00150415	-2.45681	0.0158096
ILMN_1359723	Chic2	1	-0.838163	0.0144412	0.00600794	0		ILMN_1359723	Chic2	1	-1.85695	0.0197801	0.0190369	1		RGD1560964	-2.41472	0.00526649	-3.24766	0.0181948
ILMN_1371329	Chit1	0	-0.201014	0.118016	0.999928	0		ILMN_1371329	Chit1	0	-0.0174992	0.73563	0.999928	0		RGD1560991	-1.60092	0.00281576	-1.62058	0.0437779
ILMN_1356719	Chka	1	-1.17264	0.00197962	0.00150653	1		ILMN_1356719	Chka	1	-1.88525	0.000271938	0.00256878	1		RGD1561110	-1.03788	0.00601743	-1.06306	0.0151426
ILMN_1372444	Chkb	1	-2.04308	0.00020841	0.000458975	1		ILMN_1372444	Chkb	1	-1.9643	0.00471217	0.0104491	1		RGD1561111	-2.53567	0.000595302	-2.20901	0.0275223
ILMN_2039780	Chm	1	0.567639	0.0371921	0.0119975	0		ILMN_2039780	Chm	1	-0.212119	0.0835437	0.0390628	0		RGD1561141	-2.43829	0.00151217	-1.65661	0.0302105
ILMN_1356094	Chmp5	1	-0.718867	0.0804102	0.022289	0		ILMN_1356094	Chmp5	1	-1.48038	0.104331	0.0447432	1		RGD1561154	-2.62072	0.0013099	-3.15954	0.020293
ILMN_1375080	Chmp6	1	-1.32105	0.00278856	0.00184115	1		ILMN_1375080	Chmp6	1	-1.29147	0.0741293	0.0365329	1		RGD1561179	-2.81921	0.00368352	-1.16115	0.0458909
ILMN_1361740	Chmp7	1	-0.972197	0.0213369	0.00802082	0		ILMN_1361740	Chmp7	1	-0.887836	0.00126956	0.00563622	0		RGD1561195	-3.1449	3.98316e-05	-1.95478	0.0406683
ILMN_1376930	Chn1	1	-1.35281	0.000339464	0.0005948	1		ILMN_1376930	Chn1	1	-0.936714	0.196873	0.067415	0		RGD1561198	-2.05434	0.00062526	-2.63616	0.0297722
ILMN_1376494	Chn2	0	0.0315329	0.753341	0.999821	0		ILMN_1376494	Chn2	0	-0.457979	0.0421832	0.998023	0		RGD1561219	-1.31734	0.00836345	-2.46729	0.0161
ILMN_1359498	Chodl	0	0.0240417	0.76284	0.999928	0		ILMN_1359498	Chodl	0	0.0329879	0.750443	0.99982	0		RGD1561264	-1.36451	0.011847	-1.34512	0.0303527
ILMN_1367875	Chordc1	1	-0.781332	0.219813	0.0511224	0		ILMN_1367875	Chordc1	1	-1.55144	0.104637	0.0445447	1		RGD1561287	-2.46637	0.000153966	-2.06145	0.0365008
ILMN_1366289	Chp	1	0.301579	0.52246	0.106723	0		ILMN_1366289	Chp	1	-0.571497	0.264932	0.082023	0		RGD1561319	-3.8745	7.93946e-05	-3.65984	0.0257767
ILMN_1369323	Chp2	0	-0.240312	0.069876	0.999928	0		ILMN_1369323	Chp2	0	0.0673793	0.513927	0.999928	0		RGD1561639	-2.06307	0.00030395	-1.75322	0.0250209
ILMN_1360726	Chpf	1	-2.2636	0.000323793	0.000607232	1		ILMN_1360726	Chpf	1	-2.4067	0.00729472	0.0120416	1		RGD1561653	-2.57756	0.000833182	-2.65699	0.0163764
ILMN_1369771	Chpt1	1	-0.271837	0.36511	0.078554	0		ILMN_1369771	Chpt1	1	-0.203435	0.13628	0.0524545	0		RGD1561676	-1.05614	0.0027984	-1.96088	0.0136384
ILMN_1354675	Chrac1	1	-1.48934	0.00286031	0.00187087	1		ILMN_1354675	Chrac1	1	-0.715415	0.307635	0.0922213	0		RGD1561681	-2.44789	0.00157939	-1.67729	0.0205743
ILMN_1363191	Chrd	0	-0.145926	0.194977	0.999928	0		ILMN_1363191	Chrd	0	0.060443	0.624054	0.999799	0		RGD1561694	-1.90204	0.000825623	-2.59739	0.0349378
ILMN_1349973	Chrdl1	0	0.162387	0.139752	0.999352	0		ILMN_1349973	Chrdl1	0	-0.0297589	0.685558	0.999928	0		RGD1561768	-2.58365	0.000593393	-2.7076	0.0448997
ILMN_1365289	Chrdl2	0	0.19268	0.126711	0.999928	0		ILMN_1365289	Chrdl2	0	0.0718299	0.526324	0.999928	0		RGD1561789	3.79589	9.89264e-08	1.48259	0.0320486
ILMN_1361649	Chrm1	0	-0.100305	0.420866	0.999928	0		ILMN_1361649	Chrm1	0	0.136982	0.0463693	0.999928	0		RGD1561817	-1.41723	0.00383521	-2.42576	0.00853711
ILMN_1363635	Chrm2	1	0.733547	0.113508	0.0294657	0		ILMN_1363635	Chrm2	1	-0.0167597	0.747062	0.186204	0		RGD1561875	-1.58758	0.0029092	-1.30177	0.0264108
ILMN_1351883	Chrm3	1	0.00378688	0.959731	0.177568	0		ILMN_1351883	Chrm3	1	-0.402614	0.339632	0.099531	0		RGD1561940	-1.56075	0.00090832	-2.69189	0.0025087
ILMN_1369975	Chrm4	0	0.0237962	0.800193	0.999827	0		ILMN_1369975	Chrm4	0	0.0975754	0.438899	0.999928	0		RGD1561967	-2.34378	0.000828226	-1.26578	0.0243049
ILMN_1355921	Chrm5	0	-0.030956	0.776687	0.999928	0		ILMN_1355921	Chrm5	0	0.121649	0.329213	1	0		RGD1562114	-1.1938	0.00540019	-2.14868	0.0298304
ILMN_1650089	Chrna1	0	-0.0784335	0.694735	0.999928	0		ILMN_1650089	Chrna1	0	-0.0198493	0.746096	0.99982	0		RGD1562153	-3.17774	0.00150972	-2.12215	0.0455135
ILMN_1354311	Chrna10	0	0.0303183	0.725809	0.999928	0		ILMN_1354311	Chrna10	0	-0.13434	0.185316	0.999928	0		RGD1562162	-2.53108	0.0027981	-2.51738	0.0243063
ILMN_1356988	Chrna2	0	-0.151151	0.181291	0.999928	0		ILMN_1356988	Chrna2	0	-0.145229	0.317501	0.999928	0		RGD1562214	-1.10961	0.00292995	-2.70881	0.0181158
ILMN_1374203	Chrna3	0	0.126281	0.208018	0.999541	0		ILMN_1374203	Chrna3	0	0.0997048	0.494123	0.999928	0		RGD1562218	-1.52528	0.00424355	-2.14878	0.00368272
ILMN_1372659	Chrna4	0	0.00974656	0.90066	0.999928	0		ILMN_1372659	Chrna4	0	0.0144733	0.955241	0.999843	0		RGD1562231	-1.32713	0.00152147	-2.52536	0.00264954
ILMN_2038816	Chrna5	0	0.0752926	0.535341	0.999928	0		ILMN_2038816	Chrna5	0	-0.0174759	0.769602	0.999928	0		RGD1562258	-1.31412	0.000511701	-1.94044	0.0180272
ILMN_2040776	Chrna7	0	0.102918	0.32539	0.99968	0		ILMN_2040776	Chrna7	0	-0.0297319	0.608759	0.999795	0		RGD1562315	-2.00451	0.000813592	-2.82213	0.0148932
ILMN_1364543	Chrna9	0	-0.134091	0.256641	0.999928	0		ILMN_1364543	Chrna9	0	-0.0288597	0.632909	0.9998	0		RGD1562323	-2.18429	0.0014994	-1.36794	0.0437374
ILMN_1372351	Chrnb1	0	-0.470972	0.0576397	0.999928	0		ILMN_1372351	Chrnb1	0	-0.041006	0.706005	0.999928	0		RGD1562501	-1.4692	0.00587715	-1.27214	0.0350945
ILMN_1355141	Chrnb2	0	-0.321052	0.0652069	0.998695	0		ILMN_1355141	Chrnb2	0	-0.0690126	0.586218	0.999928	0		RGD1562502	-1.15173	0.0219488	-2.05911	0.0251479
ILMN_1348908	Chrnb3	0	-0.0369851	0.715505	0.999928	0		ILMN_1348908	Chrnb3	0	0.0472654	0.63468	0.999801	0		RGD1562563	-1.65515	0.00894299	-3.69455	0.00244297
ILMN_1359890	Chrnb4	0	-0.132552	0.383835	0.999718	0		ILMN_1359890	Chrnb4	0	-0.0384136	0.642087	0.999928	0		RGD1562567	-1.30114	0.0205634	-1.79301	0.0324118
ILMN_1366954	Chrnd	1	-0.086554	0.651586	0.128658	0		ILMN_1366954	Chrnd	1	-0.153035	0.371717	0.106803	0		RGD1562582	-1.11213	0.00291546	-2.16128	0.0119031
ILMN_1359490	Chrne	1	0.198978	0.249269	0.0568555	0		ILMN_1359490	Chrne	1	-3.30135	1.28045e-05	0.000538364	1		RGD1562747	-1.71915	0.000419095	-1.06784	0.0498442
ILMN_1349435	Chrng	0	0.0952774	0.418934	0.999736	0		ILMN_1349435	Chrng	0	-0.290303	0.0603768	0.999928	0		RGD1562760	-3.24281	0.00025025	-3.0015	0.026612
ILMN_1376641	Chst1	1	-0.373012	0.0837879	0.0230579	0		ILMN_1376641	Chst1	1	-1.26356	0.0371356	0.026108	1		RGD1562801	-1.29221	0.000844364	-1.07985	0.025379
ILMN_1368596	Chst10	1	-0.352316	0.0947886	0.0255169	0		ILMN_1368596	Chst10	1	-0.696269	0.135865	0.0523604	0		RGD1562835	-1.62653	0.00184968	-1.85536	0.0464567
ILMN_1368516	Chst11	0	0.173651	0.238126	0.99959	0		ILMN_1368516	Chst11	0	0.0734127	0.622283	0.999928	0		RGD1562836	-2.68709	0.000503389	-1.30116	0.027994
ILMN_1351631	Chst12	1	-0.186531	0.136094	0.0341674	0		ILMN_1351631	Chst12	1	-1.02949	0.00940502	0.0131467	1		RGD1562884	-2.59713	0.000417953	-2.37747	0.0243065
ILMN_1361317	Chst2	1	-0.0759847	0.438824	0.09193	0		ILMN_1361317	Chst2	1	-2.6674	0.000970771	0.00445742	1		RGD1562968	-1.65062	0.00082528	-1.07333	0.0292554
ILMN_1358740	Chst3	0	0.0119148	0.887297	0.999928	0		ILMN_1358740	Chst3	0	-0.00933368	0.810336	0.999928	0		RGD1562983	-1.82292	0.00059861	-2.05842	0.0412377
ILMN_1372670	Chst4	0	0.120893	0.258412	0.999928	0		ILMN_1372670	Chst4	0	0.12877	0.133151	0.999323	0		RGD1563050	-1.89662	0.00125501	-1.84221	0.0369747
ILMN_1360699	Chst7	0	-0.242819	0.0911286	0.999928	0		ILMN_1360699	Chst7	0	-0.100079	0.407503	0.999928	0		RGD1563106	-1.05376	0.00111441	-1.3209	0.0117899
ILMN_1353250	Chst8	0	0.0742275	0.455482	0.999928	0		ILMN_1353250	Chst8	0	-0.0122875	0.776687	0.999928	0		RGD1563123	-2.31537	0.000448769	-1.24643	0.0293894
ILMN_1368315	Chst9	0	-0.140968	0.336178	0.999928	0		ILMN_1368315	Chst9	0	-0.0620927	0.488488	0.999928	0		RGD1563135	-1.11019	0.0156784	-1.77389	0.0481252
ILMN_1354592	Chsy1	1	-0.219363	0.333772	0.0728943	0		ILMN_1354592	Chsy1	1	-0.884102	0.0228897	0.0205365	0		RGD1563311	-2.69653	0.00110592	-2.55651	0.017993
ILMN_2039012	Chuk	1	-0.363874	0.075404	0.0211809	0		ILMN_2039012	Chuk	1	-0.926373	0.0186793	0.0183481	0		RGD1563325	-1.68862	0.00897086	-2.10083	0.0298522
ILMN_1356595	Churc1	1	-1.34374	0.0234323	0.00852992	1		ILMN_1356595	Churc1	1	-0.496243	0.445348	0.122808	0		RGD1563344	-3.08128	0.00281685	-3.55995	0.00245666
ILMN_2039534	Chx10	0	0.191499	0.312027	0.99967	0		ILMN_2039534	Chx10	0	-0.081868	0.300757	0.99966	0		RGD1563476	-4.18773	0.00061842	-2.44893	0.0415962
ILMN_1371241	Ciao1	1	-1.03427	0.00423974	0.00259627	1		ILMN_1371241	Ciao1	1	-1.09604	0.0985812	0.0430085	1		RGD1563508	-1.13801	0.00443866	-2.38931	0.00264294
ILMN_1353600	Ciapin1	1	-2.31434	0.00895503	0.00433269	1		ILMN_1353600	Ciapin1	1	-1.83001	0.0961971	0.0422347	1		RGD1563531	-1.16967	0.00111476	-1.58792	0.00671079
ILMN_1362786	Cias1	0	0.00220281	0.966672	0.999928	0		ILMN_1362786	Cias1	0	-0.126121	0.558847	0.999784	0		RGD1563551	-2.61917	0.000423622	-1.55963	0.0439061
ILMN_1370750	Cib1	1	-2.03872	0.000323512	0.000608062	1		ILMN_1370750	Cib1	1	-0.75275	0.484802	0.131092	0		RGD1563599	-3.0706	0.00149661	-1.17556	0.0398937
ILMN_2040592	Cib2	0	0.0861191	0.608276	0.999928	0		ILMN_2040592	Cib2	0	-0.00201285	0.879246	0.999836	0		RGD1563601	-2.80992	0.000418357	-1.7615	0.0458831
ILMN_1367191	Cic	1	-1.92936	1.71484e-05	7.95997e-05	1		ILMN_1367191	Cic	1	-2.61891	0.00166802	0.00687831	1		RGD1563634	-1.58065	0.00281159	-2.91065	0.0151963
ILMN_1361879	Cidea	1	-2.95028	0.00141041	0.00122605	1		ILMN_1361879	Cidea	1	0.0347413	0.827982	0.202075	0		RGD1563679	-1.3013	0.00892114	-2.02861	0.0361085
ILMN_1350030	Cideb	0	0.15321	0.359461	0.999979	0		ILMN_1350030	Cideb	0	0.0315035	0.926099	0.999928	0		RGD1563689	-1.37482	0.00379789	-2.14409	0.00753453
ILMN_1365952	Cidec	1	-0.188053	0.468602	0.0974152	0		ILMN_1365952	Cidec	1	-0.0534007	0.50475	0.135427	0		RGD1563786	-2.20804	0.000416945	-2.20267	0.0218188
ILMN_1373305	Ciita	0	-0.0510925	0.673966	0.999808	0		ILMN_1373305	Ciita	0	-0.23134	0.160844	0.999928	0		RGD1563812	-2.56016	0.00144652	-2.64713	0.034956
ILMN_1362842	Cilp	0	-0.593599	0.0648849	0.999928	0		ILMN_1362842	Cilp	0	0.086832	0.333441	0.999686	0		RGD1563839	-1.47917	0.000825904	-2.21525	0.00671246
ILMN_1363477	Cilp2	0	-0.0178507	0.846402	0.999928	0		ILMN_1363477	Cilp2	0	0.0476872	0.775559	0.999928	0		RGD1563853	-1.99474	0.0138456	-2.11832	0.0175737
ILMN_1375221	Cip29	1	-3.0963	1.60884e-05	7.68008e-05	1		ILMN_1375221	Cip29	1	-2.22086	0.121377	0.0481086	1		RGD1563963	-2.38922	7.38071e-05	-1.68164	0.0324153
ILMN_1363569	Cip98	0	-0.925484	0.00515215	0.999928	0		ILMN_1363569	Cip98	0	-0.164303	0.189019	0.999502	0		RGD1563971	-1.55521	0.00652712	-1.48535	0.026607
ILMN_1368730	Cipar1	1	-1.39582	0.00493036	0.00280171	1		ILMN_1368730	Cipar1	1	-0.551054	0.0531852	0.0310833	0		RGD1563990	-1.30708	0.0004889	-1.56085	0.00664402
ILMN_1359605	Cir	1	-0.996723	0.00274785	0.00182502	0		ILMN_1359605	Cir	1	-1.83587	0.0233552	0.0207029	1		RGD1564058	-3.32848	6.86707e-05	-2.26377	0.0376836
ILMN_1369235	Cirbp	1	-0.433446	0.302638	0.0671419	0		ILMN_1369235	Cirbp	1	-2.35229	0.0174913	0.0184852	1		RGD1564087	-1.06743	0.0216007	-2.00872	0.0294175
ILMN_1349761	Cirh1a	1	-2.45524	3.70934e-06	2.9966e-05	1		ILMN_1349761	Cirh1a	1	-3.27694	0.0246414	0.0210848	1		RGD1564247	-1.14244	0.00527399	-1.81996	0.00856848
ILMN_1359708	Cish	0	-0.487302	0.0128804	0.999928	0		ILMN_1359708	Cish	0	-0.158343	0.261472	0.99962	0		RGD1564300	-1.51269	0.0076657	-2.6524	0.00860884
ILMN_1364883	Cit	0	-0.0995814	0.338271	0.99969	0		ILMN_1364883	Cit	0	-0.118232	0.25004	0.999928	0		RGD1564400	-1.95397	0.000625861	-1.16098	0.0482117
ILMN_1364035	Cited1	0	-0.144122	0.391402	0.999928	0		ILMN_1364035	Cited1	0	0.0699419	0.606988	0.999928	0		RGD1564423	-3.31377	4.17319e-05	-2.75452	0.0358805
ILMN_1352067	Cited2	1	-0.70164	0.113621	0.0294814	0		ILMN_1352067	Cited2	1	-2.83988	0.0332264	0.0249464	1		RGD1564451	-1.62999	0.0064356	-4.12436	0.00665401
ILMN_1349361	Cited4	0	-1.26476	0.00128804	0.999928	0		ILMN_1349361	Cited4	0	-0.0484559	0.584125	0.999928	0		RGD1564454	-1.27488	0.000832304	-1.9132	0.0224825
ILMN_1357503	Ciz1	1	-0.270704	0.165614	0.0402963	0		ILMN_1357503	Ciz1	1	-0.827341	0.0169611	0.0180763	0		RGD1564512	-2.99209	0.000372052	-2.1959	0.0434365
ILMN_1366118	Ckap1	1	-1.52457	0.0124852	0.0053738	1		ILMN_1366118	Ckap1	1	-1.51553	0.0516243	0.0305879	1		RGD1564603	-1.3507	0.00956621	-1.53	0.0253751
ILMN_1370644	Ckap4	1	-2.04548	0.00487718	0.00281238	1		ILMN_1370644	Ckap4	1	-0.65208	0.171477	0.0609678	0		RGD1564623	-2.01006	0.00112274	-1.97416	0.0422612
ILMN_1374733	Ckap5	1	-2.14944	1.4526e-08	6.59689e-07	1		ILMN_1374733	Ckap5	1	-0.91793	0.0221374	0.020373	0		RGD1564725	-1.02883	0.0144351	-1.31415	0.0181503
ILMN_1370888	Ckb	1	-2.33137	0.00230224	0.00158158	1		ILMN_1370888	Ckb	1	-1.32756	0.111328	0.0457755	1		RGD1564883	-1.1845	0.0151165	-1.86284	0.0422793
ILMN_1366945	Cklf	1	0.207178	0.277572	0.0624382	0		ILMN_1366945	Cklf	1	0.0334445	0.919704	0.219881	0		RGD1564914	-1.82859	0.00379691	-2.86106	0.00253712
ILMN_1358050	Cklfsf5	0	-0.0966697	0.418905	0.999859	0		ILMN_1358050	Cklfsf5	0	0.00546727	0.930929	0.999928	0		RGD1564938	-2.12579	0.000667726	-1.5798	0.032607
ILMN_1350890	Ckm	1	-4.47139	0.00344769	0.0022078	1		ILMN_1350890	Ckm	1	0.129698	0.156819	0.0575992	0		RGD1565002	-2.26649	0.00244787	-2.02295	0.0380167
ILMN_1353001	Ckmt2	0	-0.131734	0.307036	0.999928	0		ILMN_1353001	Ckmt2	0	0.0370041	0.820802	0.999928	0		RGD1565047	-1.47912	0.00881737	-1.59359	0.0242785
ILMN_1360605	Clasp1	0	-0.323511	0.107873	0.999182	0		ILMN_1360605	Clasp1	0	-0.0719422	0.473515	0.999928	0		RGD1565055	-1.02316	0.00110705	-1.55805	0.00231577
ILMN_1349509	Clasp2	1	-1.40182	0.0440471	0.0138343	1		ILMN_1349509	Clasp2	1	-1.69355	0.0144603	0.0165636	1		RGD1565099	-2.07416	0.000154793	-3.79485	0.00664602
ILMN_1361466	Clca2	0	0.0803681	0.409757	0.999928	0		ILMN_1361466	Clca2	0	0.045301	0.700048	0.999928	0		RGD1565137	-3.70074	0.000625376	-1.92534	0.0496294
ILMN_1365394	Clca3	0	0.0910744	0.327	0.999928	0		ILMN_1365394	Clca3	0	0.0942451	0.190791	0.999506	0		RGD1565165	-1.96838	0.00151213	-2.48505	0.0266109
ILMN_1370080	Clca4	0	-0.0735562	0.60103	0.999928	0		ILMN_1370080	Clca4	0	-0.027272	0.693447	0.999928	0		RGD1565170	-1.31881	0.0087908	-1.79328	0.0327522
ILMN_1350919	Clcc1	1	-0.391715	0.328312	0.0718981	0		ILMN_1350919	Clcc1	1	-2.26501	0.00171963	0.00684117	1		RGD1565238	-4.0136	3.24352e-08	-2.77067	0.0119048
ILMN_1355034	Clcf1	0	-0.0104099	0.933022	0.999928	0		ILMN_1355034	Clcf1	0	-0.173731	0.239736	0.999592	0		RGD1565286	-2.03451	0.0010324	-2.49866	0.0328107
ILMN_1362416	Clcn1	0	-0.0444031	0.701175	0.999813	0		ILMN_1362416	Clcn1	0	-0.223387	0.0713251	0.999928	0		RGD1565289	-3.78103	1.42265e-05	-1.40777	0.0271777
ILMN_1374725	Clcn2	0	-0.317127	0.0173885	0.999928	0		ILMN_1374725	Clcn2	0	0.0962429	0.397038	0.999928	0		RGD1565306	-1.3928	0.0101835	-2.74133	0.0212376
ILMN_1350560	Clcn3	1	-0.396517	0.365679	0.078626	0		ILMN_1350560	Clcn3	1	-0.0222667	0.814496	0.199351	0		RGD1565319	-1.80416	0.00159866	-1.28846	0.032089
ILMN_1373419	Clcn4-2	0	-0.0906125	0.441636	0.999745	0		ILMN_1373419	Clcn4-2	0	0.0154879	0.970858	0.999845	0		RGD1565370	-1.13488	0.00897064	-1.48873	0.0285321
ILMN_1360697	Clcn5	0	0.0952717	0.310739	0.999928	0		ILMN_1360697	Clcn5	0	0.117566	0.396393	0.999725	0		RGD1565385	-1.07964	0.00579948	-2.33806	0.0113652
ILMN_1371706	Clcn6	0	-0.0346704	0.780068	0.999928	0		ILMN_1371706	Clcn6	0	-0.342478	0.0273708	0.996995	0		RGD1565407	-1.25106	0.00149383	-2.02516	0.0243313
ILMN_1365342	Clcn7	0	-0.175085	0.180808	0.999483	0		ILMN_1365342	Clcn7	0	-0.248883	0.122042	0.999928	0		RGD1565429	-2.15479	0.000827543	-1.9795	0.0481402
ILMN_1366891	Clcnka	0	-0.0147306	0.889551	0.999928	0		ILMN_1366891	Clcnka	0	0.147682	0.0544196	0.999928	0		RGD1565431	-1.24594	0.000927061	-2.37583	0.00255207
ILMN_1355888	Clcnkb	1	-1.82349	2.40482e-05	0.000103613	1		ILMN_1355888	Clcnkb	1	-0.0974179	0.193112	0.0663497	0		RGD1565465	-1.66928	0.00279718	-2.63669	0.01088
ILMN_1651094	Cldn1	0	0.0449887	0.667042	0.999807	0		ILMN_1651094	Cldn1	0	0.0606491	0.631299	0.999928	0		RGD1565485	-1.52158	0.00152436	-1.93753	0.0367176
ILMN_1358030	Cldn10	0	-0.157906	0.121559	0.999266	0		ILMN_1358030	Cldn10	0	-0.479982	0.326839	0.999928	0		RGD1565549	-1.03186	0.00652351	-1.38844	0.0262102
ILMN_1650120	Cldn11	0	0.394844	0.0319462	0.999514	0		ILMN_1650120	Cldn11	0	-0.00107063	0.886331	0.999928	0		RGD1565589	-1.0493	0.0101873	-2.33706	0.00756929
ILMN_1365458	Cldn12	1	-0.941046	0.0636439	0.0185504	0		ILMN_1365458	Cldn12	1	-1.49064	0.0331144	0.0250465	1		RGD1565591	-2.22833	0.000825021	-1.83167	0.00258197
ILMN_1360663	Cldn15	0	0.223327	0.135888	0.999928	0		ILMN_1360663	Cldn15	0	0.152476	0.0136854	0.999928	0		RGD1565619	-1.86298	0.000662921	-1.99304	0.0162983
ILMN_1354805	Cldn16	0	0.238402	0.0449203	0.999928	0		ILMN_1354805	Cldn16	0	0.0862495	0.518918	0.999773	0		RGD1565775	-1.94999	0.0018609	-1.73865	0.0326365
ILMN_1364706	Cldn17	0	-0.00316689	0.998551	0.999928	0		ILMN_1364706	Cldn17	0	0.0556576	0.935598	0.999842	0		RGD1565784	-1.72692	0.00518725	-1.36842	0.0433033
ILMN_1356908	Cldn19	0	-0.0945169	0.355498	0.999701	0		ILMN_1356908	Cldn19	0	-0.138962	0.225711	0.999851	0		RGD1565840	-2.30033	0.00380009	-2.53145	0.0288757
ILMN_1374986	Cldn2	0	0.0228902	0.845436	0.999832	0		ILMN_1374986	Cldn2	0	0.105561	0.385123	0.999928	0		RGD1565889	-1.9325	0.00162169	-1.18821	0.0326097
ILMN_1370550	Cldn22	0	-0.129227	0.132829	0.999928	0		ILMN_1370550	Cldn22	0	-0.0426567	0.494284	0.999765	0		RGD1565891	-1.31755	0.00585356	-1.39971	0.0222672
ILMN_1366655	Cldn3	0	0.0359532	0.697472	0.999928	0		ILMN_1366655	Cldn3	0	0.0356467	0.80937	0.999928	0		RGD1565934	-2.9266	0.000822332	-2.95525	0.0256884
ILMN_1376751	Cldn4	0	-0.0541782	0.579456	0.999928	0		ILMN_1376751	Cldn4	0	0.0519712	0.678152	0.999928	0		RGD1565940	-1.60852	0.00313373	-1.72738	0.0116522
ILMN_1352195	Cldn5	1	-2.18039	0.00200782	0.00150147	1		ILMN_1352195	Cldn5	1	-0.20116	0.21264	0.0710109	0		RGD1565969	-1.57386	0.00852874	-1.26747	0.0194148
ILMN_1366985	Cldn6	0	0.0193821	0.831428	0.999928	0		ILMN_1366985	Cldn6	0	0.0910698	0.225085	0.999928	0		RGD1566014	-2.0623	2.78938e-05	-2.39688	0.0181704
ILMN_1370662	Cldn8	0	-0.039067	0.715827	0.999928	0		ILMN_1370662	Cldn8	0	0.118689	0.226051	0.999928	0		RGD1566063	-1.26633	0.000915821	-1.6786	0.00939901
ILMN_1376745	Cldn9	0	-0.0446554	0.674449	0.999928	0		ILMN_1376745	Cldn9	0	0.0270366	0.911978	0.999891	0		RGD1566093	-2.56194	0.00965324	-3.77408	0.0178715
ILMN_1368590	Cldnd1	1	-1.80554	0.000770365	0.000827138	1		ILMN_1368590	Cldnd1	1	-2.28129	0.0530906	0.0310788	1		RGD1566118	-1.07446	0.00949477	-2.63187	0.0183909
ILMN_1374221	Clec11a	0	-0.0687421	0.563999	0.999928	0		ILMN_1374221	Clec11a	0	-0.0203609	0.74352	0.999819	0		RGD1566119	-2.93314	0.000367994	-2.37854	0.0345174
ILMN_1374024	Clec14a	1	-0.633038	0.0234506	0.00852732	0		ILMN_1374024	Clec14a	1	-0.0719273	0.720052	0.180987	0		RGD1566212	-2.81983	9.53788e-05	-1.77945	0.0467382
ILMN_1376716	Clec4a1	1	-0.418162	0.0469755	0.0145127	0		ILMN_1376716	Clec4a1	1	-1.42467	0.169491	0.0605224	0		RGD1566355	-1.50029	0.000596496	-1.8842	0.00252739
ILMN_1376838	Clec4a3	1	-0.445596	0.0711096	0.0201906	0		ILMN_1376838	Clec4a3	1	-0.679335	0.461439	0.126223	0		RGD621352	-2.17332	0.00313447	-1.54908	0.0400383
ILMN_1650752	Clec4b2	0	0.193036	0.174304	1	0		ILMN_1650752	Clec4b2	0	0.534562	0.134761	0.999928	0		RGD735029	-1.41486	0.00519553	-1.79652	0.0183383
ILMN_1376946	Clec4d	0	0.037749	0.741104	0.999819	0		ILMN_1376946	Clec4d	0	0.613312	0.0866205	0.999928	0		RGD735065	-2.11106	0.000833283	-2.58137	0.0206947
ILMN_1362898	Clec4e	1	-0.0480557	0.714126	0.138789	0		ILMN_1362898	Clec4e	1	0.764036	0.169291	0.0604914	0		RGD735140	-2.28798	0.000936539	-1.6782	0.0254905
ILMN_1366108	Clecsf1	0	-0.0851166	0.531476	0.999928	0		ILMN_1366108	Clecsf1	0	-0.0314826	0.702141	0.999928	0		RT1-149	-2.10747	0.00477502	-3.13516	0.0118184
ILMN_1355704	Clecsf2	0	-0.046615	0.713573	0.999928	0		ILMN_1355704	Clecsf2	0	0.145785	0.243952	0.999722	0		RT1-A1	-3.21963	0.00423352	-2.00245	0.0471179
ILMN_1356458	Clic1	1	0.231703	0.233618	0.0539077	0		ILMN_1356458	Clic1	1	-0.432819	0.303724	0.0912912	0		RT1-A3	-1.34736	0.0193297	-2.14752	0.0376917
ILMN_1368780	Clic2	1	-2.314	0.0116106	0.00518874	1		ILMN_1368780	Clic2	1	-0.284601	0.247806	0.0784655	0		RT1-CE7	-1.60608	0.0210619	-1.89086	0.0140499
ILMN_1361129	Clic3	0	-0.175785	0.428594	0.99974	0		ILMN_1361129	Clic3	0	-0.055051	0.476252	0.999928	0		RT1-M6-2	-1.6341	0.00896984	-2.52657	0.00847746
ILMN_1363135	Clic4	1	0.72518	0.26437	0.0598047	0		ILMN_1363135	Clic4	1	-0.574343	0.409612	0.11513	0		RT1-S3	-1.46206	0.0145227	-2.72379	0.0325166
ILMN_1360345	Clic5	1	-1.67168	0.00519493	0.00288474	1		ILMN_1360345	Clic5	1	-0.678886	0.0630797	0.0335219	0		Rab1	-1.47512	0.0148818	-1.75596	0.0250431
ILMN_1371422	Clic6	0	0.0465475	0.517952	0.999772	0		ILMN_1371422	Clic6	0	0.0337996	0.851393	0.999833	0		Rab11a	-2.0052	0.00311092	-1.42082	0.0437293
ILMN_1356649	Clip1	1	-1.62453	0.00588704	0.00313143	1		ILMN_1356649	Clip1	1	-1.50726	0.000384401	0.00259204	1		Rab11b	-2.97216	3.30486e-05	-2.49999	0.00664242
ILMN_1351548	Clip2	1	-0.210527	0.146284	0.0363026	0		ILMN_1351548	Clip2	1	-2.15834	0.0327112	0.0250508	1		Rab14	-2.62651	0.000590085	-1.48831	0.023031
ILMN_1356069	Clk1	1	-1.32507	0.0868387	0.0237111	1		ILMN_1356069	Clk1	1	-3.63269	0.00529529	0.0111211	1		Rab24	-1.83714	0.00150259	-2.76999	0.00736316
ILMN_1368228	Clk2	1	-0.274496	0.176234	0.0424562	0		ILMN_1368228	Clk2	1	-2.02158	9.3747e-05	0.0018787	1		Rab28	-2.69776	0.00289962	-2.4641	0.0197793
ILMN_1359610	Clk3	1	0.21592	0.422959	0.0891735	0		ILMN_1359610	Clk3	1	-0.983389	0.0403327	0.0272308	0		Rab2a	-2.34288	0.00146826	-1.86456	0.0445873
ILMN_1371901	Clk4	1	-0.866637	0.0562147	0.0167689	0		ILMN_1371901	Clk4	1	-2.63841	0.000698734	0.00370864	1		Rab2l	-2.09468	0.000814314	-2.36356	0.00668125
ILMN_1353261	Clmn	0	0.0646424	0.570118	0.999786	0		ILMN_1353261	Clmn	0	0.0256698	0.908388	0.999839	0		Rab3d	-1.62244	0.00149153	-2.69427	0.0116809
ILMN_1352370	Cln3	1	-0.93865	0.00102461	0.00100801	0		ILMN_1352370	Cln3	1	-1.27878	0.0552833	0.0317641	1		Rab3ip	-1.29408	0.00112262	-2.88261	0.0250538
ILMN_1372804	Cln5	0	-0.0500485	0.577504	0.999893	0		ILMN_1372804	Cln5	0	0.0537869	0.61214	0.999928	0		Rab5a	-1.26296	0.00282709	-1.254	0.0248376
ILMN_1355138	Cln6	0	0.071385	0.566092	0.999785	0		ILMN_1355138	Cln6	0	-0.0842547	0.347126	0.999928	0		Rab5b	-1.77748	0.0026555	-1.42245	0.0189324
ILMN_1351165	Cln8	1	-1.02594	0.0303906	0.0102502	1		ILMN_1351165	Cln8	1	-2.46973	0.00714235	0.0120878	1		Rab7a	-2.5974	0.0009586	-1.9741	0.0347282
ILMN_1366686	Clns1a	1	-1.27191	0.0264166	0.00925341	1		ILMN_1366686	Clns1a	1	-1.75425	0.026218	0.0217987	1		Rabac1	-3.40618	0.000635468	-2.6935	0.0369712
ILMN_1353787	Clock	0	0.310217	0.125423	0.999928	0		ILMN_1353787	Clock	0	0.159475	0.666559	0.999928	0		Rabep1	-1.58483	0.00265361	-1.50482	0.0166829
ILMN_1364136	Clp1	1	-0.791282	0.0120141	0.00527232	0		ILMN_1364136	Clp1	1	-2.45723	0.0129309	0.01563	1		Rabggtb	-2.51453	0.00375879	-3.05644	0.0119298
ILMN_1376393	Clpb	1	-2.56228	1.56148e-06	1.68193e-05	1		ILMN_1376393	Clpb	1	-1.78769	0.00682139	0.0119796	1		Rac2	-1.62377	0.00302125	-3.04142	0.0364989
ILMN_1354408	Clps	0	-0.0400748	0.721784	0.999816	0		ILMN_1354408	Clps	0	-0.0245065	0.702302	0.999928	0		Rad21	-2.29847	0.00531045	-2.91411	0.0224882
ILMN_1351636	Clptm1	1	-1.35769	0.00190419	0.00151715	1		ILMN_1351636	Clptm1	1	-2.24074	0.00215858	0.007676	1		Rad52	-1.52788	0.000848958	-1.1541	0.0335985
ILMN_2040542	Clpx	1	-0.859987	0.0599472	0.0176165	0		ILMN_2040542	Clpx	1	-0.654852	0.0295415	0.0236012	0		Rae1	-1.36237	0.00182385	-2.23066	0.00252171
ILMN_1650583	Clrn3	0	0.324543	0.0350743	1	0		ILMN_1650583	Clrn3	0	-0.00838619	0.813879	0.999928	0		Raf1	-1.68706	0.00110857	-1.85544	0.0206951
ILMN_1356996	Clspn	0	0.0998465	0.289325	0.999928	0		ILMN_1356996	Clspn	0	0.120762	0.118177	0.999247	0		Rag1ap1	-1.12749	0.00117443	-2.23384	0.0108872
ILMN_1361741	Clstn1	1	-0.700298	0.0459129	0.0142789	0		ILMN_1361741	Clstn1	1	-0.274681	0.318716	0.0947876	0		Rai12	-1.33241	0.00700402	-1.88229	0.0239115
ILMN_1376976	Clstn2	0	0.0460822	0.63468	0.999801	0		ILMN_1376976	Clstn2	0	-0.0213213	0.741427	0.999928	0		Rala	-1.72057	0.0172516	-1.96765	0.031372
ILMN_1355725	Clta	1	-2.80965	0.00227501	0.00156799	1		ILMN_1355725	Clta	1	-2.11666	0.138326	0.0530041	0		Ralbp1	-2.03687	0.00526554	-3.13848	0.0167335
ILMN_1355578	Cltb	1	-3.47075	0.00583672	0.00311849	1		ILMN_1355578	Cltb	1	-1.72231	0.00648945	0.0121425	1		Raly	-1.67993	0.00152587	-1.99249	0.0127411
ILMN_1374305	Cltc	1	-2.20391	0.0171731	0.00676907	1		ILMN_1374305	Cltc	1	-2.1624	0.0512711	0.0308301	1		Ranbp1	-1.06463	0.0083958	-2.63152	0.0262499
ILMN_1362767	Clu	1	-3.77607	0.00198688	0.00150524	1		ILMN_1362767	Clu	1	-2.66554	0.116054	0.0470067	1		Ranbp6	-1.0108	0.00624854	-1.92487	0.00872649
ILMN_1367636	Clul1	0	-0.0199116	0.875382	0.999836	0		ILMN_1367636	Clul1	0	0.0340213	0.870874	0.999928	0		Rangap1	-1.16054	0.001131	-1.78178	0.01822
ILMN_1356518	Clybl	0	-0.0363919	0.724843	0.999928	0		ILMN_1356518	Clybl	0	0.119968	0.280631	0.999641	0		Rarb	-3.02234	0.000595169	-2.76282	0.0172675
ILMN_1365425	Cma1	1	-0.118583	0.734754	0.142386	0		ILMN_1365425	Cma1	1	-1.47683	0.0165342	0.0178162	1		Rars	-1.09426	0.00443859	-1.86112	0.0136261
ILMN_1354723	Cmah	1	0.129725	0.421188	0.0889005	0		ILMN_1354723	Cmah	1	-1.71649	0.0673867	0.034519	1		Rasa1	-2.70755	1.67846e-05	-2.2597	0.0251489
ILMN_2040694	Cmas	1	-0.985641	0.0222645	0.00826051	0		ILMN_2040694	Cmas	1	-0.966725	0.264579	0.081949	0		Rasgrp3	-1.64311	0.00397348	-2.23195	0.0320758
ILMN_1361690	Cmklr1	0	-0.0986869	0.289808	0.99965	0		ILMN_1361690	Cmklr1	0	-0.0131976	0.768475	0.999928	0		Ratsg2	-1.91971	0.00148005	-1.75287	0.043848
ILMN_1361511	Cml1	0	-0.0204833	0.870496	0.999863	0		ILMN_1361511	Cml1	0	0.0336141	0.821446	0.999928	0		Raver1	-1.84452	4.13751e-05	-3.24052	0.0025183
ILMN_1355678	Cml3	0	-0.124026	0.226695	0.999573	0		ILMN_1355678	Cml3	0	-0.0791035	0.41829	0.999928	0		Rb1cc1	-1.8328	0.000828626	-1.74194	0.0127602
ILMN_1373396	Cml4	0	-0.00839926	0.94236	0.999928	0		ILMN_1373396	Cml4	0	0.0497028	0.688134	0.999928	0		Rbbp7	-1.21524	0.0221619	-1.79762	0.0152731
ILMN_1349851	Cmpk1	1	0.112547	0.598132	0.119593	0		ILMN_1349851	Cmpk1	1	-0.62825	0.330543	0.0975071	0		Rbck1	-1.13806	0.00295944	-3.17355	0.0119093
ILMN_1650173	Cmtm1	0	-0.10188	0.383996	0.999718	0		ILMN_1650173	Cmtm1	0	-0.279716	0.0392851	0.997883	0		Rbks	-1.62484	0.000427537	-1.35826	0.0490271
ILMN_1352465	Cmtm2a	0	-0.073952	0.535663	0.999928	0		ILMN_1352465	Cmtm2a	0	0.141213	0.10095	0.999131	0		Rbm10	-1.36484	0.00499803	-2.49969	0.0116099
ILMN_1649884	Cmtm3	1	-0.964392	0.0114445	0.00517645	0		ILMN_1649884	Cmtm3	1	-2.57597	0.00645635	0.0122733	1		Rbm16	-2.8058	0.000388781	-3.49721	0.0117704
ILMN_1376882	Cmtm6	1	-0.195357	0.185677	0.0443117	0		ILMN_1376882	Cmtm6	1	-0.858805	0.10445	0.0446157	0		Rbm17	-1.47717	0.0201075	-3.25238	0.0127135
ILMN_1372621	Cmtm8	1	-1.98607	0.000711751	0.000818603	1		ILMN_1372621	Cmtm8	1	-0.417883	0.108792	0.045271	0		Rbm18	-1.36817	0.0043332	-1.3728	0.0266191
ILMN_1349157	Cmya1	1	-2.25617	2.28842e-06	2.19732e-05	1		ILMN_1349157	Cmya1	1	-0.270906	0.0863458	0.0397233	0		Rbm24	-2.94696	0.00110616	-1.95975	0.0245942
ILMN_1362936	Cnbp	1	-2.03815	0.000737026	0.000821253	1		ILMN_1362936	Cnbp	1	-1.52339	0.0944798	0.0417199	1		Rbm27	-1.48013	0.00265561	-2.49616	0.0086169
ILMN_1363987	Cndp1	0	-0.319048	0.0982128	0.999928	0		ILMN_1363987	Cndp1	0	-0.0193155	0.760425	0.999928	0		Rbm39	-2.28717	0.00583188	-4.24172	0.00376437
ILMN_1376891	Cndp2	1	-1.59357	0.0201556	0.00765901	1		ILMN_1376891	Cndp2	1	-2.0979	0.0518368	0.0305366	1		Rbm42	-3.02602	2.72213e-05	-2.88712	0.0265561
ILMN_1352813	Cnga1	0	-0.0161078	0.921913	0.999928	0		ILMN_1352813	Cnga1	0	-0.148804	0.254548	0.999611	0		Rbm45	-1.174	0.0107064	-1.79999	0.0167415
ILMN_1359887	Cnga2	0	0.125182	0.420183	1	0		ILMN_1359887	Cnga2	0	-0.0241851	0.691354	0.999928	0		Rbms1	-3.03484	0.000146441	-2.34994	0.0249912
ILMN_1358426	Cnga3	0	0.072783	0.4455	0.999928	0		ILMN_1358426	Cnga3	0	0.109435	0.173563	0.999928	0		Rbms2	-2.02192	0.00110517	-2.53517	0.0264661
ILMN_1356281	Cnih	1	-2.37456	0.00237928	0.00162322	1		ILMN_1356281	Cnih	1	-2.23454	0.0868891	0.039811	1		Rchy1	-1.17314	0.0174136	-2.11837	0.020006
ILMN_1372279	Cnih2	1	-0.00574246	0.982934	0.181043	0		ILMN_1372279	Cnih2	1	-1.44349	0.035564	0.0256939	1		Rcn3	-2.17441	0.00386388	-1.46467	0.0298645
ILMN_1357016	Cnksr1	0	-0.198379	0.22428	0.999928	0		ILMN_1357016	Cnksr1	0	0.0598234	0.429882	0.999928	0		Rcsd1	-1.43843	0.00443206	-2.73282	0.019026
ILMN_1348904	Cnksr2	0	-0.0214646	0.826437	0.999928	0		ILMN_1348904	Cnksr2	0	0.012279	0.991618	0.999918	0		Rdbp	-1.42974	0.00150889	-2.08869	0.0201443
ILMN_1376363	Cnksr3	1	-0.622274	0.0825373	0.0227734	0		ILMN_1376363	Cnksr3	1	-2.07987	0.00043208	0.00263962	1		Rdx	-2.08037	0.00477561	-1.69781	0.0197659
ILMN_1361200	Cnn1	0	-0.213638	0.101916	0.999928	0		ILMN_1361200	Cnn1	0	-0.0686155	0.440348	0.999745	0		Recql	-1.52006	0.00430403	-2.50487	0.0181987
ILMN_1350425	Cnnm1	0	-0.0535381	0.614716	0.999928	0		ILMN_1350425	Cnnm1	0	0.0945928	0.331026	0.999928	0		Reep5	-2.6253	0.00715863	-1.265	0.0307698
ILMN_1375530	Cnnm2	0	-0.0233085	0.886814	0.999928	0		ILMN_1375530	Cnnm2	0	0.0276077	0.87506	0.999928	0		Rela	-1.51673	0.000589826	-2.944	0.00758502
ILMN_1366225	Cnnm3	1	-0.027022	0.84302	0.15972	0		ILMN_1366225	Cnnm3	1	-0.900051	0.00736889	0.0121081	0		Reps1	-2.35635	0.000609729	-3.71206	0.0194037
ILMN_1358489	Cno	0	0.0985583	0.368701	0.999928	0		ILMN_1358489	Cno	0	-0.250389	0.0718081	0.998808	0		Rere	-1.15872	0.00379851	-1.77055	0.0026492
ILMN_1366979	Cnot10	1	-1.25032	0.00880953	0.00428202	1		ILMN_1366979	Cnot10	1	-2.47846	0.00131814	0.00580383	1		Retsat	-1.58043	0.0254014	-1.36152	0.0467998
ILMN_1376031	Cnot2	1	-2.07665	0.00116238	0.00110913	1		ILMN_1376031	Cnot2	1	-3.02478	0.00329753	0.00875106	1		Rexo1	-1.10826	0.00151635	-2.50147	0.00107272
ILMN_1358380	Cnot3	1	-0.122183	0.352187	0.0762815	0		ILMN_1358380	Cnot3	1	-1.08713	0.00942746	0.0131353	1		Rfk	-1.96979	0.00445905	-2.58111	0.0183411
ILMN_1357809	Cnot6	1	0.939431	0.0524875	0.0158598	0		ILMN_1357809	Cnot6	1	-0.776098	0.291465	0.0883871	0		Rfx1	-1.08556	0.01934	-3.34167	0.00704332
ILMN_1374682	Cnot6l	1	0.742568	0.0925777	0.0250139	0		ILMN_1374682	Cnot6l	1	-0.432924	0.427871	0.118922	0		Rhob	-2.63706	0.00448857	-2.57786	0.0175746
ILMN_1353588	Cnot7	1	-1.66076	0.00495385	0.0027999	1		ILMN_1353588	Cnot7	1	-1.90706	0.0508151	0.0307543	1		Rhog	-1.68687	0.00280918	-2.78393	0.0459104
ILMN_1372058	Cnot8	1	0.0450343	0.915584	0.170867	0		ILMN_1372058	Cnot8	1	-0.413203	0.492658	0.132747	0		Rhoq	-2.98088	0.00254565	-1.53497	0.011984
ILMN_1364419	Cnp	1	-1.12663	0.00926568	0.00443069	1		ILMN_1364419	Cnp	1	-2.99041	0.0359442	0.025864	1		Rhot1	-2.09771	0.0062895	-2.48712	0.0118076
ILMN_1374666	Cnr1	0	0.0114255	0.897601	0.999928	0		ILMN_1374666	Cnr1	0	-0.0783667	0.402673	0.999728	0		Rilpl2	-1.78609	0.000986198	-2.80113	0.0366024
ILMN_1349765	Cnr2	1	-0.063711	0.6642	0.130642	0		ILMN_1349765	Cnr2	1	-0.78358	0.15403	0.0568769	0		Ring1	-1.27859	0.00601703	-2.03794	0.00421629
ILMN_1362071	Cnrip1	1	-0.593179	0.238211	0.0547495	0		ILMN_1362071	Cnrip1	1	-1.3199	0.0380626	0.0263622	1		Rkhd2	-1.34101	0.00892273	-2.64541	0.0107746
ILMN_1349254	Cntf	1	-0.781779	0.0301359	0.0101949	0		ILMN_1349254	Cntf	1	-0.926389	0.00322419	0.00897869	0		Rlf	-1.20251	0.00483201	-2.60448	0.00862231
ILMN_1372239	Cntfr	0	0.119513	0.468202	0.999756	0		ILMN_1372239	Cntfr	0	-0.0820358	0.407978	0.999907	0		Rnase4	-1.65381	0.00674873	-1.92046	0.0435617
ILMN_1356528	Cntn1	0	0.0325465	0.669779	0.999807	0		ILMN_1356528	Cntn1	0	-0.0425482	0.617936	0.999928	0		Rnaseh2a	-2.67681	0.000422236	-1.93741	0.0327677
ILMN_1367489	Cntn2	0	0.00635108	0.956851	0.999928	0		ILMN_1367489	Cntn2	0	0.128052	0.0204476	0.999928	0		Rnf111	-1.26557	0.00527148	-2.67509	0.0110222
ILMN_1349434	Cntn4	0	0.0695714	0.456609	0.999751	0		ILMN_1349434	Cntn4	0	0.0965758	0.444373	0.999928	0		Rnf114	-2.09059	0.00150635	-1.76652	0.0437145
ILMN_1376867	Cntn5	0	-0.0566081	0.545323	0.999928	0		ILMN_1376867	Cntn5	0	0.0267353	0.828369	0.999928	0		Rnf149	-1.19229	0.0212149	-1.75498	0.0434463
ILMN_1363085	Cntnap4	0	-0.0764053	0.403478	0.999928	0		ILMN_1363085	Cntnap4	0	-0.0525371	0.584447	0.999928	0		Rnf167	-2.12575	0.00112364	-1.83739	0.0302082
ILMN_1369760	Cntrob	0	-0.0157285	0.880213	0.999928	0		ILMN_1369760	Cntrob	0	-0.310856	0.111248	0.999872	0		Rnf187	-2.95394	0.00082719	-2.00843	0.0293359
ILMN_1358892	Coasy	1	-0.495108	0.0586074	0.0172833	0		ILMN_1358892	Coasy	1	-0.422089	0.105571	0.0447292	0		Rnf19	-2.50668	0.000601997	-2.80382	0.0187735
ILMN_1359269	Cobl	0	0.00554991	0.942682	0.999928	0		ILMN_1359269	Cobl	0	0.117863	0.143733	1	0		Rnf2	-1.3022	0.00265389	-2.4883	0.0152393
ILMN_1351993	Cobll1	1	-1.07121	0.000928935	0.000928015	1		ILMN_1351993	Cobll1	1	-0.876078	0.0178887	0.0186297	0		Rnf25	-1.24019	0.00150572	-1.03791	0.0316271
ILMN_1351350	Coch	0	-0.300524	0.61858	0.999928	0		ILMN_1351350	Coch	0	0.229223	0.319433	0.999676	0		Rnf31	-1.77709	0.000617615	-2.00809	0.0204881
ILMN_1356901	Cog1	1	-2.23706	0.000358351	0.000593836	1		ILMN_1356901	Cog1	1	-3.07821	0.00353274	0.0086475	1		Rnf7	-1.93759	0.00265669	-2.03318	0.0151798
ILMN_1376934	Cog3	0	-0.140296	0.231364	0.999928	0		ILMN_1376934	Cog3	0	-0.344871	0.0819514	0.999928	0		Rnmt	-1.14733	0.00587843	-2.77264	0.0108778
ILMN_1351803	Cog6	1	-1.02571	0.0231753	0.00847675	1		ILMN_1351803	Cog6	1	-0.742961	0.0129364	0.0156278	0		Rnpep	-2.96184	0.000266916	-2.18007	0.0390818
ILMN_1368076	Cog7	1	-0.564511	0.0115366	0.00518461	0		ILMN_1368076	Cog7	1	-0.396836	0.140848	0.0537497	0		Rnps1	-2.7699	0.00037996	-3.36729	0.0237974
ILMN_1365642	Cog8	1	0.0522275	0.692159	0.135255	0		ILMN_1365642	Cog8	1	-0.203847	0.10539	0.0447055	0		Rnu3ip2	-1.28707	0.00061808	-2.26163	0.00158812
ILMN_1367048	Cohh1	0	0.0250829	0.777814	0.999928	0		ILMN_1367048	Cohh1	0	0.0854863	0.388277	0.999966	0		Rp1h	-1.14408	0.00716636	-2.39856	0.0245823
ILMN_1363137	Coil	1	-0.886807	0.00212048	0.00150533	0		ILMN_1363137	Coil	1	-0.465299	0.154267	0.0569255	0		Rpap3	-2.02652	0.00150993	-3.33699	0.00566334
ILMN_1376908	Col11a1	0	0.05947	0.612301	0.999928	0		ILMN_1376908	Col11a1	0	-0.409786	0.00805023	0.999928	0		Rpl21	-1.15389	0.0191924	-1.41562	0.0417234
ILMN_1351197	Col11a2	0	-0.231835	0.0838834	0.998969	0		ILMN_1351197	Col11a2	0	-0.461806	0.024149	0.999856	0		Rpl7a	-2.96259	0.000626323	-2.1663	0.0467447
ILMN_1355310	Col12a1	0	-0.110927	0.349541	0.999928	0		ILMN_1355310	Col12a1	0	0.0622325	0.748028	0.999928	0		Rpn1	-3.08107	0.000140538	-2.23839	0.0409244
ILMN_1374380	Col14a1	1	-2.81867	0.00207254	0.0014921	1		ILMN_1374380	Col14a1	1	0.0494242	0.481104	0.130322	0		Rpn2	-3.15731	0.000237905	-2.58523	0.036418
ILMN_1372740	Col15a1	1	-2.25344	0.0229731	0.008434	1		ILMN_1372740	Col15a1	1	0.060666	0.647864	0.166672	0		Rpo1-1	-2.00296	0.00149252	-1.41116	0.0447898
ILMN_1364416	Col16a1	0	-0.474145	0.0183545	0.999928	0		ILMN_1364416	Col16a1	0	0.0432837	0.737401	0.999928	0		Rpo1-3	-1.43139	0.00623023	-2.19146	0.0367037
ILMN_1351155	Col17a1	0	-0.23485	0.0951538	0.999928	0		ILMN_1351155	Col17a1	0	-0.37495	0.0877426	0.999871	0		Rpo1-4	-1.36453	0.000819075	-1.00449	0.0197014
ILMN_1364899	Col18a1	1	-0.00286735	0.990962	0.182182	0		ILMN_1364899	Col18a1	1	-0.283718	0.0848782	0.0392587	0		Rpp14	-1.10467	0.0183393	-2.09036	0.0324215
ILMN_1350822	Col19a1	0	0.19437	0.0830784	0.99896	0		ILMN_1350822	Col19a1	0	0.0286673	0.931734	0.999928	0		Rps2	-2.7939	0.00016061	-2.50393	0.0484451
ILMN_1361396	Col1a1	1	-0.512164	0.4872	0.100622	0		ILMN_1361396	Col1a1	1	0.0607309	0.451905	0.124217	0		Rps3a	-1.84353	0.000817572	-1.27706	0.0322626
ILMN_1354712	Col1a2	1	-4.30034	0.00068581	0.00082079	1		ILMN_1354712	Col1a2	1	-0.0600895	0.586429	0.153594	0		Rps6kb1	-1.16174	0.0142818	-1.99661	0.00856015
ILMN_1354826	Col23a1	0	0.0594608	0.48076	0.999928	0		ILMN_1354826	Col23a1	0	0.0356052	0.759942	0.999822	0		Rraga	-3.34187	0.000596992	-2.76187	0.0197184
ILMN_1375001	Col27a1	0	-0.239234	0.0846885	0.999928	0		ILMN_1375001	Col27a1	0	-0.110694	0.387538	0.999928	0		Rragc	-1.94587	0.000667283	-2.45957	0.0262341
ILMN_1368467	Col2a1	0	0.0224537	0.794719	0.999928	0		ILMN_1368467	Col2a1	0	0.00086551	0.899694	0.999838	0		Rragd	-1.15701	0.0145217	-1.19626	0.00661981
ILMN_1354941	Col3a1	1	-2.47661	0.0302291	0.0102141	1		ILMN_1354941	Col3a1	1	0.0843222	0.404766	0.114127	0		Rras2	-1.75318	0.00444118	-1.41486	0.0381436
ILMN_1360318	Col4a1	1	-2.96753	2.27035e-05	9.93474e-05	1		ILMN_1360318	Col4a1	1	-0.0824764	0.282051	0.0860556	0		Rrp1	-1.41484	0.00265643	-2.88776	0.00882113
ILMN_1375020	Col4a2	0	-0.691051	0.0143294	0.999928	0		ILMN_1375020	Col4a2	0	0.0454225	0.685075	0.999928	0		Rrp15	-2.21381	0.00111843	-3.57885	0.0156599
ILMN_1354291	Col4a3bp	1	1.19712	0.00743864	0.00380036	1		ILMN_1354291	Col4a3bp	1	0.258505	0.790514	0.195152	0		Rsafd1	-1.02208	0.00128496	-1.05031	0.0309966
ILMN_1372326	Col4a4	1	0.430437	0.121237	0.0310593	0		ILMN_1372326	Col4a4	1	-0.199464	0.195801	0.0671122	0		Rsbn1l	-1.05309	0.00111037	-3.35441	0.0023515
ILMN_1360944	Col4a5	0	0.0577976	0.521977	0.999928	0		ILMN_1360944	Col4a5	0	0.0686092	0.406411	0.999816	0		Rtcd1	-2.07263	0.000612243	-1.6406	0.0355838
ILMN_1353887	Col5a1	1	-1.97105	0.00245848	0.0016624	1		ILMN_1353887	Col5a1	1	0.0344026	0.787738	0.194624	0		Rufy1	-3.43559	1.10706e-05	-2.91821	0.0161177
ILMN_1360855	Col5a2	1	-2.13727	0.000751528	0.000825911	1		ILMN_1360855	Col5a2	1	0.0971842	0.283948	0.0865729	0		Rwdd1	-1.69745	0.00281121	-2.10664	0.0252507
ILMN_1368703	Col5a3	0	-0.32685	0.0590862	0.999885	0		ILMN_1368703	Col5a3	0	0.0287284	0.919015	0.99984	0		Rxrb	-1.6351	0.00532911	-1.96912	0.01167
ILMN_1356949	Col6a1	1	-2.58205	0.00612271	0.00321808	1		ILMN_1356949	Col6a1	1	0.132002	0.0805023	0.0382072	0		Rybp	-1.99467	0.000603742	-3.16526	0.00856759
ILMN_1374841	Col6a2	0	-0.0154401	0.873611	0.999928	0		ILMN_1374841	Col6a2	0	-0.0453546	0.447396	0.999848	0		Ryk	-1.59068	0.00379846	-1.11886	0.00815769
ILMN_1355773	Col6a3	1	-3.63663	7.19273e-05	0.00023514	1		ILMN_1355773	Col6a3	1	-0.127807	0.120163	0.0479019	0		S100a8	1.9253	0.00477931	4.53339	4.16687e-07
ILMN_2038930	Col7a1	0	0.214375	0.152149	0.999928	0		ILMN_2038930	Col7a1	0	0.0290963	0.771534	0.999823	0		S100a9	1.34937	0.00518686	2.21591	0.0403889
ILMN_1362033	Col8a1	0	-1.32453	0.0127194	0.993639	0		ILMN_1362033	Col8a1	0	0.0815257	0.307275	0.999919	0		Sacm1l	-1.35902	0.0065341	-1.95095	0.0230185
ILMN_1367715	Col8a2	0	-0.11894	0.337627	0.999928	0		ILMN_1367715	Col8a2	0	0.156115	0.0742232	0.999928	0		Safb	-1.99559	0.000818164	-2.09277	0.00251906
ILMN_1365064	Col9a1	0	-0.026025	0.864595	0.999928	0		ILMN_1365064	Col9a1	0	0.0773621	0.531637	0.999928	0		Saps1	-2.36975	0.00163535	-2.96549	0.0117776
ILMN_1374091	Col9a2	0	-0.0473742	0.630816	0.999928	0		ILMN_1374091	Col9a2	0	-0.00847984	0.801964	0.999928	0		Saps3	-1.79346	0.00279905	-2.0095	0.0143453
ILMN_1372636	Col9a3	0	0.251225	0.0854935	0.998987	0		ILMN_1372636	Col9a3	0	-0.0859162	0.406537	0.99973	0		Sar1a	-1.94755	0.0160135	-2.35968	0.0222864
ILMN_1349356	Colec10	1	-0.693862	0.0152276	0.00620153	0		ILMN_1349356	Colec10	1	-0.0151582	0.856867	0.207824	0		Satb1	-2.52108	5.17506e-05	-3.90648	0.0151479
ILMN_1359457	Colec12	1	-1.03118	0.02056	0.00776528	1		ILMN_1359457	Colec12	1	-0.48701	0.0665277	0.0343995	0		Sav1	-2.34193	0.000725904	-1.62543	0.0434262
ILMN_1353156	Colq	1	-2.2385	0.00208956	0.00149284	1		ILMN_1353156	Colq	1	-0.00297942	0.873378	0.211088	0		Sbds	-1.18402	0.0256598	-1.3523	0.0353604
ILMN_1355215	Commd10	1	-1.90035	0.000741186	0.000822072	1		ILMN_1355215	Commd10	1	-1.95437	0.0770612	0.037368	1		Scamp2	-1.78103	8.01506e-05	-2.18918	0.032032
ILMN_1360747	Commd3	1	-2.04985	0.0243504	0.00877666	1		ILMN_1360747	Commd3	1	-2.05439	0.0409442	0.0273764	1		Scamp3	-1.8089	0.00149223	-2.92945	0.0135607
ILMN_1352574	Commd4	1	-2.35642	2.35067e-06	2.1944e-05	1		ILMN_1352574	Commd4	1	-1.80112	0.145321	0.0547836	0		Scamp4	-1.3794	0.000577547	-2.39194	0.0234214
ILMN_1349253	Commd5	1	-0.174253	0.579489	0.116559	0		ILMN_1349253	Commd5	1	-1.66649	0.0324916	0.0250077	1		Scand1	-3.11578	0.000826505	-2.5928	0.0296758
ILMN_1350253	Commd7	0	-0.0939065	0.469007	0.999756	0		ILMN_1350253	Commd7	0	-0.576328	0.0188375	0.999928	0		Scap	-1.54656	0.000829658	-2.39009	0.00843397
ILMN_1360106	Commd8	1	-1.72909	0.0237811	0.00860468	1		ILMN_1360106	Commd8	1	-2.64618	0.0343166	0.0254442	1		Scd	-1.62707	0.0144314	-2.44764	0.0274661
ILMN_1370105	Commd9	1	-2.53158	2.01318e-06	2.01358e-05	1		ILMN_1370105	Commd9	1	-2.27117	0.029886	0.0236998	1		Scfd1	-1.41555	0.0196937	-2.55367	0.0232843
ILMN_1350513	Comt	1	-0.281041	0.366608	0.0787955	0		ILMN_1350513	Comt	1	-1.09543	0.0130259	0.0155693	1		Scmh1	-1.60645	0.00112142	-1.41196	0.00860696
ILMN_1371314	Comtd1	1	-1.35716	0.00446174	0.00265953	1		ILMN_1371314	Comtd1	1	-1.5936	0.0367352	0.0259713	1		Scoc	-2.04001	0.00280172	-2.20306	0.0179872
ILMN_1360723	Copa	1	-3.37366	1.63594e-05	7.74344e-05	1		ILMN_1360723	Copa	1	-3.25004	0.0396219	0.0269375	1		Scp2	-1.05737	0.0167706	-1.83732	0.0270177
ILMN_1363677	Copb1	1	-1.85581	0.000766776	0.000825923	1		ILMN_1363677	Copb1	1	-1.95706	0.064134	0.0336486	1		Scye1	-1.97788	0.00620488	-2.45498	0.0244208
ILMN_1371140	Cope	1	-2.20451	0.000142136	0.000380918	1		ILMN_1371140	Cope	1	-1.58454	0.107162	0.0450207	1		Sdad1	-1.0766	0.00303029	-2.25538	0.00358412
ILMN_1370587	Copg	1	-2.11991	0.00112996	0.00110648	1		ILMN_1370587	Copg	1	-1.3084	0.0631015	0.0335086	1		Sdf4	-1.26463	0.00877544	-1.83117	0.0318995
ILMN_1359102	Cops2	1	-2.83523	0.000821559	0.000849534	1		ILMN_1359102	Cops2	1	-2.59682	0.0542956	0.0314324	1		Sdha	-2.67731	0.00683356	-1.98263	0.0305529
ILMN_1350917	Cops3	1	-1.47553	0.00858258	0.00421069	1		ILMN_1350917	Cops3	1	-1.05364	0.204476	0.0691461	0		Sdhb	-2.47635	0.00111338	-2.03921	0.0327241
ILMN_1368937	Cops4	1	-3.13639	0.000300954	0.000577947	1		ILMN_1368937	Cops4	1	-2.82264	0.026339	0.0218485	1		Sec13	-1.0221	0.00972581	-1.01851	0.0446996
ILMN_1364140	Cops5	1	-1.60612	0.0222317	0.00826294	1		ILMN_1364140	Cops5	1	-1.65764	0.0830201	0.0389965	1		Sec22b	-1.17505	0.00179211	-1.72879	0.030998
ILMN_1360068	Cops6	1	-1.92633	0.00179811	0.00145681	1		ILMN_1360068	Cops6	1	-2.30549	0.0669346	0.0345017	1		Sec23b	-1.03814	0.00380567	-1.90362	0.0322044
ILMN_1358186	Cops7b	1	0.476663	0.0707643	0.0201266	0		ILMN_1358186	Cops7b	1	-0.419808	0.336307	0.0987861	0		Sec23ip	-1.16519	0.0103038	-1.45399	0.0320515
ILMN_1361761	Cops8	1	-2.05941	0.000646117	0.000844897	1		ILMN_1361761	Cops8	1	-2.36393	0.0359342	0.0258742	1		Sec24b	-2.18042	0.000100928	-2.86783	0.0125762
ILMN_1364072	Copz1	1	-1.15425	0.0120505	0.00527589	1		ILMN_1364072	Copz1	1	-1.68708	0.00960216	0.0130978	1		Sec31a	-1.24903	0.00128474	-2.01827	0.000613744
ILMN_1366068	Copz2	0	-0.0165108	0.874577	0.999928	0		ILMN_1366068	Copz2	0	0.150536	0.236355	0.999587	0		Sec61a2	-2.16374	0.000817843	-1.42927	0.00235462
ILMN_1364723	Coq10a	1	-2.43389	0.0227651	0.00839434	1		ILMN_1364723	Coq10a	1	-1.48911	0.00312121	0.00889998	1		Secisbp2	-1.28894	0.00281636	-2.81096	0.00518159
ILMN_1349555	Coq10b	1	-1.05766	0.0871614	0.0237529	1		ILMN_1349555	Coq10b	1	-2.01703	0.0395516	0.026941	1		Sep15	-2.08281	0.00385501	-3.41708	0.0110085
ILMN_1359089	Coq3	1	-2.81102	0.000699748	0.000821096	1		ILMN_1359089	Coq3	1	-0.757063	0.0326843	0.0250571	0		Sephs2	-1.05953	0.0149651	-2.18118	0.0353716
ILMN_1355868	Coq4	1	-0.895299	0.00115661	0.00110803	0		ILMN_1355868	Coq4	1	-0.71579	0.047491	0.0297936	0		Sept9	-1.58372	0.00084526	-3.57774	0.0151839
ILMN_1376546	Coq6	1	-1.99929	0.000287868	0.000561805	1		ILMN_1376546	Coq6	1	-1.43057	0.0135622	0.0160228	1		Serbp1	-1.49519	0.0166031	-2.09538	0.0253539
ILMN_1369228	Coq7	1	-1.63538	0.0366242	0.0118439	1		ILMN_1369228	Coq7	1	-0.656629	0.0120961	0.0150976	0		Serinc2	-1.1339	0.00144551	-1.10034	0.0462353
ILMN_1370640	Coq9	1	-2.88846	0.00114825	0.0011076	1		ILMN_1370640	Coq9	1	-1.95694	0.033912	0.0253193	1		Serp1	-1.62623	0.00852609	-2.25527	0.0344497
ILMN_1350823	Corin	1	-1.16039	0.0439647	0.0138214	1		ILMN_1350823	Corin	1	0.0888885	0.358544	0.103783	0		Sesn1	-2.96843	0.000680559	-3.05202	0.0266062
ILMN_1364468	Coro1a	1	-1.13651	0.0126658	0.00542237	1		ILMN_1364468	Coro1a	1	-1.6333	0.264542	0.0819615	0		Setdb1	-1.60033	0.000591436	-2.71623	0.00849538
ILMN_1374244	Coro1b	1	-1.63628	0.000325137	0.000605026	1		ILMN_1374244	Coro1b	1	-1.39749	0.227342	0.0742102	0		Sf3a3	-1.06625	0.00439999	-2.80594	0.015144
ILMN_1370109	Coro1c	1	-0.747248	0.00483851	0.00282695	0		ILMN_1370109	Coro1c	1	-0.352722	0.0489662	0.0301112	0		Sf3b1	-1.97618	3.17432e-05	-3.22591	0.00568712
ILMN_1375888	Coro2a	1	-0.110042	0.477965	0.0990432	0		ILMN_1375888	Coro2a	1	-1.37168	0.0159218	0.0176166	1		Sf3b2	-1.88143	0.00132113	-3.06375	0.00753656
ILMN_1354563	Coro6	1	-2.12636	0.00931002	0.004438	1		ILMN_1354563	Coro6	1	0.00618428	0.943648	0.224305	0		Sf3b3	-1.44514	0.00285772	-2.72426	0.017573
ILMN_1351989	Coro7	1	-1.77824	0.000332873	0.000598221	1		ILMN_1351989	Coro7	1	-3.29517	0.0475475	0.029742	1		Sf3b4	-2.59166	4.52645e-05	-3.28732	0.0279859
ILMN_1362678	Cort	0	0.0118796	0.875865	0.999836	0		ILMN_1362678	Cort	0	-0.116525	0.230237	0.999578	0		Sf4	-1.27153	0.00902215	-2.56697	0.00665893
ILMN_1358946	Cotl1	1	-0.763665	0.116494	0.0300551	0		ILMN_1358946	Cotl1	1	-1.90174	0.061892	0.0333537	1		Sfrs10	-1.75286	0.0118491	-3.21799	0.0136229
ILMN_1362847	Cova1	1	-0.304152	0.107365	0.0282242	0		ILMN_1362847	Cova1	1	-0.535343	0.0155659	0.0172673	0		Sfrs11	-2.16111	0.00149117	-3.63981	0.0134551
ILMN_1372090	Cox11	0	-0.0517286	0.632587	0.9998	0		ILMN_1372090	Cox11	0	-0.271834	0.172436	0.999461	0		Sfrs12ip1	-2.1502	9.74655e-05	-1.73787	0.033611
ILMN_1370841	Cox15	1	-2.18529	0.00355159	0.00226828	1		ILMN_1370841	Cox15	1	-1.30968	0.0124421	0.0154664	1		Sfrs2	-1.51763	0.0139493	-1.64692	0.018001
ILMN_1353069	Cox17	1	-1.75145	0.0116357	0.00518753	1		ILMN_1353069	Cox17	1	-0.489951	0.403421	0.113793	0		Sfrs5	-1.07878	0.0306405	-4.20808	0.0082724
ILMN_1372305	Cox4i1	1	-2.25213	0.00496978	0.00280043	1		ILMN_1372305	Cox4i1	1	-1.12223	0.306471	0.091988	0		Sfrs6	-1.57223	0.0104988	-2.62355	0.0139068
ILMN_1376712	Cox4nb	1	-0.224544	0.532829	0.108459	0		ILMN_1376712	Cox4nb	1	-1.59401	0.0309056	0.0241864	1		Sft2d1	-1.68179	0.00149137	-2.40244	0.0310293
ILMN_1357173	Cox5a	1	-2.85058	2.1031e-05	9.42374e-05	1		ILMN_1357173	Cox5a	1	-1.22114	0.132024	0.051295	0		Sgk	-1.29426	0.0201898	-3.12612	0.0109243
ILMN_1373904	Cox5b	1	-2.09178	0.00125203	0.00112205	1		ILMN_1373904	Cox5b	1	-1.90121	0.112614	0.0459958	1		Sgpp1	-1.17723	0.00838525	-1.45318	0.0262567
ILMN_1353631	Cox6a1	1	-2.59456	0.00382064	0.00240899	1		ILMN_1353631	Cox6a1	1	-1.3056	0.212658	0.070995	0		Sgta	-2.49132	0.00110565	-2.08458	0.0227194
ILMN_1373354	Cox6a2	1	-3.0514	3.82924e-06	3.03509e-05	1		ILMN_1373354	Cox6a2	1	-0.052147	0.4316	0.119694	0		Sh2b3	-1.95189	0.000296944	-2.38934	0.0204897
ILMN_1373858	Cox6b	0	-0.343834	0.0582837	0.998548	0		ILMN_1373858	Cox6b	0	-0.0768142	0.566253	0.999928	0		Sh3bp5	-1.04995	0.0341613	-1.11133	0.0204969
ILMN_1363585	Cox6c	1	2.402	4.17077e-05	0.000157136	1		ILMN_1363585	Cox6c	1	0.65873	0.431493	0.11968	0		Sh3kbp1	-2.80165	0.00746956	-3.55603	0.0179661
ILMN_1355454	Cox6c1	1	2.5848	4.89897e-05	0.000174775	1		ILMN_1355454	Cox6c1	1	0.382506	0.385928	0.109885	0		Sharpin	-2.27374	0.000776648	-2.6073	0.0288724
ILMN_1367003	Cox7a2l	1	-2.33767	0.00380729	0.00240237	1		ILMN_1367003	Cox7a2l	1	-1.97483	0.140111	0.0534967	0		Siah1a	-1.0615	0.00152047	-1.02377	0.0116282
ILMN_1354399	Cox7b	1	-2.54853	5.96882e-06	4.02795e-05	1		ILMN_1354399	Cox7b	1	-0.655918	0.521352	0.139132	0		Siahbp1	-1.97536	0.00193168	-2.85498	0.0230324
ILMN_1369379	Cox8a	1	-2.84091	0.000663422	0.000829442	1		ILMN_1369379	Cox8a	1	-2.43413	0.0789573	0.0377918	1		Sil1	-1.38958	0.000835506	-1.41699	0.0297697
ILMN_1365282	Cox8c	0	-0.0661811	0.458219	0.999752	0		ILMN_1365282	Cox8c	0	-0.0679823	0.350494	0.999889	0		Sin3a	-1.71898	0.000818848	-2.33855	0.0178909
[truncated: 19,569 more rows]
