# Supplementary material for: Transcriptome Profiling of Peripheral Blood Cells Identifies Potential Biomarkers for Doxorubicin Cardiotoxicity in a Rat Model
Source: PLoS One. 2012 Nov 27;7(11):e48398. doi: 10.1371/journal.pone.0048398 (PMC3507887; doi:10.1371/journal.pone.0048398)
Supplement: Table S2 — Gene ontology analysis of SDRG. The most significantly enriched categories (FDR<0.05) are enlisted. (XLSX) [file pone.0048398.s003.xlsx]

## Sheet: Sheet1
GO terms that were significant (fdr < 0.05) in both tissues
Ontology=biological process				Ontology=cellular component				Ontology=molecular function
Term	# of Genes	Name		Term	# of Genes	Name		Term	# of Genes	Name
GO:0030335	60	positive regulation of cell migration		GO:0005737	2021	cytoplasm		GO:0005102	75	receptor binding
GO:0007507	91	heart development		GO:0016323	57	basolateral plasma membrane		GO:0008270	555	zinc ion binding
GO:0001525	75	angiogenesis		GO:0005634	1874	nucleus		GO:0005215	49	transporter activity
GO:0006811	124	ion transport		GO:0005887	90	integral to plasma membrane		GO:0005216	39	ion channel activity
GO:0001501	34	skeletal system development		GO:0005912	18	adherens junction		GO:0004872	317	receptor activity
GO:0048469	14	cell maturation		GO:0045202	84	synapse		GO:0046332	21	SMAD binding
GO:0001822	37	kidney development		GO:0005730	652	nucleolus		GO:0005509	187	calcium ion binding
GO:0007517	16	muscle organ development		GO:0030054	106	cell junction		GO:0004871	168	signal transducer activity
GO:0001649	16	osteoblast differentiation		GO:0005886	870	plasma membrane		GO:0042056	9	chemoattractant activity
GO:0006874	34	cellular calcium ion homeostasis		GO:0043197	41	dendritic spine		GO:0042626	13	ATPase activity, coupled to transmembrane movement of substances
GO:0009952	28	anterior/posterior pattern specification		GO:0005622	654	intracellular		GO:0032947	11	protein complex scaffold
GO:0007204	39	elevation of cytosolic calcium ion concentration		GO:0005911	40	cell-cell junction		GO:0005391	8	sodium:potassium-exchanging ATPase activity
GO:0060395	9	SMAD protein signal transduction		GO:0043005	49	neuron projection		GO:0043548	15	phosphatidylinositol 3-kinase binding
GO:0002062	8	chondrocyte differentiation		GO:0043235	11	receptor complex		GO:0070888	9	E-box binding
GO:0043508	6	negative regulation of JUN kinase activity		GO:0005882	12	intermediate filament		GO:0017049	7	GTP-Rho binding
GO:0001934	50	positive regulation of protein phosphorylation		GO:0005811	14	lipid particle		GO:0003705	25	sequence-specific distal enhancer binding RNA polymerase II transcription factor activity
GO:0001503	31	ossification		GO:0030672	13	synaptic vesicle membrane		GO:0005044	16	scavenger receptor activity
GO:0010595	11	positive regulation of endothelial cell migration		GO:0045211	40	postsynaptic membrane		GO:0015026	8	coreceptor activity
GO:0043410	31	positive regulation of MAPK cascade		GO:0031430	5	M band		GO:0008080	7	N-acetyltransferase activity
GO:0045669	19	positive regulation of osteoblast differentiation		GO:0005576	313	extracellular region		GO:0030552	8	cAMP binding
GO:0042326	14	negative regulation of phosphorylation		GO:0016529	17	sarcoplasmic reticulum		GO:0000977	13	RNA polymerase II regulatory region sequence-specific DNA binding
GO:0043278	14	response to morphine		GO:0014069	47	postsynaptic density		GO:0003677	418	DNA binding
GO:0009612	49	response to mechanical stimulus		GO:0008021	35	synaptic vesicle		GO:0003700	223	sequence-specific DNA binding transcription factor activity
GO:0042060	46	wound healing		GO:0042995	55	cell projection		GO:0046872	732	metal ion binding
GO:0007160	25	cell-matrix adhesion		GO:0031410	104	cytoplasmic vesicle		GO:0004867	25	serine-type endopeptidase inhibitor activity
GO:0043627	48	response to estrogen stimulus		GO:0016235	6	aggresome		GO:0004252	40	serine-type endopeptidase activity
GO:0030879	13	mammary gland development		GO:0048471	211	perinuclear region of cytoplasm		GO:0001664	21	G-protein coupled receptor binding
GO:0030509	18	BMP signaling pathway		GO:0005923	23	tight junction		GO:0005249	19	voltage-gated potassium channel activity
GO:0030326	15	embryonic limb morphogenesis		GO:0046658	5	anchored to plasma membrane		GO:0005516	51	calmodulin binding
GO:0005978	9	glycogen biosynthetic process		GO:0030057	5	desmosome		GO:0008432	7	JUN kinase binding
GO:0048514	9	blood vessel morphogenesis		GO:0030426	32	growth cone		GO:0043395	6	heparan sulfate proteoglycan binding
GO:0023014	9	signal transduction by phosphorylation		GO:0031526	15	brush border membrane		GO:0003774	25	motor activity
GO:0042475	23	odontogenesis of dentin-containing tooth		GO:0030425	109	dendrite		GO:0051428	5	peptide hormone receptor binding
GO:0032496	106	response to lipopolysaccharide		GO:0016023	50	cytoplasmic membrane-bounded vesicle		GO:0043325	6	phosphatidylinositol-3,4-bisphosphate binding
GO:0060070	28	canonical Wnt receptor signaling pathway		GO:0005604	39	basement membrane		GO:0000988	9	protein binding transcription factor activity
GO:0007266	19	Rho protein signal transduction		GO:0031105	6	septin complex		GO:0015459	5	potassium channel regulator activity
GO:0048754	16	branching morphogenesis of a tube		GO:0005667	86	transcription factor complex		GO:0005246	6	calcium channel regulator activity
GO:0010862	8	positive regulation of pathway-restricted SMAD protein phosphorylation		GO:0000790	40	nuclear chromatin		GO:0001077	23	RNA polymerase II core promoter proximal region sequence-specific DNA binding transcriptio
GO:0002040	7	sprouting angiogenesis		GO:0046581	5	intercellular canaliculus		GO:0004842	112	ubiquitin-protein ligase activity
GO:0051899	8	membrane depolarization		GO:0005903	7	brush border		GO:0030674	22	protein binding, bridging
GO:0007224	12	smoothened signaling pathway		GO:0005875	14	microtubule associated complex		GO:0008092	23	cytoskeletal protein binding
GO:0048568	10	embryonic organ development		GO:0031594	20	neuromuscular junction		GO:0033613	10	activating transcription factor binding
GO:0090090	27	negative regulation of canonical Wnt receptor signaling pathway		GO:0071013	50	catalytic step 2 spliceosome		GO:0043236	10	laminin binding
GO:0040007	10	growth		GO:0005938	51	cell cortex		GO:0015297	7	antiporter activity
GO:0007368	11	determination of left/right symmetry		GO:0005615	247	extracellular space		GO:0008134	130	transcription factor binding
GO:0016042	27	lipid catabolic process		GO:0016459	17	myosin complex		GO:0010181	6	FMN binding
GO:0009314	17	response to radiation		GO:0005641	5	nuclear envelope lumen		GO:0005178	38	integrin binding
GO:0045931	16	positive regulation of mitotic cell cycle		GO:0031941	7	filamentous actin		GO:0008603	6	cAMP-dependent protein kinase regulator activity
GO:0009887	29	organ morphogenesis		GO:0009925	9	basal plasma membrane		GO:0008144	40	drug binding
GO:0031668	12	cellular response to extracellular stimulus		GO:0001750	8	photoreceptor outer segment		GO:0019905	15	syntaxin binding
GO:0045893	211	positive regulation of transcription, DNA-dependent		GO:0030016	20	myofibril		GO:0005547	10	phosphatidylinositol-3,4,5-trisphosphate binding
GO:0048008	13	platelet-derived growth factor receptor signaling pathway		GO:0001725	31	stress fiber		GO:0043565	162	sequence-specific DNA binding
GO:0071230	16	cellular response to amino acid stimulus		GO:0015030	18	Cajal body		GO:0001071	5	nucleic acid binding transcription factor activity
GO:0034405	5	response to fluid shear stress		GO:0005624	204	membrane fraction		GO:0042826	32	histone deacetylase binding
GO:0060021	21	palate development		GO:0031012	86	extracellular matrix		GO:0000976	7	transcription regulatory region sequence-specific DNA binding
GO:0048485	7	sympathetic nervous system development		GO:0005802	43	trans-Golgi network		GO:0016874	104	ligase activity
GO:0007169	16	transmembrane receptor protein tyrosine kinase signaling pathway		GO:0031234	15	extrinsic to internal side of plasma membrane		GO:0044212	72	transcription regulatory region DNA binding
GO:0048010	12	vascular endothelial growth factor receptor signaling pathway		GO:0030175	23	filopodium		GO:0042975	6	peroxisome proliferator activated receptor binding
GO:0050679	15	positive regulation of epithelial cell proliferation		GO:0045177	38	apical part of cell		GO:0001106	7	RNA polymerase II transcription corepressor activity
GO:0007411	33	axon guidance		GO:0043204	29	perikaryon		GO:0015485	5	cholesterol binding
GO:0010976	25	positive regulation of neuron projection development		GO:0030667	8	secretory granule membrane		GO:0008301	12	DNA binding, bending
GO:0070534	12	protein K63-linked ubiquitination		GO:0005856	218	cytoskeleton		GO:0015662	6	ATPase activity, coupled to transmembrane movement of ions, phosphorylative mechanism
GO:0007155	125	cell adhesion		GO:0043198	17	dendritic shaft		GO:0004115	6	3',5'-cyclic-AMP phosphodiesterase activity
GO:0048146	16	positive regulation of fibroblast proliferation		GO:0017053	27	transcriptional repressor complex		GO:0016922	10	ligand-dependent nuclear receptor binding
GO:0031623	14	receptor internalization		GO:0005834	13	heterotrimeric G-protein complex		GO:0030374	15	ligand-dependent nuclear receptor transcription coactivator activity
GO:0001764	26	neuron migration		GO:0043679	15	axon terminus		GO:0030165	33	PDZ domain binding
GO:0002076	7	osteoblast development		GO:0031588	5	AMP-activated protein kinase complex		GO:0003785	6	actin monomer binding
GO:0001657	15	ureteric bud development		GO:0016324	80	apical plasma membrane		GO:0019838	9	growth factor binding
GO:0045822	6	negative regulation of heart contraction		GO:0005901	38	caveola		GO:0043008	5	ATP-dependent protein binding
GO:0045666	24	positive regulation of neuron differentiation		GO:0012506	9	vesicle membrane		GO:0017022	9	myosin binding
GO:0007492	13	endoderm development		GO:0016585	9	chromatin remodeling complex		GO:0004222	30	metalloendopeptidase activity
GO:0050909	5	sensory perception of taste		GO:0005681	36	spliceosomal complex		GO:0048306	24	calcium-dependent protein binding
GO:0051091	27	positive regulation of sequence-specific DNA binding transcription factor activity		GO:0019717	69	synaptosome		GO:0008757	8	S-adenosylmethionine-dependent methyltransferase activity
GO:0014850	6	response to muscle activity		GO:0030659	31	cytoplasmic vesicle membrane		GO:0015171	9	amino acid transmembrane transporter activity
GO:0045595	8	regulation of cell differentiation		GO:0043034	7	costamere		GO:0035257	5	nuclear hormone receptor binding
GO:0071902	10	positive regulation of protein serine/threonine kinase activity		GO:0043234	190	protein complex		GO:0008083	39	growth factor activity
GO:0045785	19	positive regulation of cell adhesion		GO:0005925	55	focal adhesion		GO:0003707	16	steroid hormone receptor activity
GO:0045600	9	positive regulation of fat cell differentiation		GO:0016021	1058	integral to membrane		GO:0005524	587	ATP binding
GO:0006887	28	exocytosis		GO:0005884	25	actin filament		GO:0046982	171	protein heterodimerization activity
GO:0006198	6	cAMP catabolic process		GO:0005625	252	soluble fraction		GO:0003723	198	RNA binding
GO:0032526	32	response to retinoic acid		GO:0033017	10	sarcoplasmic reticulum membrane		GO:0000166	815	nucleotide binding
GO:0051865	14	protein autoubiquitination		GO:0031513	5	nonmotile primary cilium		GO:0004435	7	phosphatidylinositol phospholipase C activity
GO:0071320	14	cellular response to cAMP		GO:0030914	6	STAGA complex		GO:0005212	5	structural constituent of eye lens
GO:0000187	30	activation of MAPK activity		GO:0035631	8	CD40 receptor complex		GO:0042803	270	protein homodimerization activity
GO:0009968	16	negative regulation of signal transduction		GO:0005829	506	cytosol		GO:0016758	7	transferase activity, transferring hexosyl groups
GO:0009725	51	response to hormone stimulus		GO:0030658	10	transport vesicle membrane		GO:0019901	148	protein kinase binding
GO:0043619	5	regulation of transcription from RNA polymerase II promoter in response to oxidative stres		GO:0001726	36	ruffle		GO:0051721	10	protein phosphatase 2A binding
GO:0030278	7	regulation of ossification		GO:0034045	6	pre-autophagosomal structure membrane		GO:0001965	10	G-protein alpha-subunit binding
GO:0043010	10	camera-type eye development		GO:0005719	9	nuclear euchromatin		GO:0051015	35	actin filament binding
GO:0006355	350	regulation of transcription, DNA-dependent		GO:0031527	6	filopodium membrane		GO:0005179	19	hormone activity
GO:0035235	5	ionotropic glutamate receptor signaling pathway		GO:0031258	6	lamellipodium membrane		GO:0003676	246	nucleic acid binding
GO:0035019	13	somatic stem cell maintenance		GO:0014704	6	intercalated disc		GO:0071837	6	HMG box domain binding
GO:0031397	5	negative regulation of protein ubiquitination		GO:0009897	98	external side of plasma membrane		GO:0016881	34	acid-amino acid ligase activity
GO:0033344	8	cholesterol efflux		GO:0017119	5	Golgi transport complex		GO:0043425	11	bHLH transcription factor binding
GO:0045944	268	positive regulation of transcription from RNA polymerase II promoter		GO:0045121	87	membrane raft		GO:0019900	27	kinase binding
GO:0003151	10	outflow tract morphogenesis		GO:0042581	7	specific granule		GO:0003779	104	actin binding
GO:0060548	15	negative regulation of cell death		GO:0043220	5	Schmidt-Lanterman incisure		GO:0004857	14	enzyme inhibitor activity
GO:0007612	13	learning		GO:0071564	8	npBAF complex		GO:0047485	62	protein N-terminus binding
GO:0032321	10	positive regulation of Rho GTPase activity		GO:0005932	11	microtubule basal body		GO:0005125	26	cytokine activity
GO:0016337	41	cell-cell adhesion		GO:0030127	5	COPII vesicle coat		GO:0005515	583	protein binding
GO:0006816	34	calcium ion transport		GO:0071565	6	nBAF complex		GO:0000978	7	RNA polymerase II core promoter proximal region sequence-specific DNA binding
GO:0070374	29	positive regulation of ERK1 and ERK2 cascade		GO:0043296	5	apical junction complex		GO:0019894	12	kinesin binding
GO:0002028	8	regulation of sodium ion transport		GO:0000793	9	condensed chromosome		GO:0017017	6	MAP kinase tyrosine/serine/threonine phosphatase activity
GO:0032870	22	cellular response to hormone stimulus		GO:0035145	5	exon-exon junction complex		GO:0008253	5	5'-nucleotidase activity
GO:0007626	24	locomotory behavior		GO:0016580	6	Sin3 complex		GO:0016740	201	transferase activity
GO:0007275	157	multicellular organismal development		GO:0030141	33	secretory granule		GO:0005261	8	cation channel activity
GO:0055085	101	transmembrane transport		GO:0031461	5	cullin-RING ubiquitin ligase complex		GO:0004112	5	cyclic-nucleotide phosphodiesterase activity
GO:0071236	9	cellular response to antibiotic		GO:0016514	8	SWI/SNF complex		GO:0046875	13	ephrin receptor binding
GO:0030324	51	lung development		GO:0000159	12	protein phosphatase type 2A complex		GO:0004861	5	cyclin-dependent protein kinase inhibitor activity
GO:0000209	31	protein polyubiquitination		GO:0016592	8	mediator complex		GO:0005488	291	binding
GO:0007389	16	pattern specification process		GO:0005578	56	proteinaceous extracellular matrix		GO:0004714	8	transmembrane receptor protein tyrosine kinase activity
GO:0045907	12	positive regulation of vasoconstriction		GO:0005952	6	cAMP-dependent protein kinase complex		GO:0048037	9	cofactor binding
GO:0060325	10	face morphogenesis		GO:0005680	14	anaphase-promoting complex		GO:0008201	47	heparin binding
GO:0001707	15	mesoderm formation		GO:0030027	45	lamellipodium		GO:0005160	6	transforming growth factor beta receptor binding
GO:0006986	10	response to unfolded protein		GO:0031307	9	integral to mitochondrial outer membrane		GO:0001102	9	RNA polymerase II activating transcription factor binding
GO:0006461	31	protein complex assembly		GO:0005771	9	multivesicular body		GO:0000980	6	RNA polymerase II distal enhancer sequence-specific DNA binding
GO:0031100	44	organ regeneration		GO:0015630	42	microtubule cytoskeleton		GO:0043560	5	insulin receptor substrate binding
GO:0042787	20	protein ubiquitination involved in ubiquitin-dependent protein catabolic process		GO:0002080	5	acrosomal membrane		GO:0000975	7	regulatory region DNA binding
GO:0016567	82	protein ubiquitination		GO:0001739	5	sex chromatin		GO:0046914	5	transition metal ion binding
GO:0046849	6	bone remodeling		GO:0016328	13	lateral plasma membrane		GO:0008195	6	phosphatidate phosphatase activity
GO:0006814	32	sodium ion transport		GO:0042734	9	presynaptic membrane		GO:0001158	8	enhancer sequence-specific DNA binding
GO:0050729	19	positive regulation of inflammatory response		GO:0000118	13	histone deacetylase complex		GO:0000146	8	microfilament motor activity
GO:0048706	6	embryonic skeletal system development		GO:0019861	14	flagellum		GO:0004679	5	AMP-activated protein kinase activity
GO:0001702	16	gastrulation with mouth forming second		GO:0031143	6	pseudopodium		GO:0051087	31	chaperone binding
GO:0001701	112	in utero embryonic development		GO:0005792	148	microsome		GO:0003714	52	transcription corepressor activity
GO:0007267	18	cell-cell signaling		GO:0043025	125	neuronal cell body		GO:0051861	5	glycolipid binding
GO:0010952	8	positive regulation of peptidase activity		GO:0030424	76	axon		GO:0030295	6	protein kinase activator activity
GO:0009086	6	methionine biosynthetic process		GO:0005915	6	zonula adherens		GO:0004364	15	glutathione transferase activity
GO:0060425	7	lung morphogenesis		GO:0005768	104	endosome		GO:0003674	657	molecular_function
GO:0030218	25	erythrocyte differentiation		GO:0009986	167	cell surface		GO:0003993	6	acid phosphatase activity
GO:0050808	5	synapse organization		GO:0030061	7	mitochondrial crista		GO:0001078	8	RNA polymerase II core promoter proximal region sequence-specific DNA binding transcriptio
GO:0051591	32	response to cAMP		GO:0005605	11	basal lamina		GO:0031434	7	mitogen-activated protein kinase kinase binding
GO:0008584	31	male gonad development		GO:0044444	7	cytoplasmic part		GO:0005158	16	insulin receptor binding
GO:0006955	89	immune response		GO:0000307	6	cyclin-dependent protein kinase holoenzyme complex		GO:0005262	8	calcium channel activity
GO:0045672	8	positive regulation of osteoclast differentiation		GO:0005626	42	insoluble fraction		GO:0019001	11	guanyl nucleotide binding
GO:0014911	9	positive regulation of smooth muscle cell migration		GO:0043209	7	myelin sheath		GO:0005096	42	GTPase activator activity
GO:0010832	5	negative regulation of myotube differentiation		GO:0016604	19	nuclear body		GO:0008378	5	galactosyltransferase activity
GO:0045084	6	positive regulation of interleukin-12 biosynthetic process		GO:0030136	17	clathrin-coated vesicle		GO:0005528	9	FK506 binding
GO:0007628	12	adult walking behavior		GO:0044424	6	intracellular part		GO:0034237	6	protein kinase A regulatory subunit binding
GO:0002544	7	chronic inflammatory response		GO:0031528	10	microvillus membrane		GO:0005452	5	inorganic anion exchanger activity
GO:0007126	10	meiosis		GO:0005881	13	cytoplasmic microtubule		GO:0008509	5	anion transmembrane transporter activity
GO:0009966	15	regulation of signal transduction		GO:0042589	7	zymogen granule membrane		GO:0070412	11	R-SMAD binding
GO:0048617	7	embryonic foregut morphogenesis		GO:0000242	9	pericentriolar material		GO:0003690	59	double-stranded DNA binding
GO:0034332	5	adherens junction organization		GO:0015629	66	actin cytoskeleton		GO:0043422	6	protein kinase B binding
GO:0008344	17	adult locomotory behavior		GO:0009898	21	internal side of plasma membrane		GO:0042169	16	SH2 domain binding
GO:0031016	10	pancreas development		GO:0005779	7	integral to peroxisomal membrane		GO:0045322	5	unmethylated CpG binding
GO:0006101	7	citrate metabolic process		GO:0000151	20	ubiquitin ligase complex		GO:0045028	6	G-protein coupled purinergic nucleotide receptor activity
GO:0043407	24	negative regulation of MAP kinase activity		GO:0031965	71	nuclear membrane		GO:0031625	65	ubiquitin protein ligase binding
GO:0001933	21	negative regulation of protein phosphorylation		GO:0043195	10	terminal button		GO:0042043	5	neurexin family protein binding
GO:0048741	7	skeletal muscle fiber development		GO:0005890	6	sodium:potassium-exchanging ATPase complex		GO:0004386	46	helicase activity
GO:0048011	6	nerve growth factor receptor signaling pathway		GO:0000164	5	protein phosphatase type 1 complex		GO:0003682	97	chromatin binding
GO:0007623	20	circadian rhythm		GO:0005694	55	chromosome		GO:0032403	134	protein complex binding
GO:0071436	5	sodium ion export		GO:0008076	21	voltage-gated potassium channel complex		GO:0050839	22	cell adhesion molecule binding
GO:0045597	13	positive regulation of cell differentiation		GO:0030315	16	T-tubule		GO:0031435	13	mitogen-activated protein kinase kinase kinase binding
GO:0030900	24	forebrain development		GO:0035102	9	PRC1 complex		GO:0019904	116	protein domain specific binding
GO:0051412	15	response to corticosterone stimulus		GO:0032982	5	myosin filament		GO:0015293	26	symporter activity
GO:0006171	6	cAMP biosynthetic process		GO:0016605	38	PML body		GO:0020037	48	heme binding
GO:0050680	22	negative regulation of epithelial cell proliferation		GO:0033267	9	axon part		GO:0070491	13	repressing transcription factor binding
GO:0045668	13	negative regulation of osteoblast differentiation		GO:0032587	20	ruffle membrane		GO:0042609	5	CD4 receptor binding
GO:0000188	10	inactivation of MAPK activity		GO:0019897	10	extrinsic to plasma membrane		GO:0000149	11	SNARE binding
GO:0035116	12	embryonic hindlimb morphogenesis		GO:0034361	6	very-low-density lipoprotein particle		GO:0001085	13	RNA polymerase II transcription factor binding
GO:0009790	46	embryo development		GO:0005913	17	cell-cell adherens junction		GO:0016887	69	ATPase activity
GO:0007162	15	negative regulation of cell adhesion		GO:0031201	13	SNARE complex		GO:0005154	6	epidermal growth factor receptor binding
GO:0051897	24	positive regulation of protein kinase B signaling cascade		GO:0016442	6	RNA-induced silencing complex		GO:0046873	6	metal ion transmembrane transporter activity
GO:0042771	11	DNA damage response, signal transduction by p53 class mediator resulting in induction of a		GO:0008305	15	integrin complex		GO:0030274	5	LIM domain binding
GO:0048286	15	lung alveolus development		GO:0005689	10	U12-type spliceosomal complex		GO:0017124	49	SH3 domain binding
GO:0048169	13	regulation of long-term neuronal synaptic plasticity		GO:0031674	7	I band		GO:0030898	6	actin-dependent ATPase activity
GO:0006954	74	inflammatory response		GO:0005741	49	mitochondrial outer membrane		GO:0003950	9	NAD+ ADP-ribosyltransferase activity
GO:0032147	12	activation of protein kinase activity		GO:0005635	46	nuclear envelope		GO:0035035	9	histone acetyltransferase binding
GO:0048593	7	camera-type eye morphogenesis		GO:0031225	17	anchored to membrane		GO:0042393	30	histone binding
GO:0032259	6	methylation		GO:0005643	21	nuclear pore		GO:0044325	11	ion channel binding
GO:0042733	17	embryonic digit morphogenesis		GO:0005720	10	nuclear heterochromatin		GO:0017080	5	sodium channel regulator activity
GO:0090263	15	positive regulation of canonical Wnt receptor signaling pathway		GO:0030897	7	HOPS complex		GO:0005518	18	collagen binding
GO:0042493	231	response to drug		GO:0005791	16	rough endoplasmic reticulum		GO:0003777	18	microtubule motor activity
GO:0071901	8	negative regulation of protein serine/threonine kinase activity		GO:0031227	6	intrinsic to endoplasmic reticulum membrane		GO:0046983	46	protein dimerization activity
GO:0050714	12	positive regulation of protein secretion		GO:0002102	6	podosome		GO:0005201	12	extracellular matrix structural constituent
GO:0045165	11	cell fate commitment		GO:0032391	6	photoreceptor connecting cilium		GO:0004114	8	3',5'-cyclic-nucleotide phosphodiesterase activity
GO:0045906	6	negative regulation of vasoconstriction		GO:0031091	8	platelet alpha granule		GO:0008198	8	ferrous iron binding
GO:0060326	9	cell chemotaxis		GO:0000786	10	nucleosome		GO:0070742	6	C2H2 zinc finger domain binding
GO:0006338	22	chromatin remodeling		GO:0016020	1102	membrane		GO:0050699	10	WW domain binding
GO:0031116	6	positive regulation of microtubule polymerization		GO:0030863	15	cortical cytoskeleton		GO:0008093	6	cytoskeletal adaptor activity
GO:0060037	6	pharyngeal system development		GO:0005783	354	endoplasmic reticulum		GO:0005200	9	structural constituent of cytoskeleton
GO:0070936	17	protein K48-linked ubiquitination		GO:0005776	8	autophagic vacuole		GO:0005543	25	phospholipid binding
GO:0001947	15	heart looping		GO:0031080	7	Nup107-160 complex		GO:0051219	21	phosphoprotein binding
GO:0043623	7	cellular protein complex assembly		GO:0030173	13	integral to Golgi membrane		GO:0016493	8	C-C chemokine receptor activity
GO:0019827	7	stem cell maintenance		GO:0071944	11	cell periphery		GO:0005123	5	death receptor binding
GO:0001709	5	cell fate determination		GO:0000794	9	condensed nuclear chromosome		GO:0000981	11	sequence-specific DNA binding RNA polymerase II transcription factor activity
GO:0002523	5	leukocyte migration involved in inflammatory response		GO:0032839	9	dendrite cytoplasm		GO:0030332	7	cyclin binding
GO:0002026	16	regulation of the force of heart contraction		GO:0000123	8	histone acetyltransferase complex		GO:0005385	9	zinc ion transmembrane transporter activity
GO:0048009	6	insulin-like growth factor receptor signaling pathway		GO:0032420	6	stereocilium		GO:0002039	27	p53 binding
GO:0031175	38	neuron projection development		GO:0000922	29	spindle pole		GO:0001104	8	RNA polymerase II transcription cofactor activity
GO:0030819	8	positive regulation of cAMP biosynthetic process		GO:0005665	8	DNA-directed RNA polymerase II, core complex		GO:0003713	68	transcription coactivator activity
GO:0015758	6	glucose transport		GO:0031982	21	vesicle		GO:0005080	21	protein kinase C binding
GO:0043534	7	blood vessel endothelial cell migration		GO:0044459	5	plasma membrane part		GO:0004402	15	histone acetyltransferase activity
GO:0016358	18	dendrite development		GO:0030496	35	midbody		GO:0017046	8	peptide hormone binding
GO:0048596	7	embryonic camera-type eye morphogenesis		GO:0031463	7	Cul3-RING ubiquitin ligase complex		GO:0051020	12	GTPase binding
GO:0060349	6	bone morphogenesis		GO:0000139	117	Golgi membrane		GO:0004091	10	carboxylesterase activity
GO:0007179	32	transforming growth factor beta receptor signaling pathway		GO:0005774	7	vacuolar membrane		GO:0035259	10	glucocorticoid receptor binding
GO:0046580	8	negative regulation of Ras protein signal transduction		GO:0000776	23	kinetochore		GO:0003712	14	transcription cofactor activity
GO:0030099	10	myeloid cell differentiation		GO:0032590	6	dendrite membrane		GO:0043014	7	alpha-tubulin binding
GO:0060291	8	long-term synaptic potentiation		GO:0016607	47	nuclear speck		GO:0045296	13	cadherin binding
GO:0048546	5	digestive tract morphogenesis		GO:0031514	5	motile cilium		GO:0008168	51	methyltransferase activity
GO:0046498	7	S-adenosylhomocysteine metabolic process		GO:0005929	12	cilium		GO:0017016	6	Ras GTPase binding
GO:0045807	8	positive regulation of endocytosis		GO:0030176	14	integral to endoplasmic reticulum membrane		GO:0001047	7	core promoter binding
GO:0051272	11	positive regulation of cellular component movement		GO:0030131	12	clathrin adaptor complex		GO:0004864	8	protein phosphatase inhibitor activity
GO:0002088	7	lens development in camera-type eye		GO:0005794	388	Golgi apparatus		GO:0031683	11	G-protein beta/gamma-subunit complex binding
GO:0006953	15	acute-phase response		GO:0035098	7	ESC/E(Z) complex		GO:0003995	7	acyl-CoA dehydrogenase activity
GO:0042391	11	regulation of membrane potential		GO:0005814	14	centriole		GO:0030742	8	GTP-dependent protein binding
GO:0071560	14	cellular response to transforming growth factor beta stimulus		GO:0042383	43	sarcolemma		GO:0003727	10	single-stranded RNA binding
GO:0060048	19	cardiac muscle contraction		GO:0005847	5	mRNA cleavage and polyadenylation specificity factor complex		GO:0018024	9	histone-lysine N-methyltransferase activity
GO:0048745	6	smooth muscle tissue development		GO:0035267	11	NuA4 histone acetyltransferase complex		GO:0004683	6	calmodulin-dependent protein kinase activity
GO:0009416	11	response to light stimulus		GO:0030018	36	Z disc		GO:0003899	17	DNA-directed RNA polymerase activity
GO:0042593	28	glucose homeostasis		GO:0005786	5	signal recognition particle, endoplasmic reticulum targeting		GO:0016597	11	amino acid binding
GO:0035924	5	cellular response to vascular endothelial growth factor stimulus		GO:0005902	21	microvillus		GO:0017048	14	Rho GTPase binding
GO:0007613	15	memory		GO:0005789	175	endoplasmic reticulum membrane		GO:0017166	7	vinculin binding
GO:0010043	18	response to zinc ion		GO:0000781	12	chromosome, telomeric region		GO:0004198	5	calcium-dependent cysteine-type endopeptidase activity
GO:0045954	9	positive regulation of natural killer cell mediated cytotoxicity		GO:0070419	5	nonhomologous end joining complex		GO:0048407	8	platelet-derived growth factor binding
GO:0000086	9	G2/M transition of mitotic cell cycle		GO:0031252	19	cell leading edge		GO:0005083	6	small GTPase regulator activity
GO:0007519	24	skeletal muscle tissue development		GO:0008385	5	IkappaB kinase complex		GO:0042802	148	identical protein binding
GO:0001569	17	patterning of blood vessels		GO:0070062	5	extracellular vesicular exosome		GO:0004674	158	protein serine/threonine kinase activity
GO:0070830	6	tight junction assembly		GO:0008290	5	F-actin capping protein complex		GO:0005522	5	profilin binding
GO:0030073	13	insulin secretion		GO:0008023	7	transcription elongation factor complex		GO:0016805	5	dipeptidase activity
GO:0046697	8	decidualization						GO:0043498	7	cell surface binding
GO:0031954	6	positive regulation of protein autophosphorylation						GO:0005496	11	steroid binding
GO:0007270	5	neuron-neuron synaptic transmission						GO:0004527	12	exonuclease activity
GO:0009636	49	response to toxin						GO:0004879	15	ligand-activated sequence-specific DNA binding RNA polymerase II transcription factor acti
GO:0006935	22	chemotaxis						GO:0017137	20	Rab GTPase binding
GO:0007566	13	embryo implantation						GO:0005542	5	folic acid binding
GO:0043123	76	positive regulation of I-kappaB kinase/NF-kappaB cascade						GO:0051400	7	BH domain binding
GO:0045471	73	response to ethanol						GO:0019899	135	enzyme binding
GO:0002526	10	acute inflammatory response						GO:0070064	8	proline-rich region binding
GO:0046676	15	negative regulation of insulin secretion						GO:0016787	347	hydrolase activity
GO:0009880	9	embryonic pattern specification						GO:0043274	6	phospholipase binding
GO:0048844	6	artery morphogenesis						GO:0003697	32	single-stranded DNA binding
GO:0033197	11	response to vitamin E						GO:0005109	7	frizzled binding
GO:0043507	19	positive regulation of JUN kinase activity						GO:0051019	9	mitogen-activated protein kinase binding
GO:0010468	31	regulation of gene expression						GO:0008022	96	protein C-terminus binding
GO:0006939	7	smooth muscle contraction						GO:0003823	7	antigen binding
GO:0006200	52	ATP catabolic process						GO:0050681	13	androgen receptor binding
GO:0045780	8	positive regulation of bone resorption						GO:0051117	10	ATPase binding
GO:0035162	9	embryonic hemopoiesis						GO:0000979	12	RNA polymerase II core promoter sequence-specific DNA binding
GO:0042755	10	eating behavior						GO:0004869	8	cysteine-type endopeptidase inhibitor activity
GO:0001658	11	branching involved in ureteric bud morphogenesis						GO:0050662	12	coenzyme binding
GO:0071385	11	cellular response to glucocorticoid stimulus						GO:0016772	91	transferase activity, transferring phosphorus-containing groups
GO:0032868	41	response to insulin stimulus						GO:0003956	6	NAD(P)+-protein-arginine ADP-ribosyltransferase activity
GO:0006839	5	mitochondrial transport						GO:0004693	7	cyclin-dependent protein kinase activity
GO:0030182	38	neuron differentiation						GO:0030247	7	polysaccharide binding
GO:0071356	19	cellular response to tumor necrosis factor						GO:0035255	11	ionotropic glutamate receptor binding
GO:0071375	13	cellular response to peptide hormone stimulus						GO:0004197	25	cysteine-type endopeptidase activity
GO:0007399	79	nervous system development						GO:0008060	6	ARF GTPase activator activity
GO:0006366	56	transcription from RNA polymerase II promoter						GO:0005198	38	structural molecule activity
GO:0038032	18	termination of G-protein coupled receptor signaling pathway						GO:0030246	7	carbohydrate binding
GO:0030512	13	negative regulation of transforming growth factor beta receptor signaling pathway						GO:0000400	5	four-way junction DNA binding
GO:0016331	5	morphogenesis of embryonic epithelium						GO:0032794	5	GTPase activating protein binding
GO:0060396	5	growth hormone receptor signaling pathway						GO:0004707	7	MAP kinase activity
GO:0035249	9	synaptic transmission, glutamatergic						GO:0003906	5	DNA-(apurinic or apyrimidinic site) lyase activity
GO:0045773	10	positive regulation of axon extension						GO:0017075	9	syntaxin-1 binding
GO:0007601	19	visual perception						GO:0004725	41	protein tyrosine phosphatase activity
GO:0042157	10	lipoprotein metabolic process						GO:0042974	6	retinoic acid receptor binding
GO:0007259	8	JAK-STAT cascade						GO:0008146	7	sulfotransferase activity
GO:0010629	42	negative regulation of gene expression						GO:0030145	20	manganese ion binding
GO:0007188	11	G-protein signaling, coupled to cAMP nucleotide second messenger						GO:0046965	7	retinoid X receptor binding
GO:0043547	22	positive regulation of GTPase activity						GO:0042813	7	Wnt-activated receptor activity
GO:0001889	54	liver development						GO:0070330	7	aromatase activity
GO:0002052	6	positive regulation of neuroblast proliferation						GO:0015631	14	tubulin binding
GO:0008285	116	negative regulation of cell proliferation						GO:0004672	115	protein kinase activity
GO:0045892	191	negative regulation of transcription, DNA-dependent						GO:0008026	41	ATP-dependent helicase activity
GO:0035094	14	response to nicotine						GO:0008081	9	phosphoric diester hydrolase activity
GO:0007249	14	I-kappaB kinase/NF-kappaB cascade						GO:0008242	6	omega peptidase activity
GO:0006928	17	cellular component movement						GO:0008233	162	peptidase activity
GO:0001666	132	response to hypoxia						GO:0042277	45	peptide binding
GO:0010035	24	response to inorganic substance						GO:0008307	13	structural constituent of muscle
GO:0000122	185	negative regulation of transcription from RNA polymerase II promoter						GO:0030544	10	Hsp70 protein binding
GO:0048013	9	ephrin receptor signaling pathway						GO:0042809	5	vitamin D receptor binding
GO:0007608	7	sensory perception of smell						GO:0031432	7	titin binding
GO:0007512	12	adult heart development						GO:0030331	13	estrogen receptor binding
GO:0030500	6	regulation of bone mineralization						GO:0004553	12	hydrolase activity, hydrolyzing O-glycosyl compounds
GO:0042551	6	neuron maturation						GO:0004713	42	protein tyrosine kinase activity
GO:0060412	8	ventricular septum morphogenesis						GO:0016788	8	hydrolase activity, acting on ester bonds
GO:0071456	30	cellular response to hypoxia						GO:0016818	9	hydrolase activity, acting on acid anhydrides, in phosphorus-containing anhydrides
GO:0043523	7	regulation of neuron apoptosis						GO:0008237	26	metallopeptidase activity
GO:0016477	54	cell migration						GO:0016779	35	nucleotidyltransferase activity
GO:0006865	5	amino acid transport						GO:0008017	38	microtubule binding
GO:0006807	6	nitrogen compound metabolic process						GO:0005507	22	copper ion binding
GO:0071363	34	cellular response to growth factor stimulus						GO:0004143	5	diacylglycerol kinase activity
GO:0008354	5	germ cell migration						GO:0004715	23	non-membrane spanning protein tyrosine kinase activity
GO:0014070	123	response to organic cyclic compound						GO:0030675	5	Rac GTPase activator activity
GO:0070588	13	calcium ion transmembrane transport						GO:0030296	5	protein tyrosine kinase activator activity
GO:0048839	16	inner ear development						GO:0043022	11	ribosome binding
GO:0008219	24	cell death						GO:0032266	6	phosphatidylinositol-3-phosphate binding
GO:0043066	164	negative regulation of apoptotic process						GO:0043015	6	gamma-tubulin binding
GO:0060055	5	angiogenesis involved in wound healing						GO:0008373	8	sialyltransferase activity
GO:0030217	18	T cell differentiation						GO:0005521	5	lamin binding
GO:0045766	42	positive regulation of angiogenesis						GO:0005520	11	insulin-like growth factor binding
GO:0045429	16	positive regulation of nitric oxide biosynthetic process						GO:0004712	8	protein serine/threonine/tyrosine kinase activity
GO:0001958	7	endochondral ossification						GO:0022857	9	transmembrane transporter activity
GO:0021510	6	spinal cord development						GO:0051879	11	Hsp90 protein binding
GO:0001829	7	trophectodermal cell differentiation						GO:0016747	7	transferase activity, transferring acyl groups other than amino-acyl groups
GO:0006813	47	potassium ion transport						GO:0017111	36	nucleoside-triphosphatase activity
GO:0019886	8	antigen processing and presentation of exogenous peptide antigen via MHC class II						GO:0008236	13	serine-type peptidase activity
GO:0043526	11	neuroprotection						GO:0080025	6	phosphatidylinositol-3,5-bisphosphate binding
GO:0046328	9	regulation of JNK cascade						GO:0017091	9	AU-rich element binding
GO:0003333	12	amino acid transmembrane transport						GO:0005057	10	receptor signaling protein activity
GO:0017157	11	regulation of exocytosis						GO:0043027	11	cysteine-type endopeptidase inhibitor activity involved in apoptotic process
GO:0006511	80	ubiquitin-dependent protein catabolic process						GO:0005484	8	SNAP receptor activity
GO:0030308	45	negative regulation of cell growth						GO:0005245	7	voltage-gated calcium channel activity
GO:0048589	10	developmental growth						GO:0016817	9	hydrolase activity, acting on acid anhydrides
GO:0009967	8	positive regulation of signal transduction						GO:0005529	68	sugar binding
GO:0007184	7	SMAD protein import into nucleus						GO:0019902	14	phosphatase binding
GO:0008643	7	carbohydrate transport						GO:0019955	5	cytokine binding
GO:0006749	24	glutathione metabolic process						GO:0050998	6	nitric-oxide synthase binding
GO:0019221	37	cytokine-mediated signaling pathway						GO:0005085	36	guanyl-nucleotide exchange factor activity
GO:0016601	6	Rac protein signal transduction						GO:0017069	5	snRNA binding
GO:0030224	7	monocyte differentiation						GO:0005536	5	glucose binding
GO:0007605	20	sensory perception of sound						GO:0016798	14	hydrolase activity, acting on glycosyl bonds
GO:0031069	9	hair follicle morphogenesis						GO:0016791	24	phosphatase activity
GO:0071347	19	cellular response to interleukin-1						GO:0005097	13	Rab GTPase activator activity
GO:0032922	7	circadian regulation of gene expression						GO:0061133	5	endopeptidase activator activity
GO:0031018	6	endocrine pancreas development						GO:0008430	6	selenium binding
GO:0048015	12	phosphatidylinositol-mediated signaling						GO:0030971	14	receptor tyrosine kinase binding
GO:0043542	11	endothelial cell migration						GO:0031490	10	chromatin DNA binding
GO:0017144	7	drug metabolic process						GO:0004708	7	MAP kinase kinase activity
GO:0045778	7	positive regulation of ossification						GO:0004843	19	ubiquitin-specific protease activity
GO:0070995	5	NADPH oxidation						GO:0046966	13	thyroid hormone receptor binding
GO:0006306	8	DNA methylation						GO:0048487	12	beta-tubulin binding
GO:0006351	34	transcription, DNA-dependent						GO:0046969	6	NAD-dependent histone deacetylase activity (H3-K9 specific)
GO:0045598	6	regulation of fat cell differentiation						GO:0004709	8	MAP kinase kinase kinase activity
GO:0050730	5	regulation of peptidyl-tyrosine phosphorylation						GO:0050660	38	flavin adenine dinucleotide binding
GO:0055012	5	ventricular cardiac muscle cell differentiation						GO:0030414	20	peptidase inhibitor activity
GO:0045736	6	negative regulation of cyclin-dependent protein kinase activity						GO:0035064	15	methylated histone residue binding
GO:0010942	17	positive regulation of cell death						GO:0019789	8	SUMO ligase activity
GO:0007406	6	negative regulation of neuroblast proliferation						GO:0031730	6	CCR5 chemokine receptor binding
GO:0021983	6	pituitary gland development						GO:0004177	18	aminopeptidase activity
GO:0000132	7	establishment of mitotic spindle orientation						GO:0017025	9	TBP-class protein binding
GO:0014067	6	negative regulation of phosphatidylinositol 3-kinase cascade						GO:0016409	5	palmitoyltransferase activity
GO:0007229	40	integrin-mediated signaling pathway						GO:0004407	8	histone deacetylase activity
GO:0043409	6	negative regulation of MAPK cascade						GO:0005506	26	iron ion binding
GO:0001921	8	positive regulation of receptor recycling						GO:0004702	5	receptor signaling protein serine/threonine kinase activity
GO:0016540	5	protein autoprocessing						GO:0004675	6	transmembrane receptor protein serine/threonine kinase activity
GO:0007281	16	germ cell development						GO:0005525	196	GTP binding
GO:0006869	19	lipid transport						GO:0031994	5	insulin-like growth factor I binding
GO:0060216	7	definitive hemopoiesis						GO:0042800	5	histone methyltransferase activity (H3-K4 specific)
GO:0043524	48	negative regulation of neuron apoptosis						GO:0008324	8	cation transmembrane transporter activity
GO:0043552	9	positive regulation of phosphatidylinositol 3-kinase activity						GO:0003725	18	double-stranded RNA binding
GO:0007346	11	regulation of mitotic cell cycle						GO:0043295	9	glutathione binding
GO:0043297	6	apical junction assembly						GO:0043499	14	eukaryotic cell surface binding
GO:0071276	6	cellular response to cadmium ion						GO:0043130	19	ubiquitin binding
GO:0032743	8	positive regulation of interleukin-2 production						GO:0005254	10	chloride channel activity
GO:0001656	11	metanephros development						GO:0005089	18	Rho guanyl-nucleotide exchange factor activity
GO:0001816	11	cytokine production						GO:0004518	7	nuclease activity
GO:0042254	14	ribosome biogenesis						GO:0051787	7	misfolded protein binding
GO:0045664	7	regulation of neuron differentiation						GO:0005114	5	type II transforming growth factor beta receptor binding
GO:0001706	6	endoderm formation						GO:0030234	8	enzyme regulator activity
GO:0006107	10	oxaloacetate metabolic process						GO:0008234	43	cysteine-type peptidase activity
GO:0046329	9	negative regulation of JNK cascade						GO:0034236	5	protein kinase A catalytic subunit binding
GO:0050768	9	negative regulation of neurogenesis						GO:0033558	6	protein deacetylase activity
GO:0000183	5	chromatin silencing at rDNA						GO:0017147	8	Wnt-protein binding
GO:0030502	10	negative regulation of bone mineralization						GO:0043621	14	protein self-association
GO:0050804	5	regulation of synaptic transmission						GO:0071889	8	14-3-3 protein binding
GO:0045216	5	cell-cell junction organization						GO:0004303	5	estradiol 17-beta-dehydrogenase activity
GO:0030878	5	thyroid gland development						GO:0070016	8	armadillo repeat domain binding
GO:0030168	16	platelet activation						GO:0030276	6	clathrin binding
GO:0002053	15	positive regulation of mesenchymal cell proliferation						GO:0030169	7	low-density lipoprotein particle binding
GO:0045948	5	positive regulation of translational initiation						GO:0008353	10	RNA polymerase II carboxy-terminal domain kinase activity
GO:0031953	5	negative regulation of protein autophosphorylation						GO:0043021	8	ribonucleoprotein complex binding
GO:0051491	6	positive regulation of filopodium assembly
GO:0014912	6	negative regulation of smooth muscle cell migration
GO:0045022	5	early endosome to late endosome transport
GO:0035121	5	tail morphogenesis
GO:0050918	11	positive chemotaxis
GO:0060347	8	heart trabecula formation
GO:0048545	23	response to steroid hormone stimulus
GO:0002244	8	hemopoietic progenitor cell differentiation
GO:0042632	21	cholesterol homeostasis
GO:0048511	6	rhythmic process
GO:0010575	5	positive regulation vascular endothelial growth factor production
GO:0051928	12	positive regulation of calcium ion transport
GO:0009755	7	hormone-mediated signaling pathway
GO:0048168	7	regulation of neuronal synaptic plasticity
GO:0001937	7	negative regulation of endothelial cell proliferation
GO:0050852	22	T cell receptor signaling pathway
GO:0071372	8	cellular response to follicle-stimulating hormone stimulus
GO:0006471	16	protein ADP-ribosylation
GO:0050796	8	regulation of insulin secretion
GO:0001568	33	blood vessel development
GO:0060206	6	estrous cycle phase
GO:0034504	14	protein localization to nucleus
GO:0031532	14	actin cytoskeleton reorganization
GO:0048705	15	skeletal system morphogenesis
GO:0006821	17	chloride transport
GO:0030854	5	positive regulation of granulocyte differentiation
GO:0035265	9	organ growth
GO:0060079	12	regulation of excitatory postsynaptic membrane potential
GO:0071300	14	cellular response to retinoic acid
GO:0031667	33	response to nutrient levels
GO:0043588	22	skin development
GO:0071333	17	cellular response to glucose stimulus
GO:0048667	5	cell morphogenesis involved in neuron differentiation
GO:0031648	12	protein destabilization
GO:0046085	6	adenosine metabolic process
GO:0048538	14	thymus development
GO:0042149	10	cellular response to glucose starvation
GO:0008156	7	negative regulation of DNA replication
GO:0048167	15	regulation of synaptic plasticity
GO:0043491	16	protein kinase B signaling cascade
GO:0031103	5	axon regeneration
GO:0031647	11	regulation of protein stability
GO:0055007	11	cardiac muscle cell differentiation
GO:0045667	6	regulation of osteoblast differentiation
GO:0019725	5	cellular homeostasis
GO:0001755	12	neural crest cell migration
GO:0001932	12	regulation of protein phosphorylation
GO:0001556	7	oocyte maturation
GO:0034394	9	protein localization at cell surface
GO:0055093	18	response to hyperoxia
GO:0043065	135	positive regulation of apoptotic process
GO:0001892	10	embryonic placenta development
GO:0043011	6	myeloid dendritic cell differentiation
GO:0051493	7	regulation of cytoskeleton organization
GO:0045725	6	positive regulation of glycogen biosynthetic process
GO:0048565	14	digestive tract development
GO:0007254	16	JNK cascade
GO:0042417	8	dopamine metabolic process
GO:0005977	18	glycogen metabolic process
GO:0030334	20	regulation of cell migration
GO:0051017	13	actin filament bundle assembly
GO:0001935	5	endothelial cell proliferation
GO:0006464	26	protein modification process
GO:0006656	8	phosphatidylcholine biosynthetic process
GO:0007250	7	activation of NF-kappaB-inducing kinase activity
GO:0006357	90	regulation of transcription from RNA polymerase II promoter
GO:0008210	7	estrogen metabolic process
GO:0010226	10	response to lithium ion
GO:0050678	6	regulation of epithelial cell proliferation
GO:0018208	9	peptidyl-proline modification
GO:0045599	11	negative regulation of fat cell differentiation
GO:0070059	6	apoptosis in response to endoplasmic reticulum stress
GO:0032781	5	positive regulation of ATPase activity
GO:0048661	29	positive regulation of smooth muscle cell proliferation
GO:0006970	10	response to osmotic stress
GO:0007338	5	single fertilization
GO:0051592	32	response to calcium ion
GO:0018107	13	peptidyl-threonine phosphorylation
GO:0051924	7	regulation of calcium ion transport
GO:0007611	19	learning or memory
GO:0048666	13	neuron development
GO:0001963	6	synaptic transmission, dopaminergic
GO:0007409	31	axonogenesis
GO:0043280	16	positive regulation of cysteine-type endopeptidase activity involved in apoptotic process
GO:0045861	11	negative regulation of proteolysis
GO:0045860	18	positive regulation of protein kinase activity
GO:0016079	5	synaptic vesicle exocytosis
GO:0030198	31	extracellular matrix organization
GO:0051258	11	protein polymerization
GO:0030177	8	positive regulation of Wnt receptor signaling pathway
GO:0045930	8	negative regulation of mitotic cell cycle
GO:0006513	5	protein monoubiquitination
GO:0070555	23	response to interleukin-1
GO:0001841	8	neural tube formation
GO:0070997	6	neuron death
GO:0046326	12	positive regulation of glucose import
GO:0040018	11	positive regulation of multicellular organism growth
GO:0030539	6	male genitalia development
GO:0045494	6	photoreceptor cell maintenance
GO:0006573	5	valine metabolic process
GO:0001843	25	neural tube closure
GO:0048662	17	negative regulation of smooth muscle cell proliferation
GO:0048704	5	embryonic skeletal system morphogenesis
GO:0031214	6	biomineral tissue development
GO:0006730	11	one-carbon metabolic process
GO:0060252	5	positive regulation of glial cell proliferation
GO:0007219	21	Notch signaling pathway
GO:0060710	5	chorio-allantoic fusion
GO:0007257	10	activation of JUN kinase activity
GO:0007585	8	respiratory gaseous exchange
GO:0008277	16	regulation of G-protein coupled receptor protein signaling pathway
GO:0042384	12	cilium assembly
GO:0030889	9	negative regulation of B cell proliferation
GO:0030316	11	osteoclast differentiation
GO:0031334	8	positive regulation of protein complex assembly
GO:0030513	12	positive regulation of BMP signaling pathway
GO:0051090	12	regulation of sequence-specific DNA binding transcription factor activity
GO:0046500	5	S-adenosylmethionine metabolic process
GO:0016049	24	cell growth
GO:0017156	9	calcium ion-dependent exocytosis
GO:0006337	8	nucleosome disassembly
GO:0006508	176	proteolysis
GO:0018108	28	peptidyl-tyrosine phosphorylation
GO:0030336	23	negative regulation of cell migration
GO:0043116	8	negative regulation of vascular permeability
GO:0006937	10	regulation of muscle contraction
GO:0046685	11	response to arsenic-containing substance
GO:0008542	16	visual learning
GO:0043922	7	negative regulation by host of viral transcription
GO:0030511	11	positive regulation of transforming growth factor beta receptor signaling pathway
GO:0006916	85	anti-apoptosis
GO:0001541	19	ovarian follicle development
GO:0007268	25	synaptic transmission
GO:0001960	5	negative regulation of cytokine-mediated signaling pathway
GO:0006397	64	mRNA processing
GO:0001954	8	positive regulation of cell-matrix adhesion
GO:0021675	5	nerve development
GO:0007528	11	neuromuscular junction development
GO:0043392	12	negative regulation of DNA binding
GO:2001238	8	positive regulation of extrinsic apoptotic signaling pathway
GO:0016310	30	phosphorylation
GO:0008286	22	insulin receptor signaling pathway
GO:0007165	217	signal transduction
GO:0030501	11	positive regulation of bone mineralization
GO:0080111	6	DNA demethylation
GO:0043488	9	regulation of mRNA stability
GO:0006950	72	response to stress
GO:0051726	42	regulation of cell cycle
GO:0008045	10	motor axon guidance
GO:0045603	6	positive regulation of endothelial cell differentiation
GO:0008284	144	positive regulation of cell proliferation
GO:0048468	10	cell development
GO:0030520	7	intracellular estrogen receptor signaling pathway
GO:0008152	162	metabolic process
GO:0010765	9	positive regulation of sodium ion transport
GO:0048598	6	embryonic morphogenesis
GO:0042098	9	T cell proliferation
GO:0051297	8	centrosome organization
GO:0046627	10	negative regulation of insulin receptor signaling pathway
GO:0048260	6	positive regulation of receptor-mediated endocytosis
GO:0001938	21	positive regulation of endothelial cell proliferation
GO:0045732	17	positive regulation of protein catabolic process
GO:0017085	7	response to insecticide
GO:0051092	45	positive regulation of NF-kappaB transcription factor activity
GO:0009948	8	anterior/posterior axis specification
GO:0010718	11	positive regulation of epithelial to mesenchymal transition
GO:0006605	15	protein targeting
GO:0006836	13	neurotransmitter transport
GO:0007173	8	epidermal growth factor receptor signaling pathway
GO:0070498	8	interleukin-1-mediated signaling pathway
GO:0031529	5	ruffle organization
GO:0003281	8	ventricular septum development
GO:0032720	8	negative regulation of tumor necrosis factor production
GO:0051044	6	positive regulation of membrane protein ectodomain proteolysis
GO:0071407	28	cellular response to organic cyclic compound
GO:0051607	22	defense response to virus
GO:0001890	8	placenta development
GO:0033280	12	response to vitamin D
GO:0006390	7	transcription from mitochondrial promoter
GO:0006777	5	Mo-molybdopterin cofactor biosynthetic process
GO:0043967	14	histone H4 acetylation
GO:0045453	12	bone resorption
GO:0006383	5	transcription from RNA polymerase III promoter
GO:0009103	5	lipopolysaccharide biosynthetic process
GO:0046887	5	positive regulation of hormone secretion
GO:0042102	22	positive regulation of T cell proliferation
GO:0045089	5	positive regulation of innate immune response
GO:0008104	33	protein localization
GO:0007026	9	negative regulation of microtubule depolymerization
GO:0031929	5	TOR signaling cascade
GO:0043117	6	positive regulation of vascular permeability
GO:0007186	95	G-protein coupled receptor signaling pathway
GO:0007218	16	neuropeptide signaling pathway
GO:0048663	8	neuron fate commitment
GO:0007010	23	cytoskeleton organization
GO:0050885	22	neuromuscular process controlling balance
GO:0045740	18	positive regulation of DNA replication
GO:0032312	5	regulation of ARF GTPase activity
GO:0042542	45	response to hydrogen peroxide
GO:0010634	7	positive regulation of epithelial cell migration
GO:0043113	8	receptor clustering
GO:0042246	14	tissue regeneration
GO:0007435	5	salivary gland morphogenesis
GO:0043388	13	positive regulation of DNA binding
GO:0042476	10	odontogenesis
GO:0051965	5	positive regulation of synapse assembly
GO:0070372	5	regulation of ERK1 and ERK2 cascade
GO:0046847	9	filopodium assembly
GO:0016322	5	neuron remodeling
GO:0048870	7	cell motility
GO:0032000	5	positive regulation of fatty acid beta-oxidation
GO:0010628	62	positive regulation of gene expression
GO:0007015	19	actin filament organization
GO:0007193	7	inhibition of adenylate cyclase activity by G-protein signaling pathway
GO:0030433	10	ER-associated protein catabolic process
GO:0001782	10	B cell homeostasis
GO:0010243	40	response to organic nitrogen
GO:0042327	15	positive regulation of phosphorylation
GO:0048709	7	oligodendrocyte differentiation
GO:0042221	18	response to chemical stimulus
GO:0001756	17	somitogenesis
GO:0018022	5	peptidyl-lysine methylation
GO:0048384	7	retinoic acid receptor signaling pathway
GO:0008360	44	regulation of cell shape
GO:0043434	57	response to peptide hormone stimulus
GO:0046716	8	muscle cell homeostasis
GO:0007018	23	microtubule-based movement
GO:0051291	50	protein heterooligomerization
GO:0048675	5	axon extension
GO:0001662	5	behavioral fear response
GO:0045665	20	negative regulation of neuron differentiation
GO:0000731	5	DNA synthesis involved in DNA repair
GO:0019228	6	regulation of action potential in neuron
GO:0045070	5	positive regulation of viral genome replication
GO:0006895	6	Golgi to endosome transport
GO:0001942	17	hair follicle development
GO:0034976	10	response to endoplasmic reticulum stress
GO:0050727	12	regulation of inflammatory response
GO:0032331	5	negative regulation of chondrocyte differentiation
GO:0021915	10	neural tube development
GO:0051225	6	spindle assembly
GO:0034605	10	cellular response to heat
GO:0010424	5	DNA methylation on cytosine within a CG sequence
GO:0035457	5	cellular response to interferon-alpha
GO:0051289	29	protein homotetramerization
GO:0045184	8	establishment of protein localization
GO:0071108	6	protein K48-linked deubiquitination
GO:0030154	128	cell differentiation
GO:0034097	38	response to cytokine stimulus
GO:0000902	23	cell morphogenesis
GO:0043277	9	apoptotic cell clearance
GO:0043154	36	negative regulation of cysteine-type endopeptidase activity involved in apoptotic process
GO:0071577	9	zinc ion transmembrane transport
GO:0032355	66	response to estradiol stimulus
GO:0016998	5	cell wall macromolecule catabolic process
GO:0051898	9	negative regulation of protein kinase B signaling cascade
GO:0034612	18	response to tumor necrosis factor
GO:0051056	16	regulation of small GTPase mediated signal transduction
GO:0006829	9	zinc ion transport
GO:0042770	5	signal transduction in response to DNA damage
GO:0048193	5	Golgi vesicle transport
GO:0010508	5	positive regulation of autophagy
GO:0048872	6	homeostasis of number of cells
GO:0043923	6	positive regulation by host of viral transcription
GO:0071285	8	cellular response to lithium ion
GO:0010923	10	negative regulation of phosphatase activity
GO:0032570	21	response to progesterone stimulus
GO:0009791	35	post-embryonic development
GO:0007631	7	feeding behavior
GO:0051384	58	response to glucocorticoid stimulus
GO:0048711	5	positive regulation of astrocyte differentiation
GO:0035176	11	social behavior
GO:0007269	9	neurotransmitter secretion
GO:0048557	5	embryonic digestive tract morphogenesis
GO:0032967	7	positive regulation of collagen biosynthetic process
GO:0003007	15	heart morphogenesis
GO:0016571	11	histone methylation
GO:0009566	8	fertilization
GO:0043267	5	negative regulation of potassium ion transport
GO:0006297	5	nucleotide-excision repair, DNA gap filling
GO:0030030	13	cell projection organization
GO:0010033	69	response to organic substance
GO:0033077	15	T cell differentiation in thymus
GO:0048729	5	tissue morphogenesis
GO:0042981	70	regulation of apoptotic process
GO:0015844	5	monoamine transport
GO:0043484	8	regulation of RNA splicing
GO:0035690	17	cellular response to drug
GO:0010811	15	positive regulation of cell-substrate adhesion
GO:0001659	7	temperature homeostasis
GO:0042177	9	negative regulation of protein catabolic process
GO:0010469	7	regulation of receptor activity
GO:0006944	11	cellular membrane fusion
GO:0009410	5	response to xenobiotic stimulus
GO:0072659	7	protein localization in plasma membrane
GO:0006885	5	regulation of pH
GO:0043149	6	stress fiber assembly
GO:0009888	8	tissue development
GO:0035556	100	intracellular signal transduction
GO:0007175	5	negative regulation of epidermal growth factor-activated receptor activity
GO:0043966	19	histone H3 acetylation
GO:0030282	11	bone mineralization
GO:0047496	7	vesicle transport along microtubule
GO:0042178	5	xenobiotic catabolic process
GO:0000226	22	microtubule cytoskeleton organization
GO:0032007	6	negative regulation of TOR signaling cascade
GO:0031663	24	lipopolysaccharide-mediated signaling pathway
GO:0009629	7	response to gravity
GO:0071277	8	cellular response to calcium ion
GO:0030097	25	hemopoiesis
GO:0043086	22	negative regulation of catalytic activity
GO:0050731	32	positive regulation of peptidyl-tyrosine phosphorylation
GO:0006120	5	mitochondrial electron transport, NADH to ubiquinone
GO:0060389	5	pathway-restricted SMAD protein phosphorylation
GO:0007416	7	synapse assembly
GO:0042552	22	myelination
GO:0060348	9	bone development
GO:0031047	6	gene silencing by RNA
GO:0006641	18	triglyceride metabolic process
GO:0045086	7	positive regulation of interleukin-2 biosynthetic process
GO:0050868	6	negative regulation of T cell activation
GO:0032092	15	positive regulation of protein binding
GO:0071222	38	cellular response to lipopolysaccharide
GO:0001578	6	microtubule bundle formation
GO:0032024	14	positive regulation of insulin secretion
GO:0009408	36	response to heat
GO:0008154	6	actin polymerization or depolymerization
GO:0030155	16	regulation of cell adhesion
GO:0021987	21	cerebral cortex development
GO:0030318	6	melanocyte differentiation
GO:0008630	8	DNA damage response, signal transduction resulting in induction of apoptosis
GO:0033138	22	positive regulation of peptidyl-serine phosphorylation
GO:0042074	5	cell migration involved in gastrulation
GO:0050775	6	positive regulation of dendrite morphogenesis
GO:0007283	79	spermatogenesis
GO:0010332	20	response to gamma radiation
GO:0045765	10	regulation of angiogenesis
GO:0016573	7	histone acetylation
GO:0046330	16	positive regulation of JNK cascade
GO:0006520	9	cellular amino acid metabolic process
GO:0010614	5	negative regulation of cardiac muscle hypertrophy
GO:0005980	5	glycogen catabolic process
GO:0007049	138	cell cycle
GO:0006259	5	DNA metabolic process
GO:0071542	5	dopaminergic neuron differentiation
GO:0042640	5	anagen
GO:0009615	33	response to virus
GO:0015909	8	long-chain fatty acid transport
GO:0034341	10	response to interferon-gamma
GO:0019933	7	cAMP-mediated signaling
GO:0071260	34	cellular response to mechanical stimulus
GO:0001837	11	epithelial to mesenchymal transition
GO:0040014	17	regulation of multicellular organism growth
GO:0019217	5	regulation of fatty acid metabolic process
GO:0006959	6	humoral immune response
GO:0032753	5	positive regulation of interleukin-4 production
GO:0035335	17	peptidyl-tyrosine dephosphorylation
GO:0032091	14	negative regulation of protein binding
GO:0043032	5	positive regulation of macrophage activation
GO:0001836	13	release of cytochrome c from mitochondria
GO:0016236	5	macroautophagy
GO:0007565	36	female pregnancy
GO:0032869	39	cellular response to insulin stimulus
GO:0050872	8	white fat cell differentiation
GO:0050900	10	leukocyte migration
GO:0006264	7	mitochondrial DNA replication
GO:0034599	15	cellular response to oxidative stress
GO:0032872	7	regulation of stress-activated MAPK cascade
GO:0009950	5	dorsal/ventral axis specification
GO:0048715	5	negative regulation of oligodendrocyte differentiation
GO:0051260	50	protein homooligomerization
GO:0043589	5	skin morphogenesis
GO:0009953	8	dorsal/ventral pattern formation
GO:0032026	7	response to magnesium ion
GO:0007417	25	central nervous system development
GO:0030036	56	actin cytoskeleton organization
GO:0035458	7	cellular response to interferon-beta
GO:0048488	5	synaptic vesicle endocytosis
GO:0033160	5	positive regulation of protein import into nucleus, translocation
GO:0016050	6	vesicle organization
GO:0045071	6	negative regulation of viral genome replication
GO:0070301	20	cellular response to hydrogen peroxide
GO:0042104	8	positive regulation of activated T cell proliferation
GO:0045987	7	positive regulation of smooth muscle contraction
GO:0009987	17	cellular process
GO:0007189	7	activation of adenylate cyclase activity by G-protein signaling pathway
GO:0021854	5	hypothalamus development
GO:0016265	7	death
GO:0045843	5	negative regulation of striated muscle tissue development
GO:0007420	88	brain development
GO:0032270	6	positive regulation of cellular protein metabolic process
GO:0030595	10	leukocyte chemotaxis
GO:0007166	32	cell surface receptor signaling pathway
GO:0050884	7	neuromuscular process controlling posture
GO:0034220	24	ion transmembrane transport
GO:0046907	8	intracellular transport
GO:0008631	6	induction of apoptosis by oxidative stress
GO:0006287	5	base-excision repair, gap-filling
GO:0050715	8	positive regulation of cytokine secretion
GO:0046628	5	positive regulation of insulin receptor signaling pathway
GO:0071158	7	positive regulation of cell cycle arrest
GO:0010842	5	retina layer formation
GO:0048813	9	dendrite morphogenesis
GO:0043408	8	regulation of MAPK cascade
GO:0033151	5	V(D)J recombination
GO:0007610	9	behavior
GO:0031000	9	response to caffeine
GO:0007154	21	cell communication
GO:0021537	5	telencephalon development
GO:0070373	13	negative regulation of ERK1 and ERK2 cascade
GO:0051000	5	positive regulation of nitric-oxide synthase activity
GO:0071364	6	cellular response to epidermal growth factor stimulus
GO:0006012	5	galactose metabolic process
GO:0031572	6	G2/M transition DNA damage checkpoint
GO:0031145	7	anaphase-promoting complex-dependent proteasomal ubiquitin-dependent protein catabolic pro
GO:0050919	5	negative chemotaxis
GO:0008150	547	biological_process
GO:0033554	8	cellular response to stress
GO:0030178	13	negative regulation of Wnt receptor signaling pathway
GO:0046641	9	positive regulation of alpha-beta T cell proliferation
GO:0007569	14	cell aging
GO:0001824	11	blastocyst development
GO:0045862	7	positive regulation of proteolysis
GO:0033235	6	positive regulation of protein sumoylation
GO:0031669	5	cellular response to nutrient levels
GO:0001779	6	natural killer cell differentiation
GO:0045793	5	positive regulation of cell size
GO:0043473	11	pigmentation
GO:0001654	8	eye development
GO:0040008	19	regulation of growth
GO:0042325	12	regulation of phosphorylation
GO:0009743	7	response to carbohydrate stimulus
GO:0008629	6	induction of apoptosis by intracellular signals
GO:0044257	6	cellular protein catabolic process
GO:0006541	9	glutamine metabolic process
GO:0007286	24	spermatid development
GO:0043122	7	regulation of I-kappaB kinase/NF-kappaB cascade
GO:0043001	5	Golgi to plasma membrane protein transport
GO:0032855	5	positive regulation of Rac GTPase activity
GO:0019216	8	regulation of lipid metabolic process
GO:0001775	5	cell activation
GO:0015937	5	coenzyme A biosynthetic process
GO:0046427	7	positive regulation of JAK-STAT cascade
GO:0050873	17	brown fat cell differentiation
GO:0007157	8	heterophilic cell-cell adhesion
GO:0060716	8	labyrinthine layer blood vessel development
GO:0006260	52	DNA replication
GO:0006468	194	protein phosphorylation
GO:0048642	5	negative regulation of skeletal muscle tissue development
GO:0006884	6	cell volume homeostasis
GO:0015807	7	L-amino acid transport
GO:0007568	102	aging
GO:0005979	5	regulation of glycogen biosynthetic process
GO:0046653	6	tetrahydrofolate metabolic process
GO:0021549	11	cerebellum development
GO:0001886	5	endothelial cell morphogenesis
GO:0010212	22	response to ionizing radiation
GO:0048041	5	focal adhesion assembly
GO:0045995	5	regulation of embryonic development
GO:0031398	23	positive regulation of protein ubiquitination
GO:0032874	6	positive regulation of stress-activated MAPK cascade
GO:0006536	6	glutamate metabolic process
GO:0007263	5	nitric oxide mediated signal transduction
GO:0000278	7	mitotic cell cycle
GO:0015833	5	peptide transport
GO:0030100	11	regulation of endocytosis
GO:0002687	6	positive regulation of leukocyte migration
GO:0045727	19	positive regulation of translation
GO:0018105	32	peptidyl-serine phosphorylation
GO:0050798	6	activated T cell proliferation
GO:0045767	5	regulation of anti-apoptosis
GO:0014902	5	myotube differentiation
GO:0051496	7	positive regulation of stress fiber assembly
GO:0002027	6	regulation of heart rate
GO:0034101	8	erythrocyte homeostasis
GO:0097067	7	cellular response to thyroid hormone stimulus
GO:0006364	30	rRNA processing
GO:0060765	5	regulation of androgen receptor signaling pathway
GO:0001542	6	ovulation from ovarian follicle
GO:0035024	6	negative regulation of Rho protein signal transduction
GO:0071371	7	cellular response to gonadotropin stimulus
GO:0048536	6	spleen development
GO:0021680	5	cerebellar Purkinje cell layer development
GO:0000079	13	regulation of cyclin-dependent protein kinase activity
GO:0042472	10	inner ear morphogenesis
GO:0031396	8	regulation of protein ubiquitination
GO:0009611	32	response to wounding
GO:0043403	6	skeletal muscle tissue regeneration
GO:0070979	16	protein K11-linked ubiquitination
GO:0019915	10	lipid storage
GO:0045744	7	negative regulation of G-protein coupled receptor protein signaling pathway
GO:0045087	41	innate immune response
GO:0006261	8	DNA-dependent DNA replication
GO:0006349	7	regulation of gene expression by genetic imprinting
GO:0044255	5	cellular lipid metabolic process
GO:0002437	5	inflammatory response to antigenic stimulus
GO:0045926	7	negative regulation of growth
GO:0010977	14	negative regulation of neuron projection development
GO:0060749	7	mammary gland alveolus development
GO:0007093	6	mitotic cell cycle checkpoint
GO:0071345	6	cellular response to cytokine stimulus
GO:0015031	183	protein transport
GO:0030902	6	hindbrain development
GO:0006412	175	translation
GO:0007017	13	microtubule-based process
GO:0050830	16	defense response to Gram-positive bacterium
GO:0010524	6	positive regulation of calcium ion transport into cytosol
GO:0051602	9	response to electrical stimulus
GO:0030279	7	negative regulation of ossification
GO:0043330	11	response to exogenous dsRNA
GO:0048812	19	neuron projection morphogenesis
GO:0000398	10	nuclear mRNA splicing, via spliceosome
GO:0016044	5	cellular membrane organization
GO:0031065	6	positive regulation of histone deacetylation
GO:0060766	6	negative regulation of androgen receptor signaling pathway
GO:0051259	25	protein oligomerization
GO:0045786	18	negative regulation of cell cycle
GO:0030522	11	intracellular receptor mediated signaling pathway
GO:0007595	25	lactation
GO:0043200	27	response to amino acid stimulus
GO:0001570	30	vasculogenesis
GO:0008090	6	retrograde axon cargo transport
GO:0021670	5	lateral ventricle development
GO:0001676	5	long-chain fatty acid metabolic process
GO:0022409	7	positive regulation of cell-cell adhesion
GO:0032088	22	negative regulation of NF-kappaB transcription factor activity
GO:0044262	6	cellular carbohydrate metabolic process
GO:0044321	5	response to leptin stimulus
GO:0051145	9	smooth muscle cell differentiation
GO:0007422	8	peripheral nervous system development
GO:0051925	9	regulation of calcium ion transport via voltage-gated calcium channel activity
GO:0000413	13	protein peptidyl-prolyl isomerization
GO:0048730	5	epidermis morphogenesis
GO:0006469	26	negative regulation of protein kinase activity
GO:0016568	45	chromatin modification
GO:0045739	12	positive regulation of DNA repair
GO:0009651	7	response to salt stress
GO:0007052	5	mitotic spindle organization
GO:0010744	6	positive regulation of macrophage derived foam cell differentiation
GO:0061098	5	positive regulation of protein tyrosine kinase activity
GO:0032228	5	regulation of synaptic transmission, GABAergic
GO:0016578	5	histone deubiquitination
GO:0001819	7	positive regulation of cytokine production
GO:0050860	6	negative regulation of T cell receptor signaling pathway
GO:0007252	7	I-kappaB phosphorylation
GO:0009409	20	response to cold
GO:0051216	16	cartilage development
GO:0042742	15	defense response to bacterium
GO:0007548	5	sex differentiation
GO:0007596	21	blood coagulation
GO:0043279	7	response to alkaloid
GO:0000082	22	G1/S transition of mitotic cell cycle
GO:0033153	5	T cell receptor V(D)J recombination
GO:0055088	7	lipid homeostasis
GO:0060271	10	cilium morphogenesis
GO:0045840	7	positive regulation of mitosis
GO:0034644	13	cellular response to UV
GO:0030534	5	adult behavior
GO:0048255	9	mRNA stabilization
GO:0050863	5	regulation of T cell activation
GO:0006936	21	muscle contraction
GO:0045647	5	negative regulation of erythrocyte differentiation
GO:0045214	11	sarcomere organization
GO:0061136	6	regulation of proteasomal protein catabolic process
GO:0006974	60	response to DNA damage stimulus
GO:0008380	48	RNA splicing
GO:0045542	6	positive regulation of cholesterol biosynthetic process
GO:0050806	5	positive regulation of synaptic transmission
GO:0032057	5	negative regulation of translational initiation in response to stress
GO:0001974	16	blood vessel remodeling
GO:0048102	5	autophagic cell death
GO:0030194	7	positive regulation of blood coagulation
GO:0032755	12	positive regulation of interleukin-6 production
GO:0071044	6	histone mRNA catabolic process
GO:0014068	16	positive regulation of phosphatidylinositol 3-kinase cascade
GO:0050850	13	positive regulation of calcium-mediated signaling
GO:0008652	9	cellular amino acid biosynthetic process
GO:0050870	11	positive regulation of T cell activation
GO:0045671	5	negative regulation of osteoclast differentiation
GO:0051209	13	release of sequestered calcium ion into cytosol
GO:0046777	73	protein autophosphorylation
GO:0043406	17	positive regulation of MAP kinase activity
GO:0051781	14	positive regulation of cell division
GO:0071479	11	cellular response to ionizing radiation
GO:0042135	5	neurotransmitter catabolic process
GO:0006672	5	ceramide metabolic process
GO:0010042	5	response to manganese ion
GO:0008217	26	regulation of blood pressure
GO:0000045	12	autophagic vacuole assembly
GO:0006879	18	cellular iron ion homeostasis
GO:0055089	6	fatty acid homeostasis
GO:0035970	5	peptidyl-threonine dephosphorylation
GO:0043968	8	histone H2A acetylation
GO:0035023	17	regulation of Rho protein signal transduction
GO:0045909	5	positive regulation of vasodilation
GO:0055010	16	ventricular cardiac muscle tissue morphogenesis
GO:0007032	11	endosome organization
GO:0009404	5	toxin metabolic process
GO:0070098	6	chemokine-mediated signaling pathway
GO:0030521	8	androgen receptor signaling pathway
GO:0034616	5	response to laminar fluid shear stress
GO:0043433	26	negative regulation of sequence-specific DNA binding transcription factor activity
GO:0043268	7	positive regulation of potassium ion transport
GO:0050777	7	negative regulation of immune response
GO:0035308	5	negative regulation of protein dephosphorylation
GO:0006002	5	fructose 6-phosphate metabolic process
GO:0043161	30	proteasomal ubiquitin-dependent protein catabolic process
GO:0009267	12	cellular response to starvation
GO:0055074	6	calcium ion homeostasis
GO:0008283	74	cell proliferation
GO:0016055	45	Wnt receptor signaling pathway
GO:0045768	24	positive regulation of anti-apoptosis
GO:0031122	5	cytoplasmic microtubule organization
GO:0003407	5	neural retina development
GO:0010950	5	positive regulation of endopeptidase activity
GO:0050732	8	negative regulation of peptidyl-tyrosine phosphorylation
GO:0050790	33	regulation of catalytic activity
GO:0006983	7	ER overload response
GO:0030431	5	sleep
GO:0070371	7	ERK1 and ERK2 cascade
GO:2000379	9	positive regulation of reactive oxygen species metabolic process
GO:0018894	5	dibenzo-p-dioxin metabolic process
GO:0030514	8	negative regulation of BMP signaling pathway
GO:0007167	5	enzyme linked receptor protein signaling pathway
GO:0003009	7	skeletal muscle contraction
GO:0045776	9	negative regulation of blood pressure
GO:0048854	6	brain morphogenesis
GO:0035066	5	positive regulation of histone acetylation
GO:0043518	6	negative regulation of DNA damage response, signal transduction by p53 class mediator
GO:0006882	6	cellular zinc ion homeostasis
GO:0071549	9	cellular response to dexamethasone stimulus
GO:0045445	10	myoblast differentiation
GO:0030388	5	fructose 1,6-bisphosphate metabolic process
GO:0042752	8	regulation of circadian rhythm
GO:0046677	25	response to antibiotic
GO:0051593	9	response to folic acid
GO:0043124	8	negative regulation of I-kappaB kinase/NF-kappaB cascade
GO:0006368	8	transcription elongation from RNA polymerase II promoter
GO:0016575	9	histone deacetylation
GO:0006694	13	steroid biosynthetic process
GO:0043653	5	mitochondrial fragmentation involved in apoptosis
GO:0006378	5	mRNA polyadenylation
GO:0032410	5	negative regulation of transporter activity
GO:0006812	17	cation transport
GO:0045444	19	fat cell differentiation
GO:0051168	5	nuclear export
GO:0042176	12	regulation of protein catabolic process
GO:0021766	21	hippocampus development
GO:0006606	20	protein import into nucleus
GO:0071777	7	positive regulation of cell cycle cytokinesis
GO:0030593	16	neutrophil chemotaxis
GO:0008016	13	regulation of heart contraction
GO:0030001	6	metal ion transport
GO:0045579	8	positive regulation of B cell differentiation
GO:0008015	6	blood circulation
GO:0030048	8	actin filament-based movement
GO:0033762	5	response to glucagon stimulus
GO:0009165	8	nucleotide biosynthetic process
GO:0045651	5	positive regulation of macrophage differentiation
GO:0033673	6	negative regulation of kinase activity
GO:0007005	16	mitochondrion organization
GO:0006105	8	succinate metabolic process
GO:0048280	5	vesicle fusion with Golgi apparatus
GO:0016486	5	peptide hormone processing
GO:0042113	11	B cell activation
GO:0032689	6	negative regulation of interferon-gamma production
GO:0006611	13	protein export from nucleus
GO:0042311	13	vasodilation
GO:0016525	13	negative regulation of angiogenesis
GO:0008610	10	lipid biosynthetic process
GO:0007494	5	midgut development
GO:0030220	5	platelet formation
GO:0048265	6	response to pain
GO:0006754	14	ATP biosynthetic process
GO:0010038	12	response to metal ion
GO:0032722	8	positive regulation of chemokine production
GO:0001708	6	cell fate specification
GO:0031589	7	cell-substrate adhesion
GO:0033189	9	response to vitamin A
GO:0042127	60	regulation of cell proliferation
GO:0006979	78	response to oxidative stress
GO:0009268	9	response to pH
GO:0006401	5	RNA catabolic process
GO:0007156	10	homophilic cell adhesion
GO:0009635	5	response to herbicide
GO:0010044	6	response to aluminum ion
GO:0006750	6	glutathione biosynthetic process
GO:0030890	12	positive regulation of B cell proliferation
GO:0000723	13	telomere maintenance
GO:0055008	5	cardiac muscle tissue morphogenesis
GO:0060441	5	epithelial tube branching involved in lung morphogenesis
GO:0043981	6	histone H4-K5 acetylation
GO:0043982	6	histone H4-K8 acetylation
GO:0016311	33	dephosphorylation
GO:0007159	17	leukocyte cell-cell adhesion
GO:0006396	20	RNA processing
GO:0030010	9	establishment of cell polarity
GO:0006691	7	leukotriene metabolic process
GO:0055072	13	iron ion homeostasis
GO:0032456	5	endocytic recycling
GO:0046688	11	response to copper ion
GO:0048738	7	cardiac muscle tissue development
GO:0006303	6	double-strand break repair via nonhomologous end joining
GO:0010001	5	glial cell differentiation
GO:0048873	8	homeostasis of number of cells within a tissue
GO:0006486	20	protein glycosylation
GO:0022904	8	respiratory electron transport chain
GO:0006006	26	glucose metabolic process
GO:0032729	13	positive regulation of interferon-gamma production
GO:0007059	14	chromosome segregation
GO:0006302	23	double-strand break repair
GO:0051927	5	negative regulation of calcium ion transport via voltage-gated calcium channel activity
GO:0060612	8	adipose tissue development
GO:0002250	10	adaptive immune response
GO:0017148	16	negative regulation of translation
GO:0009749	43	response to glucose stimulus
GO:0006325	6	chromatin organization
GO:0060009	5	Sertoli cell development
GO:0006094	13	gluconeogenesis
GO:0008544	7	epidermis development
GO:0030968	15	endoplasmic reticulum unfolded protein response
GO:0019882	19	antigen processing and presentation
GO:0022008	11	neurogenesis
GO:0006367	15	transcription initiation from RNA polymerase II promoter
GO:0006487	8	protein N-linked glycosylation
GO:0009617	15	response to bacterium
GO:2001244	9	positive regulation of intrinsic apoptotic signaling pathway
GO:0045859	9	regulation of protein kinase activity
GO:0035518	6	histone H2A monoubiquitination
GO:0007205	10	activation of protein kinase C activity by G-protein coupled receptor protein signaling pa
GO:0043087	5	regulation of GTPase activity
GO:0007498	7	mesoderm development
GO:0032735	7	positive regulation of interleukin-12 production
GO:0051770	7	positive regulation of nitric-oxide synthase biosynthetic process
GO:0040015	6	negative regulation of multicellular organism growth
GO:0048821	11	erythrocyte development
GO:0060391	6	positive regulation of SMAD protein import into nucleus
GO:0032715	5	negative regulation of interleukin-6 production
GO:0016925	9	protein sumoylation
GO:0034614	5	cellular response to reactive oxygen species
GO:0060135	6	maternal process involved in female pregnancy
GO:0019722	13	calcium-mediated signaling
