# Supplementary material for: Transcriptome Profiling of Peripheral Blood Cells Identifies Potential Biomarkers for Doxorubicin Cardiotoxicity in a Rat Model
Source: PLoS One. 2012 Nov 27;7(11):e48398. doi: 10.1371/journal.pone.0048398 (PMC3507887; doi:10.1371/journal.pone.0048398)
Supplement: Table S3 — SDRG networks identified by IPA. (XLS) [file pone.0048398.s004.xls]

## Sheet: Sheet0
© 2000-2012 Ingenuity Systems, Inc. All rights reserved.
ID	Molecules in Network	Score	Focus Molecules	Top Functions
1	ABTB2,ALDOA,AP2B1,BTBD1,C1orf174,CAND1,CLPB,COPS2,COPS4,COPS5,COPS6,COPS8,CUL1,CUL3 (includes EG:26554),DARS2,DARS,DDB1,DPP3,EPRS,FBXO11,FBXO18,FEM1B,Gm4617/Ptma,IKBKB,KARS,KEAP1,LARS,MARS,MBIP,PJA2,RARS,RBM45,SRRM2,UTP3,WRNIP1	43	35	Cardiovascular System Development and Function, Cellular Growth and Proliferation, Post-Translational Modification
2	ACTR10,ATG12 (includes EG:361321),BANP,CDC37,CETN2,CLASP2,Clip1,DCTN1,DCTN3,DCTN5,ECSIT,EXOC2,EXOC3,EXOC6,Exocyst,FBXW4,GCDH,GYPC,HABP4,MAPRE3,MRPL23,MRPL40 (includes EG:18100),PITPNA,PITPNB,Pkc(s),POP4 (includes EG:10775),POP7 (includes EG:100004610),PPHLN1,PUM2,RPP14,SEPT9,SLC26A6,SMYD2,STXBP3,Wnk1	38	33	Cell Cycle, Cellular Assembly and Organization, Cellular Function and Maintenance
3	Alpha tubulin,BAG5,BCCIP,Beta Tubulin,CAPZB,CCT2,CCT3,CCT5,CCT7,CCT6A,FAM98A,FARSB,HSF2,LANCL1,LMAN1,MAP3K3,MAPK3,MCFD2,MINA,MYBBP1A,PDRG1,PFDN6,PIH1D1,PYGM,RPAP3,SOX4,STK3,TAGLN2,TXNL1,UIMC1,VAPA,VAPB,YME1L1,Ywhaq,ZNF219	38	33	Cell Death, Cardiovascular System Development and Function, Embryonic Development
4	ATP6AP2,C19orf29,C7orf50,CENPB,CUTC,DDX24,EBNA1BP2,FUS,GNL2,KCTD13,LYAR,MRPL4 (includes EG:363023),MTDH,NFkB (complex),NGFRAP1,OPTN,PPARα-RXRα,RAB5B,RABAC1,RBCK1,REEP5,RNF25,RNF31,SHARPIN,SPG21,TDRD3,TNIP1,TRPC4AP,TXN2,UBE2G1,UBE2L3,UBE2S,VTA1 (includes EG:292640),ZFAND6,ZMYND19	37	33	Post-Translational Modification, Developmental Disorder, Genetic Disorder
5	ABCD3,ACAT1,BCKDHA,BCKDHB,C10orf2,CAMTA2,chemokine,CS,DDX47,EMD,FUNDC1,HDAC5,I kappa b kinase,MAP1LC3A,MAP1LC3B,MRPS36,NAP1L4,NFkB (family),PEX13,PEX16,PEX19,PEX11B,PGRMC1,PRKD2,RAB14,SCP2,SLC25A11,SLC27A1,SLC37A4,SMARCB1,SQSTM1,TACC2,TARS,TFG,ZRANB2	36	32	Genetic Disorder, Metabolic Disease, Cellular Assembly and Organization
6	Akt,BLZF1,Foxo,GOLGA2,GOSR2,GPAA1,HERC2,KIAA0368,KIAA1967,LETM1,LGALS3BP,NDFIP1,NOC4L,NSF,PBXIP1,PCM1,PIGS,PIGT,POLR2M,RAB2A,RALY,SCFD1,SEC22B,SEC24B,SIRT6,SNAPIN,Snare,TMED2,TMED4,TMED10,TSN,TSNAX,UXS1,VPS36,ZNF410	35	32	Molecular Transport, Protein Trafficking, Cellular Assembly and Organization
7	CD93,CRY1,CUL2,DHPS,DTYMK,EGLN1,EGLN2,EGLN,EMP1,FBXL3,FEM1A,FKBP8,FLCN,GMPPA,GMPS,HHEX,IMP3,IMP4,ING4,MPHOSPH10,NDRG2,OS9,PDCD5,PDCL3,PMP22,R3HDM1,RLF,SCAND1,SLC4A1AP,UBQLN2,UBXN4,UTP14A,Vegf,VHL-Cul2-Elongin-RBX1,ZNF24	34	32	Developmental Disorder, Genetic Disorder, Respiratory Disease
8	C9orf86,CACYBP,DOK4,EI24,ERK1/2,FUT8,HBS1L,KIDINS220,LANCL2,MFGE8,MFN2,MGRN1,NAE1,OTUD5,PHYH,Rab5,RING1,RNF111,RNF114,RNF115,RNF167,RUFY1,SGPP1,SMAD1/5,STOML2,SULF2,TRIM39,TRIP12,UBE2,UBE2D1,UBE2E3,UBE2G2,UBE2J2,UBE2M,UBTD1	33	31	Post-Translational Modification, Lipid Metabolism, Small Molecule Biochemistry
9	AFG3L2,AIFM1,BECN1,CAPN7,CAPNS1,DDX50,DRG1,EIF4A1,ETF1,EXT2,Filamin,Gm-Csf Receptor,GSPT1,Jnk,MAGI3,MAP4K3,NCBP1,PABPC1,PAIP1,PAIP2,PAPOLG,PELO,PINK1,Presenilin,PTOV1,RYK,SH3BP5,SMG1,SNX1,SNX5,STAU1,STK16,TRAP1,UPF3B,VPS35	33	31	RNA Damage and Repair, RNA Post-Transcriptional Modification, Cellular Assembly and Organization
10	ARL5A,CBX3,CBX7,CHD4,DNMT1,EED,EHMT1,EPC1,H3F3C,HP1BP3,L3MBTL2,LAPTM5,LZTR1,Mi2,MORC3,NuRD,p85 (pik3r),PHC2,PHF1,RAD21,RBBP7,RNF2,RYBP,SCMH1,SF3B2,SF3B3,SFT2D1,Sin3,SND1,SRRM1,SUV420H2,TMEM11,TOPORS,TRIM27,TRIM28	33	31	Gene Expression, Cell Cycle, DNA Replication, Recombination, and Repair
11	ACTL6A,ARID1A,BCL7C,BRD8,BTG3,CHD7,CHD8,CNOT2,CTCF (includes EG:10664),DCUN1D5,DHX30,DNMT3A,EP400,glutathione transferase,GPS2,GST,GSTM5,GSTO1,INO80C,KANSL2,KAT5,MCRS1,MORF4L2,PMM1,RCHY1,SETDB1,SIN3A,SMARCC1,SRC,THAP11,TIP60,ZBTB4,ZBTB17,ZMYM1,ZNF131	33	31	Gene Expression, Cell Cycle, Cellular Assembly and Organization
12	AES,ATP2A3,ATP2B1,BTG1,BTG2,Ca2 ATPase,Cbp,CCT4,CNOT7,COMMD3,COMMD8,COMMD10,DDX6,FLII,GLRX,GOT2,IGBP1,Lrrfip2,Pi4k,PI4KA,PI4KB,PNPT1,PPP4R1,PPP6C,PRMT1,PRMT2,RAB11B,RELA,SERCA,SIRT5,TCP1,TMX2,TOB2,TUBB,ZDHHC13	33	31	Post-Translational Modification, Cell Cycle, Amino Acid Metabolism
13	3-hydroxyacyl-CoA dehydrogenase,ABCF2,AKT1,ANKH,Ant,ARHGAP21,CARHSP1,ECH1,ECHS1,EEF1D,enoyl-CoA hydratase,GARS,GLUD1,HADH,HADHA,HMGCS1,HSD17B4,HSD17B8,HSD17B10,HSD17B12,HSD17B,IRF2BP1,KTN1,MCTS1,PPID,PPIF,SLC25A3,SLC25A4,SLC25A6,TIMM10,TIMM17A,TOMM20,TOMM22,VDAC1,VDAC2	32	31	Cellular Assembly and Organization, Energy Production, Lipid Metabolism
14	AMD1,ATF7IP,BOP1/LOC727967,CALCOCO1,CCND1,Ck2,CLN8,CNOT10,CORO7,Cyclin D1/cdk4,DDX5,DICER1,EGR1,estrogen receptor,GEMIN8,GRN,HELZ,HSP90AA1,LRRC41,METTL3,MRPL37 (includes EG:51253),NPM1,NT5E,PBX3,POLR2A,PSMC5,RNA polymerase II,RNF7,SAV1,SBDS,SLC39A7,SMN1/SMN2,TGFB2,TOB1,WDR36	32	31	RNA Post-Transcriptional Modification, Cellular Growth and Proliferation, Connective Tissue Development and Function
15	ADNP,AGTPBP1,BTBD10,BZW1,BZW2,Calu,CD164,COP I,COPA,COPB1,COPE,COPZ1,FOS,GTF2IRD1,KDELR1,KDELR,LRRC59,MTERFD2,NISCH,PCYT2,PLRG1,PRCC,SAR1A,Sec23,SEC23B,SEC23IP,SF3A3,Stat1-Stat3,TOR1AIP1,TOR2A,TPP1 (includes EG:1200),TSPAN2,TSPAN3,TSPAN,WBP1 (includes EG:22377)	31	30	Infectious Disease, Developmental Disorder, Genetic Disorder
16	BCAT2,CLNS1A,CTNNBL1,CWC15 (includes EG:300361),CXXC1,ECE1,endothelin receptor,FBL,Focal adhesion kinase,GATAD2A,GDI1,GIT2,H2AFY,hnRNP H,HNRNPF,HNRNPH1,HNRNPK,HNRPDL,Integrin alpha V beta 3,KPNA1,MBD1,MBD3 (includes EG:17192),MVP,NNT,OLA1,PRMT3,PRMT5,PTBP1,RBM39,Rnr,RPS2,SPOP,Tardbp,WDR77,ZNF148	31	30	RNA Post-Transcriptional Modification, Amino Acid Metabolism, Post-Translational Modification
17	BMPR2,C4orf34,C9orf78,CDC5L,CFDP1,Early Elongation,Endothelin,EWSR1,FHL2,FLI1,HTATSF1,ID2,Iga,LSM4 (includes EG:25804),LSM5 (includes EG:23658),MRPS18B,NEDD9,P-TEFb,PGLS,PHB2,PQBP1,PRPF38A,RBMS1,RTCD1,SCAF8,SF3B4,snRNP,SNRPA,SNRPB2,SNX4,SUPT5H,Tgf beta,TSTA3,TXNL4A,ZNF180	30	29	RNA Post-Transcriptional Modification, Cellular Development, Cellular Growth and Proliferation
18	15-LOX,ATXN10,CCDC47,CIAO1,DDOST,DDX20,DDX23,DHX15,dolichyl-diphosphooligosaccharide-protein glycotransferase,DPM1 (includes EG:13480),EFTUD2,ELP2,GNL3,GSTK1,GTF2I,IL6 RECEPTOR,IPO4,MRPL24 (includes EG:295224),NCDN,PIM3,PRPF4,PRPF19,PTP4A3,RPN1,RPN2,SMNDC1,SNRPA1,STAT3,STAT1/3/5,STAT3/5,TNPO3,Type 2 Osm Receptor,UBE4A,XPO7,YTHDF1	29	29	Post-Translational Modification, RNA Post-Transcriptional Modification, Cellular Assembly and Organization
19	ARCN1,ATF4,CBR1,CD3,CD8,DAD1 (includes EG:13135),DDT,elastase,ETS1,hexokinase,HLA-C,IMPDH1,JUNB,MHC Class I (complex),MRPS7,NARS,NCLN,NFE2L2,PREP,RBM27,RCN3,SCOC,SERBP1,SPCS2,SRP68 (includes EG:217337),SRPR,SYAP1,TBRG1,TMEM111,Tubulin,TXNDC5,UBC,UBFD1,XBP1 (includes EG:140614),YARS	29	29	Organismal Injury and Abnormalities, Tissue Morphology, Cell Morphology
20	alcohol group acceptor phosphotransferase,ARAF,CSNK1D,DAPK1,DIS3L,DYRK1A,EXOSC3,EXOSC4,EXOSC7,EXOSC9,FAHD1,GADD45G,GADD45GIP1,JINK1/2,Jnkk,LEO1,LRRC8D,MAP2K2,MAP2K6,MAP3K4,MAP3K5,MAP3K12,MAP3K,MAPK6,Mapk,MAPK8IP3,MKK3/6,PHAX,PKN1,PLEKHM1,PRKCH,SKIV2L,Tenascin,TRMT2A,WDR1	28	28	Post-Translational Modification, Cell Signaling, Tissue Morphology
21	ACAA2,ACLY,C12orf44,C9orf72,Casein,CYB5A,CYP17,Cytochrome p450,DUB,ETFA,HES6,HMG CoA synthase,Pp2c,PPM1G,PRKAA,PRKACA,RB1CC1,SAFB,SCAP,UCHL3,ULK1,USP3,USP7,USP8,USP10,USP14,USP16,USP19,USP25,USP28,USP30,USP45,USP48,ZFR,ZNF440/ZNF808	28	28	Post-Translational Modification, Cellular Assembly and Organization, Lipid Metabolism
22	ACBD3,ADORA2A,B4GALT3,BAK1,C1QBP,caspase,CHMP6,CKB,COX15,COX5A (includes EG:12858),COX5B (includes EG:100002384),COX8A,CYC1,CYCS,Cytochrome c,cytochrome-c oxidase,DNASE1L1,GPI,HN1,HSPD1,ITPR,MDH2 (includes EG:17448),NFE2L1,Nicotinic acetylcholine receptor,PAM,PARP,PRKAR1A,SNF8,SOD1,SPTBN1,SRP72 (includes EG:327335),TMPO,UQCRB,Vps22-Vps25-Vps36,VPS4A	28	28	Cell Morphology, Cellular Function and Maintenance, Free Radical Scavenging
23	ATXN2,CHADL,CRYL1,DUSP22,Eif4ebp,EIF5A,ERP29,GKAP1,HBP1,IDH3B,IDH3G,Importin beta,KIAA1279,MAPK1,MIR129,NMD3,Nucleoporin,NUP54,NUP88,NUP98,NUP205,NUPL1,Pki,POLR3E,RAE1,RANBP1,SMU1,somatostatin receptor,TACC1,Tap,TDRD7,TMSB4,TPR,WDR75,XPO1	26	27	Molecular Transport, RNA Trafficking, Carbohydrate Metabolism
24	Adaptor protein 1,AP-3,Ap1 gamma,AP1B1,AP1M1,AP1S2,Ap2 alpha,AP2M1,AP3B1,AP3D1,ARF1,Arf,ARFGEF1,ARFGEF2,Beta Arrestin,CCRL2,CD1D,Clathrin,CLTB,CLTC,COPG,GAK,GGA3,GGA1 (includes EG:106039),Gpcr,GPR180,IGF2R,M6PR,MON2 (includes EG:100334806),NECAP2,PACS1,RABEP1,SACM1L,SORL1,WBP11	26	27	Cell-mediated Immune Response, Cellular Development, Cellular Function and Maintenance
25	CCNG1,DECR1,DNA-directed RNA polymerase,Gm3531,Holo RNA polymerase II,LOC688963 (includes others),LRPPRC,MED19,MED28,MED6 (includes EG:10001),mediator,NADH Dehydrogenase,NADH2 dehydrogenase,NADH2 dehydrogenase (ubiquinone),Ndufa10,NDUFA12,NDUFB6,NDUFB7,NDUFS3,NDUFS7,NDUFV1,NDUFV2,NUBPL,PARK2,Pdgfr,POLR2B,POLR2D,POLRMT,SH2B3,Sos,TAF5L,TFAM,TFB2M,TIPARP,XRN2	26	27	Genetic Disorder, Metabolic Disease, Gene Expression
