# Supplementary material for: Transcriptome Profiling of Peripheral Blood Cells Identifies Potential Biomarkers for Doxorubicin Cardiotoxicity in a Rat Model
Source: PLoS One. 2012 Nov 27;7(11):e48398. doi: 10.1371/journal.pone.0048398 (PMC3507887; doi:10.1371/journal.pone.0048398)
Supplement: Table S4 — IPA identified significantly affected bio-function in the SDRG dataset. (XLS) [file pone.0048398.s005.xls]

## Sheet: Sheet0
	© 2000-2012 Ingenuity Systems, Inc. All rights reserved.
	Category	Functions Annotation	p-Value	Predicted Activation State	Regulation z-score	Molecules	# Molecules
	Cell Death	apoptosis	1.56E-24		1.207	AARS,ABCG1,ABL1,ACTN4,ADAM17,ADI1 (includes EG:104923),ADNP,ADORA2A,AES,AIFM1,AKT1,ALDOA,ANP32A,ANXA11,ANXA2,APEX1,API5,APOE,APP,ARAF,ARHGDIA,ATF4,ATP1A1,ATP6AP2,ATXN2,AVEN,AZI2,BAG1,BAG3,BAK1,BCL10,BCLAF1,BECN1,BIRC2,BNIP2,BTG1,BTG2,BTRC,C1QBP,C9orf86,CABIN1,CAMK2G,CAPN2,CAPNS1,CASP1,CASP7,CBFB,CCDC47,CCND1,CCNG1,CCT2,CD1D,CD47,CDK11A/CDK11B,CDK2AP1,CDK9,CEBPB (includes EG:1051),CERS1,CHD8,CHKA,…	435
	Cell Death	cell death	5.92E-24	Increased	2.079	AARS,ABCG1,ABL1,ACAT1,ACTN4,ADAM17,ADI1 (includes EG:104923),ADK,ADNP,ADORA2A,ADRM1,AES,AIFM1,AKT1,ALDOA,AMACR,ANP32A,ANXA11,ANXA2,APEX1,API5,APOE,APP,ARAF,ARHGDIA,ARID1A,ATF4,ATG12 (includes EG:361321),ATP1A1,ATP2A2,ATP2B1,ATP5A1,ATP6AP2,ATXN2,AVEN,AZI2,BAG1,BAG3,BAG5,BAK1,BCAP29,BCL10,BCLAF1,BECN1,BIRC2,BNIP2,BTG1,BTG2,BTRC,C1QBP,C9orf86,CABIN1,CACYBP,CAMK2G,CAPN2,CAPNS1,CASP1,CASP7,CBFB,CCBL1,…	540
	Gene Expression	expression of RNA	6.76E-20		-0.205	ABCA2,ABCG1,ABL1,ABT1,ACTR2,ADORA2A,AES,AKT1,ANP32A,APP,ARID1A,ATF4,ATF7IP,AZI2,BAG1,BAMBI,BCL10,BCLAF1,BIRC2,BLZF1,BMPR2,BRD8,BTF3,BTG1,BTG2,BTG3,BTRC,C10orf2,C1orf85,CALCOCO1,CAMK2G,CAMTA2,CAND1,CASP1,CBFB,CBX3,CBX7,CCND1,CCNH,CD47,CDC5L,CDK9,CEBPB (includes EG:1051),CEBPZ,CHD4,CHD8,CIAO1,CNBP,CNOT7,COPS2,COPS5,COPZ1,CRY1,CTBP1,CTCF (includes EG:10664),CTNNB1,CXXC1,DAB2,DARS,DDB1,DDIT3,DDX20,DD…	359
	Protein Synthesis	metabolism of protein	1.08E-19		-0.573	ADAM17,ADRM1,AKT1,AMFR,ANAPC4,ANAPC5,APEX1,APOE,APP,ARHGEF1,ARHGEF2,BAG1,BANP,BTRC,CAPN2,CAPNS1,CASP1,CASP7,CCND1,CDC37,CDK11A/CDK11B,CLN8,CLU,CNBP,CNDP2,CNOT7,COPS5,CTSC,CTSL2,CUL2,DARS,DDX6,DHPS,DHX9,DICER1,DLD,DNMT1,DPP3,DPP7,ECE1,EEF2,EGLN2,EIF2AK1,EIF2B1,EIF2B2,EIF2B4,EIF2S2,EIF2S3,EIF3D,EIF3E,EIF3H,EIF4A1,EIF4A2,EIF4B,EIF4H,EIF5,EIF5A,ETF1,FAF1 (includes EG:11124),FARSB,FBXL6,FLNA,FN1,FOS,F…	173
	Cell Death	cell death of connective tissue cells	3.32E-18		1.051	ABL1,AIFM1,AKT1,APP,ARID1A,ATP6AP2,BAK1,BECN1,BIRC2,CAPNS1,CASP1,CASP7,CCND1,CCNG1,CD1D,CEBPB (includes EG:1051),CLU,COPS5,COX5A (includes EG:12858),CTBP1,CTNNB1,CTSL2,CWC15 (includes EG:300361),CYCS,DAPK1,DDIT3,DDIT4,DIABLO,DNMT1,DUSP1,EGR1,EGR2,EIF2AK1,EIF3H,EMD,ENO1,ENTPD5,EP400,ETS1,EWSR1,FAF1 (includes EG:11124),FKBP8,FLI1,FLNA,FN1,FNTA,FUS,GLO1,GPI,GRN,GSK3B,HIF1A,HSPA5,HSPD1,ID2,IGF2R,IKBK…	132
	Cellular Growth and Proliferation	growth of cells	9.32E-18		-0.068	ABL1,ACSL5,ACTN4,ADAM17,ADORA2A,AHCY,AKT1,AMACR,ANAPC5,ANP32A,ANXA11,ANXA2,APBA3,APEX1,ARAF,ARF1,ARHGEF1,ARHGEF2,ARL3,ATF4,ATP5A1,ATP6V0D1,BAG1,BCCIP,BCL10,BECN1,BMPR2,BTG1,BTG2,BTRC,C9orf78,C9orf86,CAPNS1,CASP1,CBX7,CCND1,CCNG1,CCT2,CCT3,CCT5,CCT7,CD164,CD320,CDC16,CDC37,CDK11A/CDK11B,CDK2AP1,CDK9,CEBPB (includes EG:1051),CERS1,CHKA,CLU,COPE,COPS6,CSNK1D,CTBP1,CTCF (includes EG:10664),CTNNB1,CTS…	316
	Cell Death	cell death of fibroblast cell lines	1.77E-17		0.640	ABL1,AIFM1,AKT1,APP,ARID1A,ATP6AP2,BAK1,BECN1,BIRC2,CAPNS1,CCND1,CCNG1,CEBPB (includes EG:1051),CLU,COPS5,COX5A (includes EG:12858),CTNNB1,CTSL2,CWC15 (includes EG:300361),DAPK1,DDIT3,DDIT4,DIABLO,DNMT1,EGR1,EGR2,EIF2AK1,EIF3H,ENO1,ENTPD5,EP400,ETS1,EWSR1,FAF1 (includes EG:11124),FKBP8,FLI1,FN1,FNTA,FUS,GLO1,GPI,GSK3B,HIF1A,HSPA5,HSPD1,ID2,IKBKB,IRF1 (includes EG:16362),ITGB1,ITPR1,IVNS1ABP,MAP1L…	101
	Cell Death	cell death of tumor cell lines	2.71E-16	Increased	2.186	ABL1,ADAM17,ADI1 (includes EG:104923),ADNP,ADORA2A,ADRM1,AIFM1,AKT1,ANXA2,APOE,APP,ARHGDIA,ATF4,ATG12 (includes EG:361321),ATP2A2,ATP2B1,ATP5A1,BAG1,BAG3,BAK1,BCL10,BCLAF1,BECN1,BIRC2,BNIP2,BTG1,BTG2,BTRC,C9orf86,CAMK2G,CAPNS1,CASP1,CASP7,CCND1,CCNG1,CCT2,CCT3,CCT4,CCT5,CCT6A,CCT7,CD47,CEBPB (includes EG:1051),CERS1,CHKA,CLU,COX5A (includes EG:12858),COX8A,CTBP1,CTCF (includes EG:10664),CTNNB1,CY…	233
	Gene Expression	transcription	4.99E-16		0.064	ABCA2,ABCG1,ABL1,ABT1,ACTR2,ADORA2A,AES,AKT1,ANP32A,APP,ARID1A,ATF4,ATF7IP,AZI2,BAG1,BAMBI,BCL10,BCLAF1,BIRC2,BLZF1,BMPR2,BRD8,BTF3,BTG1,BTG2,BTG3,BTRC,C10orf2,C1orf85,CALCOCO1,CAMTA2,CAND1,CASP1,CBFB,CBX3,CBX7,CCND1,CCNH,CDC5L,CDK9,CEBPB (includes EG:1051),CEBPZ,CHD4,CHD8,CIAO1,CNBP,CNOT7,COPS2,COPS5,CRY1,CTBP1,CTCF (includes EG:10664),CTNNB1,CXXC1,DAB2,DDB1,DDIT3,DDX20,DDX5,DHX15,DHX9,DICER1,DM…	323
	Infectious Disease	infection of cells	5.03E-15			ACTR2,AES,AFG3L2,AKT1,ALKBH3,ANXA2,AP1B1,AP2B1,AP2M1,APP,ARCN1,ARF1,ARID1A,ATG12 (includes EG:361321),ATP6AP2,ATP6V0C,ATP6V0D1,ATXN2,BCLAF1,BTG2,C1QBP,CALCOCO1,CASP1,CCT2,CD164,CD93,CDC40 (includes EG:361859),CHADL,CLDND1,CLNS1A,CLTB,CLTC,COPA,COPB1,COPG,COPZ1,CRIM1,CTBP1,CYCS,DAG1,DDOST,DDX10,DDX23,DDX50,DHX15,DHX9,DLGAP4,DNAJA2,DNAJB1,DNM2,DPM1 (includes EG:13480),DVL1,EIF3H,ERCC3,ETF1,EXOSC3,F…	174
	Gene Expression	transcription of RNA	9.28E-15		0.062	ABCA2,ABCG1,ABL1,ABT1,ACTR2,ADORA2A,AES,AKT1,ANP32A,APP,ARID1A,ATF4,ATF7IP,AZI2,BAG1,BAMBI,BCL10,BCLAF1,BIRC2,BLZF1,BMPR2,BRD8,BTF3,BTG1,BTG2,BTG3,BTRC,C10orf2,C1orf85,CALCOCO1,CAMTA2,CAND1,CASP1,CBFB,CBX3,CBX7,CCND1,CCNH,CDC5L,CDK9,CEBPB (includes EG:1051),CEBPZ,CHD4,CHD8,CIAO1,CNBP,CNOT7,COPS2,COPS5,CRY1,CTBP1,CTCF (includes EG:10664),CTNNB1,CXXC1,DAB2,DDB1,DDIT3,DDX20,DDX5,DICER1,DMTF1,DNMT1,D…	313
	Nucleic Acid Metabolism	metabolism of nucleoside triphosphate	4.07E-14		-0.507	ABCA2,ACLY,ADK,AK3,ALDOA,APP,ATP1A1,ATP5A1,ATP5D,COX8A,CTPS,CYCS,DTYMK,ENPP1,ERCC3,HIF1A,HSP90AA1,HSPD1,IDE,IMPDH1,KATNA1,LETM1,LONP1,MFN2,MSH2,MYO9B,NSF,NT5C2,NT5E,OLA1,PARK2,PARP1,PINK1,PRKAG2,PRKCD,PSMC1,PSMC2,PSMC4,PSMC5,RALBP1,STAT3,TFAM,VCP,VDAC1,WRNIP1	45
	Small Molecule Biochemistry	metabolism of nucleoside triphosphate	4.07E-14		-0.507	ABCA2,ACLY,ADK,AK3,ALDOA,APP,ATP1A1,ATP5A1,ATP5D,COX8A,CTPS,CYCS,DTYMK,ENPP1,ERCC3,HIF1A,HSP90AA1,HSPD1,IDE,IMPDH1,KATNA1,LETM1,LONP1,MFN2,MSH2,MYO9B,NSF,NT5C2,NT5E,OLA1,PARK2,PARP1,PINK1,PRKAG2,PRKCD,PSMC1,PSMC2,PSMC4,PSMC5,RALBP1,STAT3,TFAM,VCP,VDAC1,WRNIP1	45
	RNA Post-Transcriptional Modification	processing of RNA	5.23E-14		-1.733	AARS,APP,BOP1/LOC727967,CDC40 (includes EG:361859),CDC5L,CDK11A/CDK11B,CLK1,CPSF6,CRNKL1,DDX20,DDX41,DDX47,DDX5,DICER1,EBNA1BP2,EFTUD2,EXOSC3,EXOSC7,FASTK,FBL,FUS,GRSF1,HNRNPF,HNRNPH1,HNRNPK,HNRPDL,IMP3,IMP4,INTS8,IVNS1ABP,KHDRBS1,NCBP1,NOL8,NOLC1,NPM1,PABPC1,PABPC4,PHF5A,PHRF1,PLRG1,PNPT1,POLR2A,PRPF19,PRPF4,PTBP1,RBM17,RBM39,RBMS1,RBMS2,RNMT,RNPS1,SAFB,SBDS,SCAF8,SF3A3,SF3B1,SF3B2,SF3B3,SF3B4,S…	72
	Cell Cycle	cell cycle progression	9.65E-14		0.559	ABL1,ACLY,ACTL6A,AHCY,AKAP9,AKT1,ANAPC4,ANP32A,APOE,APP,ARID1A,BAK1,BANP,BMPR2,BOP1/LOC727967,BTG3,BTRC,C10orf46,C1QBP,Calm1 (includes others),CBX7,CCND1,CCNG1,CD320,CDC16,CDK11A/CDK11B,CDK9,CEBPB (includes EG:1051),CLTC,CLU,COPS2,COPS5,CSNK1D,CTNNB1,CUL1,CUL2,CUL3 (includes EG:26554),DCTN1,DGKZ,DIABLO,DICER1,DMTF1,DNAJB4,DNMT1,DTYMK,DUSP1,DYNLT3,EGR1,EIF3E,EMP1,ETS1,EWSR1,FLI1,FNTA,FOS,FYN,GADD4…	188
	Molecular Transport	transport of protein	3.01E-13			AKT1,AP1B1,AP1M1,AP2M1,AP3B1,AP3D1,AP4B1,APPBP2,ARF1,BLZF1,CSNK1D,DCTN1,DNAJA1,DNAJA2,EGR2,EIF5A,ERP29,GSK3B,IGF2R,IPO13,IPO9,JUP,KDELR1,M6PR,MCM3AP,MGRN1,MON1A,NBR1,NDE1 (includes EG:54820),NDEL1,NDFIP1,NOLC1,NPM1,NSF,PCNA,PDIA3,PEX16,PPP1R10,PPP3CA,PPT1,RAB11A,RAB1A,RAB2A,RAB3IP,RAB7A,RHOB,RUFY1,SCAMP2,SCAMP3,SEC23IP,SNAPIN,SNX1,SNX4,SPTBN1,SQSTM1,STAT3,STX7,STX8,TGFB2,TLK1,TMED10,TOB1,TSC2,TSN…	70
	Protein Trafficking	transport of protein	3.01E-13			AKT1,AP1B1,AP1M1,AP2M1,AP3B1,AP3D1,AP4B1,APPBP2,ARF1,BLZF1,CSNK1D,DCTN1,DNAJA1,DNAJA2,EGR2,EIF5A,ERP29,GSK3B,IGF2R,IPO13,IPO9,JUP,KDELR1,M6PR,MCM3AP,MGRN1,MON1A,NBR1,NDE1 (includes EG:54820),NDEL1,NDFIP1,NOLC1,NPM1,NSF,PCNA,PDIA3,PEX16,PPP1R10,PPP3CA,PPT1,RAB11A,RAB1A,RAB2A,RAB3IP,RAB7A,RHOB,RUFY1,SCAMP2,SCAMP3,SEC23IP,SNAPIN,SNX1,SNX4,SPTBN1,SQSTM1,STAT3,STX7,STX8,TGFB2,TLK1,TMED10,TOB1,TSC2,TSN…	70
	Protein Synthesis	translation of protein	7.82E-13		-1.737	AKT1,APEX1,APP,CNBP,CNOT7,COPS5,DARS,DDX6,DHPS,DHX9,DICER1,EIF2AK1,EIF2B1,EIF2B2,EIF2B4,EIF2S2,EIF2S3,EIF3D,EIF3E,EIF3H,EIF4A1,EIF4A2,EIF4B,EIF4H,EIF5,EIF5A,FARSB,FN1,FXR1,GSK3B,GTF2H2,HBS1L,HELZ,HNRNPK,HSPA5,ITGB1,MRPL17 (includes EG:171061),MRPS7,MTERFD2,MTIF2,NCBP1,PABPC4,PAIP1,PAIP2,PDPK1,PRKRA,PTBP1,Rpl29 (includes others),RPS3A,RPS6KB1,SSB,TNIP1,TSC2,ZFP36,ZFP36L1	55
	Cell Death	apoptosis of tumor cell lines	1.12E-12		1.438	ABL1,ADAM17,ADI1 (includes EG:104923),ADORA2A,AIFM1,AKT1,ANXA2,APOE,APP,ARHGDIA,BAG1,BAG3,BAK1,BCL10,BCLAF1,BECN1,BIRC2,BNIP2,BTG2,BTRC,C9orf86,CAMK2G,CAPNS1,CASP1,CASP7,CCND1,CCNG1,CCT2,CD47,CEBPB (includes EG:1051),CERS1,CHKA,CLU,COX5A (includes EG:12858),COX8A,CTBP1,CTCF (includes EG:10664),CTNNB1,CYB5A,CYCS,DAB2,DAPK1,DDIT3,DDIT4,DIABLO,DNAJB1,DTYMK,DUSP1,DVL1,EGR1,EGR2,EIF3H,ELAVL1,ELL,ENO1,…	193
	Infectious Disease	infection by HIV-1	3.44E-12			AES,AFG3L2,AKT1,ALKBH3,AP2M1,APP,ARF1,ARID1A,ATG12 (includes EG:361321),ATP6V0C,ATXN2,BCLAF1,BTG2,CALCOCO1,CCT2,CD164,CDC40 (includes EG:361859),CHADL,CLDND1,CLNS1A,CRIM1,CYCS,DDOST,DDX10,DDX23,DDX50,DHX15,DHX9,DLGAP4,DNAJA2,DNAJB1,DNM2,DPM1 (includes EG:13480),DVL1,EIF3H,ERCC3,ETF1,EXOSC3,FBXO18,FHL3,FLII,FNTA,FXR1,GANAB,GATAD2A,GOSR2,GTF2H1,GTF2H2,HMGCS1,HNRNPF,HNRNPH1,HNRPDL,HTATSF1,JAK1,KARS,…	135
	Protein Synthesis	synthesis of protein	6.09E-12		-1.516	AKT1,APEX1,APP,ARHGEF1,ARHGEF2,CCND1,CDK11A/CDK11B,CNBP,CNOT7,COPS5,DARS,DDX6,DHPS,DHX9,DICER1,DNMT1,EEF2,EIF2AK1,EIF2B1,EIF2B2,EIF2B4,EIF2S2,EIF2S3,EIF3D,EIF3E,EIF3H,EIF4A1,EIF4A2,EIF4B,EIF4H,EIF5,EIF5A,ETF1,FARSB,FN1,FOS,FXR1,GSK3B,GTF2H2,HBS1L,HELZ,HNRNPK,HSPA5,INPPL1,ITGB1,JUNB,KHDRBS1,KLF2,MAPK1,MAPK3,METAP2,MRPL17 (includes EG:171061),MRPS7,MTERFD2,MTIF2,MYBBP1A,NCBP1,NOTCH1,NPM1,PABPC1,PAB…	88
	Cell Cycle	interphase	9.19E-12		-0.418	ABL1,AKT1,AMACR,ANAPC4,ANAPC5,APOE,APP,ARAF,BAK1,BTG1,BTG2,BTRC,CAMK2G,CAPNS1,CCND1,CCNG1,CDC5L,CDK11A/CDK11B,CDK2AP1,CEBPB (includes EG:1051),CHKA,COPS2,COPS5,CTNNB1,CTNND1,CUL2,CUL3 (includes EG:26554),DARS,DDIT3,DEGS1,DGKZ,DMTF1,DUSP1,EGR1,ELAC2,ELAVL1,EP400,ETS1,FLNA,FN1,FOS,GADD45A,GADD45G,GNL3,GPI,GPS2,GSK3B,GSPT1,GTF2I,ID2,ILKAP,ING4,IRF1 (includes EG:16362),ITGB1,JAK2,JAK3,JUNB,KAT5,KATNA…	126
	Cell Death	cell death of fibroblasts	9.53E-12		1.202	ABL1,AIFM1,AKT1,APP,BAK1,BECN1,BIRC2,CAPNS1,CASP1,CASP7,CCND1,CD1D,CTBP1,CYCS,DAPK1,DDIT3,DIABLO,DUSP1,EMD,FLNA,GSK3B,IGF2R,IKBKB,IRF3,ITGB1,JUND,KHDRBS1,KLF2,M6PR,MAP2K1,MAP3K5,MAPK14,MDM2,MSH2,MT1E,NOTCH1,PARP1,PITPNA,PLRG1,PMS2,POLB,PRKCD,PRKDC,PRMT2,PTEN,PTPN1,RAF1,RELA,RHOB,SMARCB1,SOD2,SPHK2,STUB1,SYVN1,TNIP1,TPP1 (includes EG:1200),TPP2,TSC2,XPA,XRCC6	60
	Cell Death	apoptosis of fibroblast cell lines	1.10E-11		-0.295	ABL1,AIFM1,AKT1,APP,ATP6AP2,BAK1,BECN1,BIRC2,CAPNS1,CCNG1,CEBPB (includes EG:1051),COPS5,COX5A (includes EG:12858),CTNNB1,CWC15 (includes EG:300361),DAPK1,DDIT3,DDIT4,DIABLO,DNMT1,EGR1,EIF3H,ENTPD5,EP400,ETS1,EWSR1,FAF1 (includes EG:11124),FLI1,FN1,FUS,GPI,GSK3B,HIF1A,HSPA5,HSPD1,ID2,IKBKB,IRF1 (includes EG:16362),ITGB1,ITPR1,MAP3K5,MAPK14,MAPK3,MDM2,NFE2L2,NFKB2,NR1H2,PARP1,PLRG1,PMS2,PPID,PPP3C…	71
	Cell Death	cell death of neuroblastoma cell lines	2.01E-11		-0.194	ABL1,ADNP,AIFM1,AKT1,APOE,APP,ATP5A1,BAK1,CCT2,CCT3,CCT4,CCT5,CCT6A,CCT7,CTNNB1,CYCS,DDIT3,DIABLO,DNAJB1,ENO1,EWSR1,FKBP8,GLRX,GSK3B,IKBKB,ITGB1,ITPR1,NDNL2,NFKBIB,PARK2,PARK7,PARP1,PEBP1,PINK1,PPT1,PRKRA,PRNP,SOD1,SQSTM1,STAT3,STUB1,SYVN1,TCP1,UBE2S,UGCG,YWHAE	46
	Protein Synthesis	translation	2.63E-11		-1.683	AKT1,APEX1,APP,CNBP,CNOT7,COPS5,DARS,DDX6,DHPS,DHX9,DICER1,EEF2,EIF2AK1,EIF2B1,EIF2B2,EIF2B4,EIF2S2,EIF2S3,EIF3D,EIF3E,EIF3H,EIF4A1,EIF4A2,EIF4B,EIF4H,EIF5,EIF5A,ETF1,FARSB,FN1,FXR1,GSK3B,GTF2H2,HBS1L,HELZ,HNRNPK,HSPA5,ITGB1,MRPL17 (includes EG:171061),MRPS7,MTERFD2,MTIF2,NCBP1,PABPC4,PAIP1,PAIP2,PDPK1,PRKRA,PTBP1,Rpl29 (includes others),RPS3A,RPS6KB1,SSB,TNIP1,TSC2,TUFM,ZFP36,ZFP36L1	58
	Gene Expression	transcription of DNA	4.34E-11		0.686	ABCA2,ABCG1,ABL1,ABT1,ADORA2A,AES,AKT1,APP,ARID1A,ATF4,ATF7IP,BAMBI,BCL10,BCLAF1,BLZF1,BMPR2,BRD8,BTF3,BTRC,C10orf2,C1orf85,CALCOCO1,CAMTA2,CAND1,CBFB,CBX3,CBX7,CCNH,CDC5L,CEBPB (includes EG:1051),CEBPZ,CHD4,CHD8,CIAO1,CNBP,CNOT7,COPS2,COPS5,CRY1,CTBP1,CTCF (includes EG:10664),CTNNB1,CXXC1,DAB2,DDIT3,DDX20,DDX5,DICER1,DNMT1,DNMT3A,DR1,DRG1,DVL1,EBF1,ECSIT,EDF1,EGR1,EGR2,EHMT1,ELP2,ENO1,EPC1,ERCC3…	244
	Gene Expression	expression of DNA	6.06E-11		0.693	ABCA2,ABCG1,ABL1,ABT1,ADORA2A,AES,AKT1,APP,ARID1A,ATF4,ATF7IP,BAMBI,BCL10,BCLAF1,BLZF1,BMPR2,BRD8,BTF3,BTRC,C10orf2,C1orf85,CALCOCO1,CAMTA2,CAND1,CBFB,CBX3,CBX7,CCNH,CDC5L,CEBPB (includes EG:1051),CEBPZ,CHD4,CHD8,CIAO1,CNBP,CNOT7,COPS2,COPS5,CRY1,CTBP1,CTCF (includes EG:10664),CTNNB1,CXXC1,DAB2,DDIT3,DDX20,DDX5,DICER1,DNMT1,DNMT3A,DR1,DRG1,DVL1,EBF1,ECSIT,EDF1,EED,EGR1,EGR2,EHMT1,ELP2,ENO1,EPC1,E…	246
	Protein Synthesis	expression of protein	6.90E-11		-1.064	AKT1,APEX1,APP,ARHGEF2,CNBP,CNOT7,COPS5,DARS,DDX6,DHPS,DHX9,DICER1,EIF2AK1,EIF2B1,EIF2B2,EIF2B4,EIF2S2,EIF2S3,EIF3D,EIF3E,EIF3H,EIF4A1,EIF4A2,EIF4B,EIF4H,EIF5,EIF5A,FARSB,FN1,FOS,FXR1,GSK3B,GTF2H2,HBS1L,HELZ,HNRNPK,HSPA5,ITGB1,JUNB,KHDRBS1,MRPL17 (includes EG:171061),MRPS7,MTERFD2,MTIF2,MYBBP1A,NCBP1,NOTCH1,PABPC4,PAIP1,PAIP2,PARK2,PDPK1,PRKRA,PTBP1,Rpl29 (includes others),RPS3A,RPS6KB1,SOD2,SSB,…	65
	Infectious Disease	infection by lentivirus	7.56E-11			AES,AFG3L2,AKT1,ALKBH3,ANXA2,AP2M1,APP,ARF1,ARID1A,ATG12 (includes EG:361321),ATP6V0C,ATXN2,BCLAF1,BTG2,C1orf174,CALCOCO1,CCT2,CD164,CDC40 (includes EG:361859),CHADL,CLDND1,CLNS1A,CLU,CRIM1,CYCS,DDOST,DDX10,DDX23,DDX50,DHX15,DHX9,DLGAP4,DNAJA2,DNAJB1,DNM2,DPM1 (includes EG:13480),DVL1,EIF3H,ERCC3,ETF1,EXOSC3,FBXO18,FHL3,FLII,FN1,FNTA,FXR1,GANAB,GATAD2A,GOSR2,GPI,GTF2H1,GTF2H2,HLA-C,HMGCS1,HNRNPF,…	144
	Protein Synthesis	degradation of protein	8.70E-11		1.159	ADAM17,ADRM1,AKT1,AMFR,ANAPC4,ANAPC5,APOE,BAG1,BANP,BTRC,CAPN2,CAPNS1,CASP1,CASP7,CDC37,CLU,CNDP2,CTSC,CTSL2,CUL2,DLD,DPP3,DPP7,ECE1,EGLN2,FAF1 (includes EG:11124),FBXL6,FLNA,FYN,HERPUD1,HSPA5,HSPD1,IDE,IPO9,ITGB1,JAK1,JAK2,JUNB,KIAA0368,LGMN,LOC643751,LONP1,MBTPS1,MDM2,MGEA5,MORC3,NCKAP1,NDFIP1,NR1H2,NRD1 (includes EG:230598),NUB1,PARK2,PARK7,PITRM1,PMPCA,PMPCB,PPP2CA,PREP,PSMC2,PSMC4,PSMD2,PTEN…	92
	Protein Degradation	degradation of protein	8.70E-11		1.159	ADAM17,ADRM1,AKT1,AMFR,ANAPC4,ANAPC5,APOE,BAG1,BANP,BTRC,CAPN2,CAPNS1,CASP1,CASP7,CDC37,CLU,CNDP2,CTSC,CTSL2,CUL2,DLD,DPP3,DPP7,ECE1,EGLN2,FAF1 (includes EG:11124),FBXL6,FLNA,FYN,HERPUD1,HSPA5,HSPD1,IDE,IPO9,ITGB1,JAK1,JAK2,JUNB,KIAA0368,LGMN,LOC643751,LONP1,MBTPS1,MDM2,MGEA5,MORC3,NCKAP1,NDFIP1,NR1H2,NRD1 (includes EG:230598),NUB1,PARK2,PARK7,PITRM1,PMPCA,PMPCB,PPP2CA,PREP,PSMC2,PSMC4,PSMD2,PTEN…	92
	Infectious Disease	HIV infection	1.14E-10			AES,AFG3L2,AKT1,ALKBH3,ANXA2,AP2M1,APP,ARF1,ARID1A,ATG12 (includes EG:361321),ATP6V0C,ATXN2,BCLAF1,BTG2,C1orf174,CALCOCO1,CCT2,CD164,CDC40 (includes EG:361859),CHADL,CLDND1,CLNS1A,CLU,CRIM1,CYCS,DDOST,DDX10,DDX23,DDX50,DHX15,DHX9,DLGAP4,DNAJA2,DNAJB1,DNM2,DPM1 (includes EG:13480),DVL1,EIF3H,ERCC3,ETF1,EXOSC3,FBXO18,FHL3,FLII,FN1,FNTA,FXR1,GANAB,GATAD2A,GOSR2,GPI,GTF2H1,GTF2H2,HLA-C,HMGCS1,HNRNPF,…	143
	Infectious Disease	infection by Retroviridae	1.59E-10			AES,AFG3L2,AKT1,ALKBH3,ANXA2,AP2M1,APP,ARF1,ARID1A,ATG12 (includes EG:361321),ATP6V0C,ATXN2,BCLAF1,BTG2,C1orf174,CALCOCO1,CCT2,CD164,CDC40 (includes EG:361859),CHADL,CLDND1,CLNS1A,CLU,CRIM1,CYCS,DDOST,DDX10,DDX23,DDX50,DHX15,DHX9,DLGAP4,DNAJA2,DNAJB1,DNM2,DPM1 (includes EG:13480),DVL1,EIF3H,ERCC3,ETF1,EXOSC3,FBXO18,FHL3,FLII,FN1,FNTA,FXR1,GANAB,GATAD2A,GOSR2,GPI,GTF2H1,GTF2H2,HLA-C,HMGCS1,HNRNPF,…	145
	Cell Death	apoptosis of fibroblasts	1.71E-10		1.724	ABL1,AKT1,APP,BAK1,BIRC2,CAPNS1,CASP1,CCND1,CD1D,CTBP1,CYCS,DAPK1,DDIT3,DIABLO,DUSP1,EMD,GSK3B,IKBKB,IRF3,ITGB1,JUND,KHDRBS1,KLF2,MAP2K1,MAPK14,MDM2,MSH2,MT1E,NOTCH1,PARP1,PITPNA,PLRG1,PMS2,POLB,PRKDC,PRMT2,PTEN,PTPN1,RAF1,RELA,RHOB,SMARCB1,SPHK2,STUB1,SYVN1,TNIP1,TSC2,XPA,XRCC6	49
	Gene Expression	transactivation	4.26E-10		-0.244	ABL1,APP,ARID1A,BAG1,BTRC,CALCOCO1,CCND1,CCNH,CCT2,CDK11A/CDK11B,CDK9,CEBPB (includes EG:1051),CHD4,CIAO1,CRIM1,CTNNB1,CUL1,CYB5A,DAB2,DAP3,DDIT3,DDX20,DHX9,DMTF1,DVL1,EDF1,EGR1,EGR2,ELL,ETS1,EWSR1,FHL2,FLI1,FOS,FUS,GADD45A,GADD45G,GLRX3,GTF2F1,GTF2I,HBP1,HIF1A,HNRNPK,IKBKB,IRF1 (includes EG:16362),JAK1,JUNB,JUND,JUP,KHDRBS1,KLF2,KLF6,LMO4,MAP2K1,MAP2K6,MAP3K12,MAPK1,MAPK14,MAPK3,MAPKAPK2,MDM2,ME…	113
	Cell Death	cell survival	5.23E-10			ABL1,ADAM17,ADK,ADNP,ADORA2A,AIFM1,AKT1,APEX1,APOE,APP,ATF4,ATG12 (includes EG:361321),BAG1,BAK1,BCL10,BECN1,BNIP2,CASP1,CASP7,CBFB,CCND1,CCNG1,CD47,CD81,CDK11A/CDK11B,CDK2AP1,CEBPB (includes EG:1051),CERK,CHKA,CLNS1A,CLU,CTNNB1,CUL3 (includes EG:26554),DDIT3,DHX9,DIABLO,DICER1,DNMT1,DPP3,DUSP1,DUSP22,EEF2,EHD4,EIF2B1,ELAVL1,EMP1,EWSR1,EXOC2,EZR,FKBP5,FLI1,FLNA,FN1,FOS,FYN,GADD45A,GCLC,GLRX,GLUD1…	189
	Cell Cycle	arrest in interphase	1.15E-09			ABL1,AKT1,AMACR,BAK1,BTG1,BTG2,BTRC,CCND1,CCNG1,CEBPB (includes EG:1051),CHKA,COPS5,CTNNB1,DDIT3,DEGS1,DGKZ,DUSP1,EGR1,EP400,FLNA,FN1,FOS,GADD45A,GNL3,GPS2,GSK3B,GSPT1,GTF2I,IRF1 (includes EG:16362),ITGB1,JAK2,JAK3,KAT5,KLF4,KLF6,MAP2K1,MAP2K6,MAP3K5,MAPK1,MAPK14,MAPK3,MDM2,MLL5,MNAT1,MSH2,NBN,NFE2L2,NOTCH1,PARP1,PDCD6,PIAS1,PIAS2,PMS2,PNPT1,POLB,PPM1A,PPP2CB,PPP2R2A,PRKCD,PRKCH,PRKDC,PTEN,PURA,R…	80
	Cell Death	cell death of organ	1.37E-09		-0.340	ABL1,ADAM17,ADNP,ADORA2A,AIFM1,AKT1,AMACR,ANP32A,API5,APOE,APP,ATP1A1,BAG1,BAK1,BCL10,BECN1,BIRC2,BTG1,BTG2,CAPNS1,CASP1,CASP7,CCBL1,CCND1,CD1D,CDK9,CEBPB (includes EG:1051),CLU,CTNNB1,CYCS,DAP3,DAPK1,DDIT3,DDIT4,DICER1,DUSP1,EGLN2,EGR1,EHD4,EIF3H,EMP1,ENTPD5,EP400,ETS1,EWSR1,FLNA,FOS,FYN,GCLC,GLRX,Gm4617/Ptma,GSK3B,GSTM5,HADHA,HDAC3,HFE,HIF1A,HSF2,HSPA5,HSPB6,HSPD1,IFNGR1,IKBKB,IRF1 (includes EG…	166
	Nucleic Acid Metabolism	metabolism of purine nucleotide	1.56E-09			ABCA2,ACLY,ADK,ADSL,AK3,ATP1A1,ATP5A1,ATP5D,CYB5R4,DPM1 (includes EG:13480),ERCC3,HSP90AA1,IDE,IDH3B,IDH3G,KATNA1,LONP1,MDH2 (includes EG:17448),MSH2,MYO9B,NSF,NT5E,NUDT9,OLA1,PDE2A,PGD,PSMC1,PSMC2,PSMC4,PSMC5,RALBP1,TSTA3,VCP,WRNIP1	34
	Small Molecule Biochemistry	metabolism of purine nucleotide	1.56E-09			ABCA2,ACLY,ADK,ADSL,AK3,ATP1A1,ATP5A1,ATP5D,CYB5R4,DPM1 (includes EG:13480),ERCC3,HSP90AA1,IDE,IDH3B,IDH3G,KATNA1,LONP1,MDH2 (includes EG:17448),MSH2,MYO9B,NSF,NT5E,NUDT9,OLA1,PDE2A,PGD,PSMC1,PSMC2,PSMC4,PSMC5,RALBP1,TSTA3,VCP,WRNIP1	34
	Nucleic Acid Metabolism	biosynthesis of nucleoside triphosphate	1.81E-09		-0.382	ADK,ALDOA,APP,ATP5D,COX8A,CTPS,CYCS,DTYMK,HIF1A,HSPD1,IMPDH1,LETM1,MFN2,NT5C2,NT5E,PARK2,PARP1,PINK1,PRKAG2,PRKCD,STAT3,TFAM,VDAC1	23
	Small Molecule Biochemistry	biosynthesis of nucleoside triphosphate	1.81E-09		-0.382	ADK,ALDOA,APP,ATP5D,COX8A,CTPS,CYCS,DTYMK,HIF1A,HSPD1,IMPDH1,LETM1,MFN2,NT5C2,NT5E,PARK2,PARP1,PINK1,PRKAG2,PRKCD,STAT3,TFAM,VDAC1	23
	Gene Expression	expression of mRNA	2.02E-09		-1.044	AKT1,APP,CD47,COPS5,COPZ1,DARS,DHPS,EIF2AK1,EIF2B1,EIF2B2,EIF2B4,EIF2S2,EIF2S3,EIF3D,EIF3E,EIF3H,EIF4A2,EIF4B,EIF4H,EIF5,FARSB,FXR1,GCDH,GTF2H2,HBS1L,IRF1 (includes EG:16362),IRF3,JAK1,KHDRBS1,MAP2K6,MRPL17 (includes EG:171061),MRPS7,MTIF2,NCBP1,PABPC4,PAIP1,PAIP2,PFN1,PKN1,Rpl29 (includes others),RPS3A,STAT1,TNIP1,ZFP36L1	44
	Neurological Disease	movement disorder	2.36E-09		0.282	ACADM,ACAT1,ADORA2A,AHCY,AIFM1,AKT1,ANXA2,AP1S2,APOE,APP,ARAF,ARHGDIB,ARHGEF1,ARL3,ATP2A2,ATP2B1,ATP6AP2,ATP6V1B2,ATXN2,BANP,BIRC2,CAB39,CAPNS1,CAPZB,CASP1,CASP7,CD68,CETN2,CKB,CLU,CNP,COPE,COX5B (includes EG:100002384),CRIM1,CTNNB1,CYC1,CYCS,DCTN1,DDIT3,DDX1,DICER1,DNAJA1,DNAJB1,EGLN1,EGR1,EGR2,EIF3E,EIF4A2,ENO3,FARSB,FBL,FLOT1,FOS,GADD45A,GNB1,GPI,GPS2,GRK5,GRN,GSK3B,GYPC,HADH,HBP1,HDAC5,HERPUD…	171
	Cellular Assembly and Organization	organization of organelle	2.51E-09		0.248	ABCD3,ABL1,ADNP,AKAP9,AKT1,ALDOA,ANXA2,ARHGAP17,ARHGEF2,ARID1A,B4GALT7,BECN1,BLZF1,CAPZB,CLN8,CLTC,CNP,CTBP1,CTCF (includes EG:10664),CTNNA1,CTNNB1,DVL1,EMD,EVL,FLNA,FN1,GOLGA2,GOLGA5,HDAC5,HPS1 (includes EG:114638),HPS6,INPPL1,ITGB1,KATNA1,KIAA1279,KPTN,LMAN1,LOC643751,LONP1,LPIN1,MAP3K12,MFN2,NDE1 (includes EG:54820),NDEL1,NOLC1,NSFL1C,OPTN,PCM1,PELO,PEX16,PEX19,PIK3C3,PLOD3,PPT1,PRNP,RAB5B,RAL…	86
	Cell Death	neuronal cell death	2.64E-09		0.914	AARS,ABL1,ADNP,ADORA2A,AIFM1,AKT1,APOE,APP,ATG12 (includes EG:361321),BAG1,BAG5,BAK1,BECN1,CAPNS1,CASP1,CASP7,CLU,CTNNB1,CTSL2,CYCS,DAPK1,DDIT3,DIABLO,DICER1,DUSP1,EGLN2,EHD4,FN1,FOS,FYN,GCLC,GLRX,GLUD1,Gm4617/Ptma,GPI,GSK3B,GSTM5,HDAC3,HDAC5,HDGF,HERPUD1,HIF1A,HMOX2,HSD17B10,HSPA5,HSPD1,ID2,IDE,IKBKB,INPPL1,ITPR1,JAK2,JUNB,KLF7,LGMN,MAP3K12,MAP3K5,MAPK14,MAPK7,MFN2,MIF,MSH2,MT1E,NAE1,NBN,NDEL1,N…	114
	Cell Cycle	G1 phase	2.66E-09		-0.781	ABL1,AKT1,APOE,BAK1,BTG2,BTRC,CAMK2G,CAPNS1,CCND1,CCNG1,CDK11A/CDK11B,CEBPB (includes EG:1051),COPS2,COPS5,CTNNB1,CUL2,CUL3 (includes EG:26554),DARS,DDIT3,DGKZ,DUSP1,ELAVL1,EP400,ETS1,FN1,GADD45A,GADD45G,GNL3,GPI,GPS2,GSK3B,GSPT1,ID2,ILKAP,IRF1 (includes EG:16362),ITGB1,JAK2,JAK3,KAT5,KLF4,KLF6,MAP2K1,MAP2K6,MAP3K5,MAPK1,MAPK14,MAPK3,MDM2,MLL5,MNAT1,NBN,NFE2L2,NOTCH1,PIAS1,PIAS2,PNPT1,PPP3CA,PPP6…	79
	Cell Death	cell death of breast cancer cell lines	2.87E-09		1.376	AKT1,ARHGDIA,BAG1,BAG3,BAK1,BCL10,BECN1,BIRC2,C9orf86,CASP1,CASP7,CCND1,CD47,CLU,CTCF (includes EG:10664),CTNNB1,CYB5A,CYCS,DAB2,DDIT4,DIABLO,DUSP1,EXOC2,FN1,GADD45A,GSK3B,HIF1A,HSPA5,HSPD1,IRF1 (includes EG:16362),MAP3K5,MAPK1,MAPK14,MAPK3,MIF,MSH2,NEDD9,NOTCH1,ODC1,PARP1,PEBP1,PELP1,PIK3C3,PINK1,PLCG1,PPID,PRKCE,PRNP,PTEN,RASA1,RELA,RPS6KB1,SLC25A6,SND1,SOD2,SPHK2,STAT1,STMN1,TGFB2,UGCG,VCP,XBP…	62
	Neurological Disease	neuromuscular disease	3.34E-09		-1.111	ACADM,ACAT1,ADAM17,ADORA2A,AHCY,AIFM1,AKT1,ANXA2,AP1S2,APOE,APP,ARHGDIB,ARHGEF1,ARL3,ATP2A2,ATP2B1,ATP6AP2,ATP6V1B2,ATXN2,BANP,BIRC2,CAB39,CAPNS1,CAPZB,CASP1,CASP7,CD47,CD68,CETN2,CKB,CLU,CNP,COPE,COX5B (includes EG:100002384),CRIM1,CTNNB1,CYC1,CYCS,DCTN1,DDIT3,DDX1,DHX16,DNAJA1,DNAJB1,DNAJB11,EGLN1,EGR1,EGR2,EIF3E,EIF4A2,ENO3,FARSB,FBL,FCGRT,FLOT1,FOS,GADD45A,GNB1,GPI,GPS2,GRN,GSK3B,GYPC,HADH,HB…	168
	Skeletal and Muscular Disorders	neuromuscular disease	3.34E-09		-1.111	ACADM,ACAT1,ADAM17,ADORA2A,AHCY,AIFM1,AKT1,ANXA2,AP1S2,APOE,APP,ARHGDIB,ARHGEF1,ARL3,ATP2A2,ATP2B1,ATP6AP2,ATP6V1B2,ATXN2,BANP,BIRC2,CAB39,CAPNS1,CAPZB,CASP1,CASP7,CD47,CD68,CETN2,CKB,CLU,CNP,COPE,COX5B (includes EG:100002384),CRIM1,CTNNB1,CYC1,CYCS,DCTN1,DDIT3,DDX1,DHX16,DNAJA1,DNAJB1,DNAJB11,EGLN1,EGR1,EGR2,EIF3E,EIF4A2,ENO3,FARSB,FBL,FCGRT,FLOT1,FOS,GADD45A,GNB1,GPI,GPS2,GRN,GSK3B,GYPC,HADH,HB…	168
	Cell Death	apoptosis of connective tissue cells	3.98E-09		1.617	ABL1,AKT1,APP,BAK1,BIRC2,CAPNS1,CASP1,CCND1,CD1D,CEBPB (includes EG:1051),CLU,COPS5,CTBP1,CYCS,DAPK1,DDIT3,DIABLO,DUSP1,EMD,FN1,GLO1,GRN,GSK3B,IKBKB,IRF3,ITGB1,JUND,KHDRBS1,KLF2,MAP2K1,MAPK1,MAPK14,MBTPS1,MDM2,MSH2,MT1E,NOTCH1,PARP1,PITPNA,PLRG1,PMS2,POLB,PRKDC,PRMT2,PTEN,PTPN1,RAF1,RELA,RHOB,SMARCB1,SPHK2,STUB1,SYVN1,TGFB2,TNIP1,TSC2,XPA,XRCC6	58
	Post-Translational Modification	ubiquitination of protein	4.30E-09			AKT1,AMFR,ANAPC4,ANAPC5,BAG5,BCL10,BIRC2,BTRC,CAND1,CUL1,CUL2,CUL3 (includes EG:26554),DDB1,FBXL3,FBXL6,FEM1B,GCLC,HERC4,HSPA5,HSPBP1,KCTD13,MDM2,MGRN1,NDFIP1,NUB1,OS9,PARK2,PIAS1,PINK1,PRPF19,RBCK1,RCHY1,RNF111,RNF115,RNF167,RNF25,RNF31,SKP1/SKP1P2,SOX4,STUB1,SYVN1,TOPORS,TPP2,TRIM28,UBE2D1,UBE2G1,UBE2L3,UBE2M,UBE4A,UBE4B,UHRF2,VHL,VPS28 (includes EG:300052)	53
	Cell Death	apoptosis of breast cancer cell lines	4.78E-09		1.537	AKT1,ARHGDIA,BAG1,BAG3,BAK1,BCL10,BECN1,BIRC2,C9orf86,CASP1,CASP7,CCND1,CLU,CTCF (includes EG:10664),CTNNB1,CYB5A,CYCS,DAB2,DDIT4,DIABLO,DUSP1,EXOC2,FN1,GADD45A,GSK3B,HIF1A,HSPA5,HSPD1,IRF1 (includes EG:16362),MAP3K5,MAPK1,MAPK14,MAPK3,MIF,NEDD9,PARP1,PEBP1,PELP1,PIK3C3,PINK1,PLCG1,PRKCE,PRNP,PTEN,RASA1,RELA,RPS6KB1,SND1,SOD2,SPHK2,STAT1,TGFB2,UGCG,VCP,XBP1 (includes EG:140614)	55
	Infectious Disease	infection of embryonic cell lines	5.72E-09			AES,AFG3L2,ALKBH3,ARID1A,ATP6V0C,ATXN2,BTG2,CALCOCO1,CD164,CHADL,CTBP1,DAG1,DDX23,DHX15,DLGAP4,DNM2,FXR1,GANAB,GATAD2A,GTF2H2,HMGCS1,HNRNPH1,HNRPDL,HSPA5,IFITM1,IRF3,KARS,KHDRBS1,MED19,MED6 (includes EG:10001),MID1IP1,MRPS12,MUS81,NCKAP1,NDFIP1,NUP98,PFKL,PMM1,POLR2A,PPP2R5E,PRKCH,PRPF38A,PSMA1,PSMA7,PSMC4,PSMC5,PSMD12,R3HDM1,RAD21,RBM10,RBM17,RELA,RHOB,RNPS1,SDF4,SF3B1,SF3B2,SNRPA,SNRPA1,TAGLN2,…	65
	Organismal Injury and Abnormalities	infection of embryonic cell lines	5.72E-09			AES,AFG3L2,ALKBH3,ARID1A,ATP6V0C,ATXN2,BTG2,CALCOCO1,CD164,CHADL,CTBP1,DAG1,DDX23,DHX15,DLGAP4,DNM2,FXR1,GANAB,GATAD2A,GTF2H2,HMGCS1,HNRNPH1,HNRPDL,HSPA5,IFITM1,IRF3,KARS,KHDRBS1,MED19,MED6 (includes EG:10001),MID1IP1,MRPS12,MUS81,NCKAP1,NDFIP1,NUP98,PFKL,PMM1,POLR2A,PPP2R5E,PRKCH,PRPF38A,PSMA1,PSMA7,PSMC4,PSMC5,PSMD12,R3HDM1,RAD21,RBM10,RBM17,RELA,RHOB,RNPS1,SDF4,SF3B1,SF3B2,SNRPA,SNRPA1,TAGLN2,…	65
	Infectious Disease	infection by virus	7.03E-09			ACTR2,AES,AFG3L2,AKT1,ALKBH3,ANXA2,AP1B1,AP2B1,AP2M1,APP,ARCN1,ARF1,ARID1A,ATAD3A/ATAD3B,ATG12 (includes EG:361321),ATP6AP2,ATP6V0C,ATP6V0D1,ATXN2,BCLAF1,BTG2,C1orf174,CALCOCO1,CCT2,CD164,CD93,CDC40 (includes EG:361859),CHADL,CLDND1,CLNS1A,CLTB,CLTC,CLU,COPA,COPB1,COPG,COPZ1,CRIM1,CTBP1,CYCS,DAG1,DDIT3,DDOST,DDX10,DDX23,DDX5,DDX50,DHX15,DHX9,DLGAP4,DNAJA2,DNAJB1,DNM2,DPM1 (includes EG:13480),DUSP…	202
	Infectious Disease	infection of tumor cell lines	8.08E-09			ACTR2,AKT1,AP1B1,AP2B1,AP2M1,ARCN1,ARF1,ATG12 (includes EG:361321),ATP6AP2,ATP6V0D1,BCLAF1,CCT2,CDC40 (includes EG:361859),CLDND1,CLNS1A,CLTB,CLTC,COPA,COPB1,COPG,COPZ1,CRIM1,CTBP1,CYCS,DDOST,DDX10,DDX50,DNAJA2,DNAJB1,DNM2,DPM1 (includes EG:13480),DVL1,EIF3H,ERCC3,ETF1,EXOSC3,FBL,FBXO18,FHL3,FLII,FNTA,GOSR2,GTF2H1,HNRNPF,HNRNPK,HTATSF1,IFITM1,IGF2R,JAK1,KLF2,LAPTM5,LARS,LRRC8D,MDM2,MED19,MED28,ME…	106
	Cancer	infection of tumor cell lines	8.08E-09			ACTR2,AKT1,AP1B1,AP2B1,AP2M1,ARCN1,ARF1,ATG12 (includes EG:361321),ATP6AP2,ATP6V0D1,BCLAF1,CCT2,CDC40 (includes EG:361859),CLDND1,CLNS1A,CLTB,CLTC,COPA,COPB1,COPG,COPZ1,CRIM1,CTBP1,CYCS,DDOST,DDX10,DDX50,DNAJA2,DNAJB1,DNM2,DPM1 (includes EG:13480),DVL1,EIF3H,ERCC3,ETF1,EXOSC3,FBL,FBXO18,FHL3,FLII,FNTA,GOSR2,GTF2H1,HNRNPF,HNRNPK,HTATSF1,IFITM1,IGF2R,JAK1,KLF2,LAPTM5,LARS,LRRC8D,MDM2,MED19,MED28,ME…	106
	Cell Death	apoptosis of neurons	9.36E-09		0.494	AARS,ADNP,ADORA2A,AIFM1,AKT1,APOE,APP,BAK1,CASP1,CASP7,CTNNB1,CTSL2,CYCS,DAPK1,DDIT3,DIABLO,DICER1,DUSP1,EGLN2,FN1,FOS,GCLC,GLRX,GLUD1,Gm4617/Ptma,GPI,GSK3B,GSTM5,HERPUD1,HIF1A,HSD17B10,HSPA5,ID2,IKBKB,ITPR1,KLF7,LGMN,MAP3K12,MAP3K5,MAPK14,MSH2,MT1E,NAE1,NBN,NDEL1,NFE2L2,NFKBIB,NPM1,NR1D1,P4HB,PARK2,PARP1,PEX11B,PIGT,PINK1,PLRG1,POLB,PPT1,PRKACA,PRNP,RASA1,RELA,SH3KBP1,SIAH1,SMN1/SMN2,SOD1,SOD2,S…	72
	Cell Death	apoptosis of organ	1.11E-08		-0.181	ABL1,ADAM17,ADORA2A,AIFM1,AKT1,ANP32A,API5,APOE,APP,ATP1A1,BAG1,BAK1,BECN1,BTG1,BTG2,CASP1,CASP7,CCND1,CD1D,CDK9,CEBPB (includes EG:1051),CLU,CTNNB1,DAPK1,DDIT3,DICER1,DUSP1,EGR1,EHD4,EIF3H,ENTPD5,EP400,ETS1,EWSR1,FOS,FYN,GCLC,GLRX,Gm4617/Ptma,GSK3B,HFE,HIF1A,HSF2,HSPA5,HSPB6,HSPD1,IFNGR1,IKBKB,IRF1 (includes EG:16362),ITGB1,ITPR1,IVNS1ABP,JAK3,JUND,KAT5,LOC643751,MAP1LC3A,MAP2K1,MAP2K6,MAP3K5,MA…	115
	Cell Death	cell death of cervical cancer cell lines	1.25E-08		-0.232	ABL1,ADRM1,AIFM1,AKT1,ATP2A2,ATP2B1,BAG1,BAK1,BECN1,BIRC2,BNIP2,CASP1,COX5A (includes EG:12858),DAP3,DAPK1,DCTN3,DDIT3,DIABLO,ELAVL1,EXOC2,FKBP8,FOS,GADD45A,GADD45G,GSK3B,IMMT,IRF1 (includes EG:16362),ITPR1,JAK1,KHDRBS1,LETM1,MAP3K4,MAP3K5,MAPK1,MAPK14,MTMR6,NEDD9,NME1 (includes EG:18102),PARP1,PDPK1,PIK3C3,PINK1,PLSCR3,PPP2R2A,PRKCD,PRKRA,PRPF19,RAF1,RASA1,RBM17,SOD1,SOD2,SQSTM1,STAT1,TAF6,TCP1,…	60
	Embryonic Development	size of embryo	1.28E-08			AIFM1,Aph1a,BECN1,CIAPIN1,COPS5,COPS8,CTNNB1,CUL1,CUL3 (includes EG:26554),DAB2,DAD1 (includes EG:13135),DAG1,DICER1,DLD,DYRK1A,ECSIT,FLI1,FN1,GADD45GIP1,GATAD2A,HIF1A,IGF2R,KLF2,LMO4,LOC643751,MAPK1,MAPK7,MDM2,METAP2,MFN2,MORF4L2,NBN,NFE2L1,NFE2L2,NME1 (includes EG:18102),NOTCH1,NPM1,PARP1,PDHA1,PDPK1,PIK3C3,PPP2CA,PPP3R1,PRKAR1A,PTEN,RAF1,RASA1,RBMS1,RELA,RPS6KB1,SMAD2,SNX1,SPTBN1,STAT3,STK3,ST…	69
	Infectious Disease	infection of epithelial cell lines	1.41E-08			AES,AFG3L2,ALKBH3,ARID1A,ATP6V0C,ATXN2,BTG2,CALCOCO1,CD164,CHADL,CTBP1,DDX23,DHX15,DLGAP4,DNM2,FXR1,GANAB,GATAD2A,GTF2H2,HMGCS1,HNRNPH1,HNRPDL,HSPA5,IFITM1,IRF3,KARS,KHDRBS1,MED19,MED6 (includes EG:10001),MID1IP1,MRPS12,MUS81,NCKAP1,NDFIP1,NUP98,PFKL,PMM1,POLR2A,PPP2R5E,PRKCH,PRPF38A,PSMA1,PSMA7,PSMC4,PSMC5,PSMD12,R3HDM1,RAD21,RBM10,RBM17,RELA,RHOB,RNPS1,SDF4,SF3B1,SF3B2,SNRPA,SNRPA1,TAGLN2,TNPO3…	64
	Dermatological Diseases and Conditions	infection of epithelial cell lines	1.41E-08			AES,AFG3L2,ALKBH3,ARID1A,ATP6V0C,ATXN2,BTG2,CALCOCO1,CD164,CHADL,CTBP1,DDX23,DHX15,DLGAP4,DNM2,FXR1,GANAB,GATAD2A,GTF2H2,HMGCS1,HNRNPH1,HNRPDL,HSPA5,IFITM1,IRF3,KARS,KHDRBS1,MED19,MED6 (includes EG:10001),MID1IP1,MRPS12,MUS81,NCKAP1,NDFIP1,NUP98,PFKL,PMM1,POLR2A,PPP2R5E,PRKCH,PRPF38A,PSMA1,PSMA7,PSMC4,PSMC5,PSMD12,R3HDM1,RAD21,RBM10,RBM17,RELA,RHOB,RNPS1,SDF4,SF3B1,SF3B2,SNRPA,SNRPA1,TAGLN2,TNPO3…	64
	Cell Cycle	senescence of cells	1.60E-08		0.226	ACLY,AHCY,APOE,APP,CBX7,CEBPB (includes EG:1051),COPS2,CTNNB1,DICER1,DMTF1,DUSP1,EGR1,EWSR1,GADD45A,GPI,HIF1A,JUNB,JUND,MAPK1,MAPK14,MAPK3,MAPKAPK5,MORC3,NAMPT,NPM1,PARP1,PCM1,PHC2,PTEN,RAE1,RAF1,RELA,SCMH1,SIRT6,SMARCB1,SOD1,SREBF1,SUV420H2,TPP2,TSC2,UBC,VHL,XRCC6	43
	Cellular Growth and Proliferation	arrest in growth of cells	2.12E-08			ABL1,AMACR,BCL10,BTG2,CBX7,CCND1,CTNNB1,DAB2,DDIT3,DMTF1,EGR1,ELAC2,ETS1,EWSR1,FLI1,FOS,GADD45A,GADD45GIP1,GTF2I,HIF1A,IRF1 (includes EG:16362),JUND,KLF4,MAP2K6,MAPK1,MAPK3,MDM2,NCOR1P1,NGFRAP1,NOTCH1,NRP1 (includes EG:18186),PIAS2,PNPT1,PRKCE,PRMT1,PTEN,RAF1,RARB,RPS6KB1,SMARCB1,STAT1,STAT3,TGFB2,VHL,ZBTB17,ZNF148	46
	Gene Expression	activation of DNA endogenous promoter	2.20E-08		0.700	ABCA2,ABL1,ABT1,AES,AKT1,APP,ATF4,ATF7IP,BLZF1,BMPR2,BRD8,BTF3,C1orf85,CALCOCO1,CAMTA2,CBFB,CBX7,CCNH,CEBPB (includes EG:1051),CEBPZ,CHD4,CHD8,CIAO1,CNBP,CNOT7,COPS2,COPS5,CRY1,CTBP1,CTNNB1,DDX20,DICER1,DNMT1,DNMT3A,DR1,DVL1,ECSIT,EGR1,EGR2,EHMT1,ELP2,ENO1,EPC1,ERCC3,ETS1,FHL2,FOS,GLO1,GPS2,GTF2A2,GTF2F1,GTF2H1,GTF2H2,GTF2I,HDAC3,HDAC5,HES6,HHEX,HIF1A,HSF2,HTATSF1,ID2,IGBP1,IRF1 (includes EG:1636…	167
	Protein Synthesis	initiation of translation of protein	2.98E-08			COPS5,EIF2AK1,EIF2B1,EIF2B2,EIF2B4,EIF2S2,EIF2S3,EIF3D,EIF3E,EIF3H,EIF4A2,EIF4B,EIF4H,EIF5,GSK3B,MTIF2,NCBP1,PAIP1,PAIP2,RPS3A,TSC2	21
	Cellular Growth and Proliferation	proliferation of cells	3.09E-08		-0.536	ABCG1,ABL1,ACAT1,ADAM17,ADK,ADORA2A,AKT1,AMACR,AMD1,ANP32A,ANXA11,ANXA2,APEX1,APOE,APP,ARAF,ARHGAP24,ARHGDIA,ARHGDIB,ARHGEF1,ARHGEF2,ARID1A,ATF4,ATP2B1,ATP5A1,B4GALT7,BAG1,BAK1,BAMBI,BCL10,BCLAF1,BECN1,BIRC2,BLZF1,BMPR2,BOP1/LOC727967,BTG1,BTG2,BTG3,BTRC,C1QBP,CAPN2,CAPNS1,CASP1,CBFB,CBR1,CCND1,CCNG1,CCT2,CD1D,CD47,CD81,CDC16,CDC37,CDK11A/CDK11B,CDK2AP1,CDK9,CEBPB (includes EG:1051),CENPB,CFDP1,C…	380
	DNA Replication, Recombination, and Repair	metabolism of DNA	3.20E-08		-0.263	ABL1,AIFM1,AKT1,APEX1,APOE,APP,BAK1,BECN1,C10orf2,CACYBP,CAPN2,CASP7,CD47,CDK2AP1,CLU,CUL1,CYCS,DAPK1,DDB1,DDIT3,DHX9,DIABLO,DNASE1L1,DUSP1,FBL,FYN,GADD45G,GRN,GSK3B,HSD17B10,ING4,INPPL1,IRF1 (includes EG:16362),KCTD13,KEAP1,LOC643751,MAP3K12,MAPK1,MCM3AP,MGEA5,NAE1,NBN,NOL8,NPM1,NT5E,NUP98,OBFC1,PARP1,PCM1,PCNA,PFN1,POLB,POLD2,POLD4,PPT1,PRDX6,PRKCD,PRKRA,PRNP,PURA,RELA,SIN3A,SMARCAL1,SMARCB1,SO…	79
	Nucleic Acid Metabolism	biosynthesis of purine ribonucleotide	4.34E-08		-0.250	ADK,ADSL,AK3,ALDOA,APP,ATP5A1,ATP5D,COX8A,CYCS,HIF1A,HSPD1,LETM1,MFN2,NT5E,PARK2,PARP1,PINK1,PRKAG2,PRKCD,STAT3,TFAM,VDAC1	22
	Small Molecule Biochemistry	biosynthesis of purine ribonucleotide	4.34E-08		-0.250	ADK,ADSL,AK3,ALDOA,APP,ATP5A1,ATP5D,COX8A,CYCS,HIF1A,HSPD1,LETM1,MFN2,NT5E,PARK2,PARP1,PINK1,PRKAG2,PRKCD,STAT3,TFAM,VDAC1	22
	Infectious Disease	infection of kidney cell lines	6.00E-08			AES,AFG3L2,ALKBH3,ARID1A,ATP6V0C,ATXN2,BTG2,CALCOCO1,CD164,CHADL,CTBP1,DDX23,DHX15,DLGAP4,DNM2,FXR1,GANAB,GATAD2A,GTF2H2,HMGCS1,HNRNPH1,HNRPDL,HSPA5,IFITM1,IRF3,KARS,KHDRBS1,MED19,MED6 (includes EG:10001),MID1IP1,MRPS12,MUS81,NCKAP1,NDFIP1,NUP98,PFKL,PMM1,POLR2A,PPP2R5E,PRKCH,PRPF38A,PSMA1,PSMA7,PSMC4,PSMC5,PSMD12,R3HDM1,RAD21,RBM10,RBM17,RELA,RHOB,RNPS1,SDF4,SF3B1,SF3B2,SNRPA,SNRPA1,TAGLN2,TNPO3…	64
	Renal and Urological Disease	infection of kidney cell lines	6.00E-08			AES,AFG3L2,ALKBH3,ARID1A,ATP6V0C,ATXN2,BTG2,CALCOCO1,CD164,CHADL,CTBP1,DDX23,DHX15,DLGAP4,DNM2,FXR1,GANAB,GATAD2A,GTF2H2,HMGCS1,HNRNPH1,HNRPDL,HSPA5,IFITM1,IRF3,KARS,KHDRBS1,MED19,MED6 (includes EG:10001),MID1IP1,MRPS12,MUS81,NCKAP1,NDFIP1,NUP98,PFKL,PMM1,POLR2A,PPP2R5E,PRKCH,PRPF38A,PSMA1,PSMA7,PSMC4,PSMC5,PSMD12,R3HDM1,RAD21,RBM10,RBM17,RELA,RHOB,RNPS1,SDF4,SF3B1,SF3B2,SNRPA,SNRPA1,TAGLN2,TNPO3…	64
	Embryonic Development	growth of embryo	7.05E-08			Aph1a,ARID1A,BECN1,BMPR2,CDK11A/CDK11B,CHD8,COPS2,COPS5,CUL1,DAG1,DCTN1,DICER1,DLD,DNMT1,EP400,FLII,GATAD2A,GCLC,HIF1A,MAPK7,METAP2,NBN,NOTCH1,PARP1,PELO,PIK3C3,PLCG1,PSMC4,RAF1,RASA1,RNF2,RPS6KB1,SMAD2,SNX1,TLN1,TUBG1,TXNRD1,USP7,XRCC1 (includes EG:22594)	39
	Organismal Development	growth of embryo	7.05E-08			Aph1a,ARID1A,BECN1,BMPR2,CDK11A/CDK11B,CHD8,COPS2,COPS5,CUL1,DAG1,DCTN1,DICER1,DLD,DNMT1,EP400,FLII,GATAD2A,GCLC,HIF1A,MAPK7,METAP2,NBN,NOTCH1,PARP1,PELO,PIK3C3,PLCG1,PSMC4,RAF1,RASA1,RNF2,RPS6KB1,SMAD2,SNX1,TLN1,TUBG1,TXNRD1,USP7,XRCC1 (includes EG:22594)	39
	Cellular Assembly and Organization	organization of cytoplasm	7.14E-08		0.282	ABCD3,ABL1,ABR,ADNP,AKAP9,ALDOA,ANP32A,APOE,APP,ARHGAP17,ARHGAP24,ARHGDIA,ARHGDIB,ARHGEF1,ARHGEF2,ARPC2,ATP2B1,BAG3,BECN1,BLZF1,C1QBP,CAP1,CAPZB,CD47,CLASP2,Clip1,CLN8,CLTC,CLU,CNP,CSNK1D,CTBP1,CTSL2,DAG1,DAPK1,DCTN1,DICER1,DVL1,EMD,EVL,EZR,FHL2,FHL3,FLII,FLNA,FN1,FYN,GAS2L1,GOLGA2,GOLGA5,GSK3B,HBP1,HDGF,HPS1 (includes EG:114638),HSP90AA1,IKBKB,INPPL1,ITGB1,ITPR1,KATNA1,KCTD13,KIAA1279,KLF2,KPNA1…	157
	Cellular Function and Maintenance	organization of cytoplasm	7.14E-08		0.282	ABCD3,ABL1,ABR,ADNP,AKAP9,ALDOA,ANP32A,APOE,APP,ARHGAP17,ARHGAP24,ARHGDIA,ARHGDIB,ARHGEF1,ARHGEF2,ARPC2,ATP2B1,BAG3,BECN1,BLZF1,C1QBP,CAP1,CAPZB,CD47,CLASP2,Clip1,CLN8,CLTC,CLU,CNP,CSNK1D,CTBP1,CTSL2,DAG1,DAPK1,DCTN1,DICER1,DVL1,EMD,EVL,EZR,FHL2,FHL3,FLII,FLNA,FN1,FYN,GAS2L1,GOLGA2,GOLGA5,GSK3B,HBP1,HDGF,HPS1 (includes EG:114638),HSP90AA1,IKBKB,INPPL1,ITGB1,ITPR1,KATNA1,KCTD13,KIAA1279,KLF2,KPNA1…	157
	Protein Synthesis	catabolism of protein	7.47E-08		0.267	AKT1,AMFR,ANAPC4,ANAPC5,BANP,BTRC,CUL2,EGLN2,FAF1 (includes EG:11124),FLNA,FYN,KIAA0368,LOC643751,MDM2,MGEA5,NDFIP1,NUB1,PARK2,PPP2CA,PSMC2,RELA,SIAH1,SNX1,SQSTM1,STUB1,SYVN1,TOPORS,UBC,UBE2D1,UBE2G1,UBE2G2,UBE2L3,UBE4B,UHRF2,USP25,VCP,VHL,XPO1	38
	Protein Degradation	catabolism of protein	7.47E-08		0.267	AKT1,AMFR,ANAPC4,ANAPC5,BANP,BTRC,CUL2,EGLN2,FAF1 (includes EG:11124),FLNA,FYN,KIAA0368,LOC643751,MDM2,MGEA5,NDFIP1,NUB1,PARK2,PPP2CA,PSMC2,RELA,SIAH1,SNX1,SQSTM1,STUB1,SYVN1,TOPORS,UBC,UBE2D1,UBE2G1,UBE2G2,UBE2L3,UBE4B,UHRF2,USP25,VCP,VHL,XPO1	38
	Cellular Function and Maintenance	endoplasmic reticulum stress response	7.79E-08		0.532	AARS,AMFR,ATF4,ATP2A2,BAK1,CCDC47,CCND1,CEBPB (includes EG:1051),DDIT3,DNAJA1,DNAJB1,DNAJB4,GSK3B,HERPUD1,HSP90AA1,HSPA5,HSPD1,NFE2L2,PARK2,PIK3IP1,SERP1,SYVN1,UBE4B,VAPB,VCP,XBP1 (includes EG:140614)	26
	Cell Death	inhibition of apoptosis	8.34E-08			ACAA2,ADAM17,AKT1,APEX1,API5,APOE,ARHGDIA,AVEN,BAG1,BAG3,BECN1,BIRC2,BNIP2,BTG2,CEBPB (includes EG:1051),CFDP1,CIAPIN1,CLU,CTNNB1,DAD1 (includes EG:13135),DAPK1,DNAJB9,DUSP1,FN1,GCLC,GLO1,Gm4617/Ptma,GSK3B,HDAC3,HSPA5,HSPD1,JAK3,MKL1,NPM1,POLB,PPID,PRNP,RASA1,RELA,RNF7,SERBP1,SLC9A1,SOD1,SOD2,SON,SUPV3L1,SYVN1,TXNDC5,YWHAZ	49
	Cell Signaling	protein kinase cascade	9.53E-08			ARAF,ATP6AP2,AZI2,BCL10,BNIP2,BTRC,CTNNB1,CXXC5,DAG1,DAPK1,DOK4,ECM1 (includes EG:100332249),EEF1D,FLNA,FYN,IKBKB,IRF1 (includes EG:16362),ITGB1,ITGB1BP1,JAK1,JAK2,JAK3,LITAF,LOC643751,MAP2K1,MAP2K2,MAP2K6,MAP3K12,MAP3K3,MAP3K4,MAP3K5,MAP4K3,MAPK1,MAPK14,MAPK3,MAPK7,MAPKAPK2,MARK2,MTDH,NDFIP1,NRTN,PARK2,PDPK1,PEBP1,PINK1,PPM1A,PRKAG2,PRKCD,PRKCE,PRKD2,PSAP,RAF1,RBCK1,RNF31,RYK,SLC20A1,SLC9A1,SQST…	67
	Nucleic Acid Metabolism	catabolism of purine nucleotide	9.75E-08			ABCA2,ACLY,ATP1A1,ATP5A1,ATP5D,ERCC3,HSP90AA1,IDE,KATNA1,LONP1,MSH2,MYO9B,NSF,NT5E,NUDT9,OLA1,PDE2A,PSMC1,PSMC2,PSMC4,PSMC5,RALBP1,VCP,WRNIP1	24
	Small Molecule Biochemistry	catabolism of purine nucleotide	9.75E-08			ABCA2,ACLY,ATP1A1,ATP5A1,ATP5D,ERCC3,HSP90AA1,IDE,KATNA1,LONP1,MSH2,MYO9B,NSF,NT5E,NUDT9,OLA1,PDE2A,PSMC1,PSMC2,PSMC4,PSMC5,RALBP1,VCP,WRNIP1	24
	Cellular Growth and Proliferation	proliferation of fibroblast cell lines	9.82E-08		1.835	ACAT1,AKT1,AMD1,APEX1,BOP1/LOC727967,BTG1,BTG2,BTG3,BTRC,CCND1,CD81,CEBPB (includes EG:1051),CLTC,COPS2,COPS5,CTNNB1,DICER1,EBNA1BP2,EGR2,EIF2AK1,FN1,GRK5,HDGF,JUNB,KLF2,KLF6,LTBP1,MAPK1,MAPK14,MAPK3,MAPKAPK2,MDM2,MIF,NPM1,PARP1,PELP1,PIAS1,PRPF19,PTEN,RAF1,RHOB,RNF187,SPHK2,STAT3,TFG,TOB1,TPR,TSC2,TXNIP,XRCC6	50
	Connective Tissue Development and Function	proliferation of fibroblast cell lines	9.82E-08		1.835	ACAT1,AKT1,AMD1,APEX1,BOP1/LOC727967,BTG1,BTG2,BTG3,BTRC,CCND1,CD81,CEBPB (includes EG:1051),CLTC,COPS2,COPS5,CTNNB1,DICER1,EBNA1BP2,EGR2,EIF2AK1,FN1,GRK5,HDGF,JUNB,KLF2,KLF6,LTBP1,MAPK1,MAPK14,MAPK3,MAPKAPK2,MDM2,MIF,NPM1,PARP1,PELP1,PIAS1,PRPF19,PTEN,RAF1,RHOB,RNF187,SPHK2,STAT3,TFG,TOB1,TPR,TSC2,TXNIP,XRCC6	50
	Cellular Function and Maintenance	autophagy of cells	1.02E-07		-1.155	AKT1,APP,ATF4,ATG12 (includes EG:361321),BAG3,BECN1,BIRC2,CAPNS1,CASP1,COX5A (includes EG:12858),DAPK1,DDIT3,DDIT4,EIF2B1,GNAI3,GSK3B,IKBKB,MAP1LC3A,MAP1LC3B,MAP2K1,MAP2K2,MAPK14,MFN2,NBR1,NFE2L2,PIK3C3,PINK1,PRKDC,PTEN,RAB1A,RAB7A,RB1CC1,RELA,RPS6KB1,SDHB,SOD1,STIM1,TSC2,ULK1,USP19,XBP1 (includes EG:140614)	41
	Cell Morphology	autophagy of cells	1.02E-07		-1.155	AKT1,APP,ATF4,ATG12 (includes EG:361321),BAG3,BECN1,BIRC2,CAPNS1,CASP1,COX5A (includes EG:12858),DAPK1,DDIT3,DDIT4,EIF2B1,GNAI3,GSK3B,IKBKB,MAP1LC3A,MAP1LC3B,MAP2K1,MAP2K2,MAPK14,MFN2,NBR1,NFE2L2,PIK3C3,PINK1,PRKDC,PTEN,RAB1A,RAB7A,RB1CC1,RELA,RPS6KB1,SDHB,SOD1,STIM1,TSC2,ULK1,USP19,XBP1 (includes EG:140614)	41
	Infectious Disease	infection of cervical cancer cell lines	1.08E-07			AKT1,AP2M1,ARCN1,ARF1,ATG12 (includes EG:361321),ATP6AP2,ATP6V0D1,BCLAF1,CCT2,CDC40 (includes EG:361859),CLDND1,CLNS1A,COPA,COPB1,COPG,COPZ1,CRIM1,CTBP1,CYCS,DDOST,DDX10,DDX50,DNAJA2,DNAJB1,DPM1 (includes EG:13480),DVL1,EIF3H,ERCC3,ETF1,EXOSC3,FBL,FBXO18,FHL3,FLII,FNTA,GOSR2,GTF2H1,HNRNPF,HNRNPK,HTATSF1,JAK1,KLF2,LAPTM5,LARS,LRRC8D,MED19,MED28,MED6 (includes EG:10001),MID1IP1,MRPL23,NCOR2,NDUFB7,…	92
	Cancer	infection of cervical cancer cell lines	1.08E-07			AKT1,AP2M1,ARCN1,ARF1,ATG12 (includes EG:361321),ATP6AP2,ATP6V0D1,BCLAF1,CCT2,CDC40 (includes EG:361859),CLDND1,CLNS1A,COPA,COPB1,COPG,COPZ1,CRIM1,CTBP1,CYCS,DDOST,DDX10,DDX50,DNAJA2,DNAJB1,DPM1 (includes EG:13480),DVL1,EIF3H,ERCC3,ETF1,EXOSC3,FBL,FBXO18,FHL3,FLII,FNTA,GOSR2,GTF2H1,HNRNPF,HNRNPK,HTATSF1,JAK1,KLF2,LAPTM5,LARS,LRRC8D,MED19,MED28,MED6 (includes EG:10001),MID1IP1,MRPL23,NCOR2,NDUFB7,…	92
	Reproductive System Disease	infection of cervical cancer cell lines	1.08E-07			AKT1,AP2M1,ARCN1,ARF1,ATG12 (includes EG:361321),ATP6AP2,ATP6V0D1,BCLAF1,CCT2,CDC40 (includes EG:361859),CLDND1,CLNS1A,COPA,COPB1,COPG,COPZ1,CRIM1,CTBP1,CYCS,DDOST,DDX10,DDX50,DNAJA2,DNAJB1,DPM1 (includes EG:13480),DVL1,EIF3H,ERCC3,ETF1,EXOSC3,FBL,FBXO18,FHL3,FLII,FNTA,GOSR2,GTF2H1,HNRNPF,HNRNPK,HTATSF1,JAK1,KLF2,LAPTM5,LARS,LRRC8D,MED19,MED28,MED6 (includes EG:10001),MID1IP1,MRPL23,NCOR2,NDUFB7,…	92
	RNA Post-Transcriptional Modification	processing of mRNA	1.25E-07		-1.129	APP,CDC40 (includes EG:361859),CDC5L,CDK11A/CDK11B,CPSF6,CRNKL1,DDX20,EFTUD2,GRSF1,KHDRBS1,NCBP1,NPM1,PABPC1,PHF5A,PHRF1,PLRG1,PNPT1,POLR2A,PRPF19,PTBP1,RNMT,SAFB,SCAF8,SF3A3,SF3B1,SF3B2,SF3B3,SF3B4,SMN1/SMN2,SNRPA,SNRPB2,SPOP,SRRM1,SUPT5H,TXNL4A	35
	Neurological Disease	Huntington's disease	1.51E-07			ACADM,ACAT1,ADORA2A,AHCY,AIFM1,AKT1,APOE,ARHGEF1,ARL3,ATP2A2,ATP2B1,ATP6AP2,ATP6V1B2,BANP,BIRC2,CAB39,CAPNS1,CASP1,CASP7,CD68,CETN2,CKB,CLU,COX5B (includes EG:100002384),CRIM1,CTNNB1,CYC1,CYCS,DDIT3,DDX1,DNAJA1,DNAJB1,EGR1,EGR2,EIF3E,ENO3,FBL,FOS,GADD45A,GNB1,GPI,GYPC,HADH,HBP1,HDAC5,HERPUD1,HNRPDL,HSP90AA1,HSPA5,IKBKB,IMPA1,ISOC1,ITPR1,IVNS1ABP,JUNB,KCTD13,LOC643751,MAP3K12,MAP3K5,MBTPS1,MFN2,MT…	115
	Skeletal and Muscular Disorders	Huntington's disease	1.51E-07			ACADM,ACAT1,ADORA2A,AHCY,AIFM1,AKT1,APOE,ARHGEF1,ARL3,ATP2A2,ATP2B1,ATP6AP2,ATP6V1B2,BANP,BIRC2,CAB39,CAPNS1,CASP1,CASP7,CD68,CETN2,CKB,CLU,COX5B (includes EG:100002384),CRIM1,CTNNB1,CYC1,CYCS,DDIT3,DDX1,DNAJA1,DNAJB1,EGR1,EGR2,EIF3E,ENO3,FBL,FOS,GADD45A,GNB1,GPI,GYPC,HADH,HBP1,HDAC5,HERPUD1,HNRPDL,HSP90AA1,HSPA5,IKBKB,IMPA1,ISOC1,ITPR1,IVNS1ABP,JUNB,KCTD13,LOC643751,MAP3K12,MAP3K5,MBTPS1,MFN2,MT…	115
	Genetic Disorder	Huntington's disease	1.51E-07			ACADM,ACAT1,ADORA2A,AHCY,AIFM1,AKT1,APOE,ARHGEF1,ARL3,ATP2A2,ATP2B1,ATP6AP2,ATP6V1B2,BANP,BIRC2,CAB39,CAPNS1,CASP1,CASP7,CD68,CETN2,CKB,CLU,COX5B (includes EG:100002384),CRIM1,CTNNB1,CYC1,CYCS,DDIT3,DDX1,DNAJA1,DNAJB1,EGR1,EGR2,EIF3E,ENO3,FBL,FOS,GADD45A,GNB1,GPI,GYPC,HADH,HBP1,HDAC5,HERPUD1,HNRPDL,HSP90AA1,HSPA5,IKBKB,IMPA1,ISOC1,ITPR1,IVNS1ABP,JUNB,KCTD13,LOC643751,MAP3K12,MAP3K5,MBTPS1,MFN2,MT…	115
	Cancer	transformation	1.54E-07		-0.086	ABL1,AKT1,AMD1,ANP32A,ARAF,ARHGEF1,BCKDHA,BCL10,BMPR2,BTG2,CCND1,CDC37,CEBPB (includes EG:1051),CLTC,CLU,COPG,CTNNB1,DAPK1,DMTF1,DNAJC3,DNMT1,DVL1,EEF1D,EGR1,EIF3H,ETS1,EWSR1,FLI1,FOS,GPI,HBP1,HHEX,HSP90AA1,ID2,IKBKB,IRF1 (includes EG:16362),ITGB1,JAK2,JUNB,JUND,JUP,KLF6,LMO4,LOC643751,MAP2K1,MAP2K6,MAPK1,MAPK14,MAPK7,MCRS1,MCTS1,MDM2,MIF,MLLT3,NBN,NFKB2,NFKBIB,NOTCH1,NPM1,ODC1,PBX3,PEBP1,PHC2,PR…	94
	Gene Expression	initiation of translation of mRNA	1.58E-07			COPS5,EIF2AK1,EIF2B1,EIF2B2,EIF2B4,EIF2S2,EIF2S3,EIF3D,EIF3E,EIF3H,EIF4A2,EIF4B,EIF4H,EIF5,MTIF2,NCBP1,PAIP1,PAIP2,RPS3A	19
	Protein Synthesis	initiation of translation of mRNA	1.58E-07			COPS5,EIF2AK1,EIF2B1,EIF2B2,EIF2B4,EIF2S2,EIF2S3,EIF3D,EIF3E,EIF3H,EIF4A2,EIF4B,EIF4H,EIF5,MTIF2,NCBP1,PAIP1,PAIP2,RPS3A	19
	Organismal Development	arrest in growth of organism	1.61E-07			Aph1a,ARID1A,BECN1,BMPR2,CDK11A/CDK11B,CHD8,COPS5,CUL1,DAG1,DCTN1,DICER1,DLD,DNMT1,EP400,EXT2,FLII,GATAD2A,GCLC,HIF1A,MAPK7,METAP2,NOTCH1,PARP1,PELO,PIK3C3,PLCG1,PSMC4,RAF1,RASA1,RNF2,SMAD2,SNX1,TLN1,TUBG1,TXNRD1,USP7,XRCC1 (includes EG:22594)	37
	Cell Cycle	arrest in G1 phase	1.71E-07			ABL1,AKT1,BAK1,BTG2,BTRC,CCND1,CCNG1,CEBPB (includes EG:1051),COPS5,DDIT3,DGKZ,DUSP1,EP400,FN1,GNL3,GPS2,GSK3B,GSPT1,IRF1 (includes EG:16362),ITGB1,JAK2,JAK3,KAT5,KLF4,KLF6,MAP2K6,MAP3K5,MAPK1,MAPK14,MAPK3,MDM2,MLL5,MNAT1,NFE2L2,NOTCH1,PIAS1,PIAS2,PNPT1,PRKCH,PRKDC,PTEN,PURA,RAF1,RB1CC1,RELA,RPS6KB1,SIAH1,SMARCB1,TCF4,TMPO,TOB2,TPP2	52
	Infectious Disease	replication of Influenza A virus	1.85E-07			AKT1,AP2M1,ARAF,ARCN1,ATP6AP2,ATP6V0C,ATP6V0D1,ATP6V1B2,BAK1,CD81,CLK1,COPA,COPB1,COPG,DTX2,GAK,GCLC,GRK5,GSK3B,HSP90AA1,HSPD1,IFITM1,JAK1,JAK2,LONP1,MAN2B1,MAP2K2,MAP3K12,MAPK1,MARK2,MDM2,MED6 (includes EG:10001),MID1IP1,MX1,NUP205,NUP98,PRKACA,PRKAG2,PRKCD,PSMA1,PSMD2,RAB11B,RABEP1,RAE1,RBM42,RELA,SAFB,SF3B1,SMU1,SON,SRRM2,STAT1,STK39,SULF2,TNK2,TNPO3,TUBB,TXNL4A,VPS16 (includes EG:296159),XPNP…	61
	Gene Expression	translation of RNA	2.74E-07			AKT1,APP,COPS5,DARS,DHPS,EIF2AK1,EIF2B1,EIF2B2,EIF2B4,EIF2S2,EIF2S3,EIF3D,EIF3E,EIF3H,EIF4A2,EIF4B,EIF4H,EIF5,ETF1,FARSB,FXR1,GTF2H2,HBS1L,MRPL17 (includes EG:171061),MRPS7,MTIF2,NCBP1,PABPC4,PAIP1,PAIP2,Rpl29 (includes others),RPS3A,TNIP1,ZFP36L1	34
	Protein Synthesis	translation of RNA	2.74E-07			AKT1,APP,COPS5,DARS,DHPS,EIF2AK1,EIF2B1,EIF2B2,EIF2B4,EIF2S2,EIF2S3,EIF3D,EIF3E,EIF3H,EIF4A2,EIF4B,EIF4H,EIF5,ETF1,FARSB,FXR1,GTF2H2,HBS1L,MRPL17 (includes EG:171061),MRPS7,MTIF2,NCBP1,PABPC4,PAIP1,PAIP2,Rpl29 (includes others),RPS3A,TNIP1,ZFP36L1	34
	Protein Synthesis	polymerization of protein	2.87E-07			ACADL,ACADM,ACAT1,ADSL,AK3,AMFR,BCL10,BIRC2,C10orf2,CAB39,CD47,CPT1A,CTNNA1,CTNNB1,CUTA,CUTC,DECR1,DHPS,DHRS4,EHD4,EVL,GPX3,HSD17B10,IDE,IMPDH2,IVD,JUP,KCTD13,LONP1,MAP2K1,MTMR2,NBR1,NPM1,PFKL,PFKP,PFN1,PRKCSH,RHOQ,SEPT9,SHARPIN,SOD2,SPAST,SQSTM1,ST13,STOM,STXBP3,TAF10 (includes EG:216185),TMED10,TRIM28,TSC2,TXNRD1,UQCRB,USP16,VCP,VHL,VWF,WIPF1,YWHAB	58
	Embryonic Development	arrest in growth of embryo	2.91E-07			Aph1a,ARID1A,BECN1,BMPR2,CDK11A/CDK11B,CHD8,COPS5,CUL1,DAG1,DCTN1,DICER1,DLD,DNMT1,EP400,FLII,GATAD2A,GCLC,HIF1A,MAPK7,METAP2,NOTCH1,PARP1,PELO,PIK3C3,PLCG1,PSMC4,RAF1,RASA1,RNF2,SMAD2,SNX1,TLN1,TUBG1,TXNRD1,USP7,XRCC1 (includes EG:22594)	36
	Organismal Development	arrest in growth of embryo	2.91E-07			Aph1a,ARID1A,BECN1,BMPR2,CDK11A/CDK11B,CHD8,COPS5,CUL1,DAG1,DCTN1,DICER1,DLD,DNMT1,EP400,FLII,GATAD2A,GCLC,HIF1A,MAPK7,METAP2,NOTCH1,PARP1,PELO,PIK3C3,PLCG1,PSMC4,RAF1,RASA1,RNF2,SMAD2,SNX1,TLN1,TUBG1,TXNRD1,USP7,XRCC1 (includes EG:22594)	36
	Nucleic Acid Metabolism	catabolism of ATP	2.96E-07			ABCA2,ACLY,ATP1A1,ATP5A1,ATP5D,ERCC3,HSP90AA1,IDE,KATNA1,LONP1,MSH2,MYO9B,NSF,OLA1,PSMC1,PSMC2,PSMC4,PSMC5,RALBP1,VCP,WRNIP1	21
	Small Molecule Biochemistry	catabolism of ATP	2.96E-07			ABCA2,ACLY,ATP1A1,ATP5A1,ATP5D,ERCC3,HSP90AA1,IDE,KATNA1,LONP1,MSH2,MYO9B,NSF,OLA1,PSMC1,PSMC2,PSMC4,PSMC5,RALBP1,VCP,WRNIP1	21
	DNA Replication, Recombination, and Repair	catabolism of ATP	2.96E-07			ABCA2,ACLY,ATP1A1,ATP5A1,ATP5D,ERCC3,HSP90AA1,IDE,KATNA1,LONP1,MSH2,MYO9B,NSF,OLA1,PSMC1,PSMC2,PSMC4,PSMC5,RALBP1,VCP,WRNIP1	21
	Energy Production	catabolism of ATP	2.96E-07			ABCA2,ACLY,ATP1A1,ATP5A1,ATP5D,ERCC3,HSP90AA1,IDE,KATNA1,LONP1,MSH2,MYO9B,NSF,OLA1,PSMC1,PSMC2,PSMC4,PSMC5,RALBP1,VCP,WRNIP1	21
	Cancer	cell transformation	3.02E-07		0.206	ABL1,AKT1,AMD1,ANP32A,ARAF,ARHGEF1,BCKDHA,BCL10,BTG2,CCND1,CEBPB (includes EG:1051),CLTC,CLU,COPG,CTNNB1,DAPK1,DMTF1,DNAJC3,DNMT1,DVL1,EEF1D,EGR1,EIF3H,ETS1,EWSR1,FLI1,FOS,GPI,HBP1,HHEX,HSP90AA1,ID2,IKBKB,IRF1 (includes EG:16362),ITGB1,JAK2,JUNB,JUND,JUP,KLF6,LOC643751,MAP2K1,MAP2K6,MAPK1,MAPK14,MAPK7,MCRS1,MCTS1,MDM2,MIF,MLLT3,NBN,NFKB2,NFKBIB,NOTCH1,NPM1,ODC1,PBX3,PEBP1,PRKACB,PRKAR1A,PRKCD,PRK…	85
	Nucleic Acid Metabolism	synthesis of ATP	3.04E-07		-0.301	ALDOA,APP,ATP5D,COX8A,CYCS,HIF1A,HSPD1,LETM1,MFN2,NT5E,PARK2,PARP1,PINK1,PRKAG2,PRKCD,STAT3,TFAM,VDAC1	18
	Small Molecule Biochemistry	synthesis of ATP	3.04E-07		-0.301	ALDOA,APP,ATP5D,COX8A,CYCS,HIF1A,HSPD1,LETM1,MFN2,NT5E,PARK2,PARP1,PINK1,PRKAG2,PRKCD,STAT3,TFAM,VDAC1	18
	Energy Production	synthesis of ATP	3.04E-07		-0.301	ALDOA,APP,ATP5D,COX8A,CYCS,HIF1A,HSPD1,LETM1,MFN2,NT5E,PARK2,PARP1,PINK1,PRKAG2,PRKCD,STAT3,TFAM,VDAC1	18
	Nucleic Acid Metabolism	catabolism of nucleoside triphosphate	3.63E-07			ABCA2,ACLY,ATP1A1,ATP5A1,ATP5D,ENPP1,ERCC3,HSP90AA1,IDE,KATNA1,LONP1,MSH2,MYO9B,NSF,OLA1,PSMC1,PSMC2,PSMC4,PSMC5,RALBP1,VCP,WRNIP1	22
	Small Molecule Biochemistry	catabolism of nucleoside triphosphate	3.63E-07			ABCA2,ACLY,ATP1A1,ATP5A1,ATP5D,ENPP1,ERCC3,HSP90AA1,IDE,KATNA1,LONP1,MSH2,MYO9B,NSF,OLA1,PSMC1,PSMC2,PSMC4,PSMC5,RALBP1,VCP,WRNIP1	22
	DNA Replication, Recombination, and Repair	catabolism of nucleoside triphosphate	3.63E-07			ABCA2,ACLY,ATP1A1,ATP5A1,ATP5D,ENPP1,ERCC3,HSP90AA1,IDE,KATNA1,LONP1,MSH2,MYO9B,NSF,OLA1,PSMC1,PSMC2,PSMC4,PSMC5,RALBP1,VCP,WRNIP1	22
	Gene Expression	translation of mRNA	4.15E-07			AKT1,APP,COPS5,DARS,DHPS,EIF2AK1,EIF2B1,EIF2B2,EIF2B4,EIF2S2,EIF2S3,EIF3D,EIF3E,EIF3H,EIF4A2,EIF4B,EIF4H,EIF5,FARSB,FXR1,GTF2H2,HBS1L,MRPL17 (includes EG:171061),MRPS7,MTIF2,NCBP1,PABPC4,PAIP1,PAIP2,Rpl29 (includes others),RPS3A,TNIP1,ZFP36L1	33
	Protein Synthesis	translation of mRNA	4.15E-07			AKT1,APP,COPS5,DARS,DHPS,EIF2AK1,EIF2B1,EIF2B2,EIF2B4,EIF2S2,EIF2S3,EIF3D,EIF3E,EIF3H,EIF4A2,EIF4B,EIF4H,EIF5,FARSB,FXR1,GTF2H2,HBS1L,MRPL17 (includes EG:171061),MRPS7,MTIF2,NCBP1,PABPC4,PAIP1,PAIP2,Rpl29 (includes others),RPS3A,TNIP1,ZFP36L1	33
	Infectious Disease	replication of RNA virus	6.42E-07			AKT1,AP1M1,AP2M1,ARAF,ARCN1,ATG12 (includes EG:361321),ATP6AP2,ATP6V0C,ATP6V0D1,ATP6V1B2,BAK1,BECN1,BNIP2,BTF3,CD81,CLK1,COPA,COPB1,COPG,CTBP1,DDX6,DHX9,DICER1,DNAJA1,DTX2,GAK,GCLC,GRK5,GSK3B,HSP90AA1,HSPD1,IFITM1,IRF3,JAK1,JAK2,LONP1,MAN2B1,MAP2K2,MAP3K12,MAPK1,MARK2,MDM2,MED6 (includes EG:10001),MID1IP1,MX1,NUP205,NUP98,OPTN,PI4KA,PRKACA,PRKAG2,PRKCD,PRMT3,PRNP,PSMA1,PSMD2,RAB11A,RAB11B,RABEP1,…	84
	Cell Death	apoptosis of neuroblastoma cell lines	6.85E-07		-1.515	AIFM1,AKT1,APOE,APP,BAK1,CTNNB1,CYCS,DDIT3,DIABLO,DNAJB1,ENO1,EWSR1,FKBP8,GSK3B,IKBKB,ITGB1,NDNL2,NFKBIB,PARK2,PARP1,PINK1,PRNP,SOD1,SYVN1,UGCG,YWHAE	26
	Post-Translational Modification	folding of protein	7.02E-07		1.031	AARS,BAG5,CCT4,DNAJA1,DNAJA2,ERP29,HSP90AA1,HSPA5,HSPBP1,HSPD1,LMAN1,NFYC,PDCL,PDIA6,SEP15,ST13,STUB1,TBCC,TBCE,TCP1,TTC1	21
	Protein Folding	folding of protein	7.02E-07		1.031	AARS,BAG5,CCT4,DNAJA1,DNAJA2,ERP29,HSP90AA1,HSPA5,HSPBP1,HSPD1,LMAN1,NFYC,PDCL,PDIA6,SEP15,ST13,STUB1,TBCC,TBCE,TCP1,TTC1	21
	Neurological Disease	neurological signs	8.54E-07		-1.149	ACADM,ACAT1,ADORA2A,AHCY,AIFM1,AKT1,APOE,APP,ARHGEF1,ARL3,ATP2A2,ATP2B1,ATP6AP2,ATP6V1B2,BANP,BIRC2,CAB39,CAPNS1,CASP1,CASP7,CD68,CETN2,CKB,CLU,COX5B (includes EG:100002384),CRIM1,CTNNB1,CYC1,CYCS,DDIT3,DDX1,DICER1,DNAJA1,DNAJB1,EGR1,EGR2,EIF3E,ENO3,FBL,FOS,GADD45A,GNB1,GPI,GYPC,HADH,HBP1,HDAC5,HERPUD1,HNRPDL,HSP90AA1,HSPA5,IKBKB,IMPA1,ISOC1,ITPR1,IVNS1ABP,JUNB,KCTD13,LOC643751,MAP3K12,MAP3K5,MBT…	118
	Neurological Disease	dyskinesia	8.95E-07			ACADM,ACAT1,ADORA2A,AHCY,AIFM1,AKT1,APOE,ARHGEF1,ARL3,ATP2A2,ATP2B1,ATP6AP2,ATP6V1B2,BANP,BIRC2,CAB39,CAPNS1,CASP1,CASP7,CD68,CETN2,CKB,CLU,COX5B (includes EG:100002384),CRIM1,CTNNB1,CYC1,CYCS,DDIT3,DDX1,DNAJA1,DNAJB1,EGR1,EGR2,EIF3E,ENO3,FBL,FOS,GADD45A,GNB1,GPI,GYPC,HADH,HBP1,HDAC5,HERPUD1,HNRPDL,HSP90AA1,HSPA5,IKBKB,IMPA1,ISOC1,ITPR1,IVNS1ABP,JUNB,KCTD13,LOC643751,MAP3K12,MAP3K5,MBTPS1,MFN2,MT…	116
	Cellular Function and Maintenance	autophagy	9.31E-07		-0.979	AKT1,APP,ATF4,ATG12 (includes EG:361321),ATG9A,BAG3,BECN1,BIRC2,CAPNS1,CASP1,CLTC,COX5A (includes EG:12858),DAPK1,DDIT3,DDIT4,EIF2B1,GNAI3,GSK3B,IKBKB,MAP1LC3A,MAP1LC3B,MAP2K1,MAP2K2,MAPK14,MFN2,NBR1,NFE2L2,PARK2,PIK3C3,PINK1,PRKDC,PTEN,RAB1A,RAB7A,RB1CC1,RELA,RPS6KB1,SDHB,SOD1,SQSTM1,STIM1,STUB1,TSC2,ULK1,USP19,XBP1 (includes EG:140614)	46
	Cell Morphology	autophagy	9.31E-07		-0.979	AKT1,APP,ATF4,ATG12 (includes EG:361321),ATG9A,BAG3,BECN1,BIRC2,CAPNS1,CASP1,CLTC,COX5A (includes EG:12858),DAPK1,DDIT3,DDIT4,EIF2B1,GNAI3,GSK3B,IKBKB,MAP1LC3A,MAP1LC3B,MAP2K1,MAP2K2,MAPK14,MFN2,NBR1,NFE2L2,PARK2,PIK3C3,PINK1,PRKDC,PTEN,RAB1A,RAB7A,RB1CC1,RELA,RPS6KB1,SDHB,SOD1,SQSTM1,STIM1,STUB1,TSC2,ULK1,USP19,XBP1 (includes EG:140614)	46
	Gene Expression	binding of DNA	9.63E-07		-1.617	ABL1,AKT1,APEX1,APP,BAG1,BCAT2,BCL10,BTG2,BTRC,CBFB,CCND1,CEBPB (includes EG:1051),CLU,COPS5,DDIT3,DNAJB1,EBF1,EGR1,EPC1,ETS1,FLI1,FN1,FOS,GLRX,GSK3B,GSTM5,GTF2B,HIF1A,ID2,IKBKB,ING4,IRF1 (includes EG:16362),IRF3,JAK1,JAK2,JAK3,JUNB,JUND,JUP,KEAP1,MAP2K1,MAPK1,MAPK14,MAPK3,MAPKAPK2,MDM2,MIF,NBN,NFE2L2,NFKB2,NFKBIB,NME1 (includes EG:18102),NOTCH1,NPM1,PARP1,PBXIP1,PCNA,PELP1,PIAS1,PIAS4,PLCG1,PNPT…	93
	Nucleic Acid Metabolism	metabolism of ATP	1.06E-06			ABCA2,ACLY,AK3,ATP1A1,ATP5A1,ATP5D,ERCC3,HSP90AA1,IDE,KATNA1,LONP1,MSH2,MYO9B,NSF,OLA1,PSMC1,PSMC2,PSMC4,PSMC5,RALBP1,VCP,WRNIP1	22
	Small Molecule Biochemistry	metabolism of ATP	1.06E-06			ABCA2,ACLY,AK3,ATP1A1,ATP5A1,ATP5D,ERCC3,HSP90AA1,IDE,KATNA1,LONP1,MSH2,MYO9B,NSF,OLA1,PSMC1,PSMC2,PSMC4,PSMC5,RALBP1,VCP,WRNIP1	22
	Energy Production	metabolism of ATP	1.06E-06			ABCA2,ACLY,AK3,ATP1A1,ATP5A1,ATP5D,ERCC3,HSP90AA1,IDE,KATNA1,LONP1,MSH2,MYO9B,NSF,OLA1,PSMC1,PSMC2,PSMC4,PSMC5,RALBP1,VCP,WRNIP1	22
	Organismal Survival	organismal death	1.08E-06			ABCA2,ABL1,ACADL,ACADVL,ACLY,ACTN4,ADAM17,ADK,ADNP,ADORA2A,AES,AFG3L2,AKT1,AMACR,ANKH,AP1M1,Aph1a,APOE,APP,ARHGDIA,ATP2A2,ATP2B1,BAK1,BECN1,CAP1,CAPN2,CAPNS1,CAPZB,CASP1,CCND1,CCNG1,CD47,CEBPB (includes EG:1051),CERK,CHKA,CIAPIN1,CLK1,CNP,COPS5,CPT1A,CTNNB1,CTSL2,DDX1,DDX5,DICER1,DMTF1,DNAJB1,DNAJB4,DNAJC3,DNMT1,DNMT3A,DUSP1,DVL1,DYRK1A,EBF1,ECM1 (includes EG:100332249),EGR2,EHD4,EIF2AK1,EIF4A1,E…	233
	Cell Death	cell death of prostate cancer cell lines	1.22E-06		-0.485	ABL1,ADI1 (includes EG:104923),AIFM1,BAK1,BECN1,BIRC2,CASP1,CASP7,CLU,COX5A (includes EG:12858),DDIT3,DIABLO,EGR1,EIF3H,ENTPD5,FN1,FOS,GADD45A,GADD45G,GSK3B,HIF1A,HSPD1,ITGB1,NFKB2,PARP1,PEBP1,PER1,PRKCD,PRKCE,PTEN,RABGGTB,RAF1,RELA,SPHK2,STAT3,STUB1,TGFB2,TMED10	38
	Cell Death	survival of tumor cell lines	1.44E-06			ABL1,ADAM17,ADK,AIFM1,AKT1,APEX1,APP,BAG1,BECN1,CCND1,CD81,CDK11A/CDK11B,CEBPB (includes EG:1051),CERK,CHKA,CLU,CTNNB1,DIABLO,DUSP1,DUSP22,ELAVL1,FKBP5,FLI1,FLNA,FN1,FYN,GCLC,GLUD1,GSK3B,HDAC3,HHEX,HSPA5,ID2,INPP5A,INPP5B,ITGB1,JAK1,KAT5,LAMTOR3,LANCL2,MAP2K6,MAP3K4,MDM2,MSH2,MTMR6,NBN,NFKB2,NOTCH1,PARK7,PARP1,PCNA,PPM1G,PPP1R11,PPP2CA,PPP4R1,PPP6C,PRKACB,PRKCD,PRKCE,PRKD2,PRKDC,PRPF19,PTEN,RAD52…	81
	Molecular Transport	internalization of protein	1.74E-06			AP1B1,AP2B1,CAP1,DNAJA1,DNAJA2,IPO13,IPO9,JUP,MCM3AP,NOLC1,PDIA3,PEX16,PPP1R10,PPP3CA,RAB5A,SPTBN1,STAT3,TGFB2,TOB1,TSC2,TXNIP,XPO1	22
	Protein Trafficking	internalization of protein	1.74E-06			AP1B1,AP2B1,CAP1,DNAJA1,DNAJA2,IPO13,IPO9,JUP,MCM3AP,NOLC1,PDIA3,PEX16,PPP1R10,PPP3CA,RAB5A,SPTBN1,STAT3,TGFB2,TOB1,TSC2,TXNIP,XPO1	22
	Cell Death	apoptosis of cervical cancer cell lines	1.77E-06		-0.397	ABL1,AIFM1,AKT1,BAG1,BAK1,BECN1,BIRC2,BNIP2,CASP1,COX5A (includes EG:12858),DAPK1,DDIT3,DIABLO,ELAVL1,EXOC2,FKBP8,FOS,GADD45A,GADD45G,GSK3B,IMMT,IRF1 (includes EG:16362),KHDRBS1,MAP3K4,MAP3K5,MAPK1,MAPK14,MTMR6,NEDD9,NME1 (includes EG:18102),PDPK1,PIK3C3,PINK1,PLSCR3,PPP2R2A,PRKCD,PRKRA,PRPF19,RAF1,RASA1,TAF6,TCP1,TRAP1,TSC2,VDAC1	45
	Cell Death	cell death of muscle cells	2.24E-06		-1.141	AKT1,ALDOA,APP,BAG1,BECN1,BNIP2,CASP1,CDK9,COQ6,DAG1,DDIT3,DICER1,EEF1D,ETS1,GSK3B,HADHA,HIF1A,HSPB6,HSPD1,ID2,INPPL1,IRF1 (includes EG:16362),IVNS1ABP,JUND,MAP2K1,MAP2K6,MAP3K5,MAPK1,MAPK14,MAPKAPK2,MDM2,MFN2,MKL1,MNAT1,NAMPT,NDUFV2,PARK2,PARP1,PDPK1,PKN1,PLRG1,PNPLA2,PPIF,PPP3CA,PRKCD,PTEN,RAF1,RARB,RPS6KB1,SOD2,STAT1,STAT3,STUB1,TXNIP,UBE4B,WBP1 (includes EG:22377)	56
	Infectious Disease	replication of virus	2.29E-06		-1.621	AKT1,AP1M1,AP2M1,ARAF,ARCN1,ATG12 (includes EG:361321),ATP6AP2,ATP6V0C,ATP6V0D1,ATP6V1B2,BAK1,BECN1,BNIP2,BTF3,CD81,CLK1,COPA,COPB1,COPG,CTBP1,DDX6,DHX9,DICER1,DNAJA1,DTX2,GAK,GCLC,GRK5,GSK3B,HDAC3,HSP90AA1,HSPD1,HTATSF1,IFITM1,IRF3,JAK1,JAK2,LONP1,MAN2B1,MAP2K2,MAP3K12,MAPK1,MARK2,MDM2,MED6 (includes EG:10001),MID1IP1,MSH2,MX1,NUP205,NUP98,OPTN,PI4KA,PIK3C3,PRKACA,PRKAG2,PRKCD,PRMT3,PRNP,PSMA1,P…	88
	Molecular Transport	accumulation of RNA	2.59E-06		-0.410	ATXN2,DDX6,NUP98,PABPC1,RAE1,SBDS,SRRM1,TPR	8
	RNA Trafficking	accumulation of RNA	2.59E-06		-0.410	ATXN2,DDX6,NUP98,PABPC1,RAE1,SBDS,SRRM1,TPR	8
	DNA Replication, Recombination, and Repair	repair of DNA	2.80E-06			ABL1,ALKBH3,APEX1,ASF1A,BTG2,CCND1,CDK2AP1,CETN2,CLU,COPS5,CSNK1D,DDB1,DDX1,ERCC3,FOS,FUS,GADD45A,GADD45G,IRF1 (includes EG:16362),KAT5,KCTD13,MDM2,MSH2,MUS81,NAE1,NBN,NPM1,OBFC2B,PARP1,PCNA,PMS2,POLB,PRKDC,PRPF19,RAD21,RAD52 (includes EG:19365),SMC1A,SOD1,SOD2,SUV420H2,TRIM28,UIMC1,USP3,VCP,XPA,XRCC1 (includes EG:22594),XRCC6	47
	Cellular Compromise	oxidative stress response	2.90E-06		1.486	ALDH3A2,APOE,APP,BAK1,CAMK2G,CYCS,DIABLO,DUSP1,ERCC3,GCLC,HFE,HMOX2,HSD17B10,JAK2,MAP2K1,MAPK14,MT1E,NAMPT,NDUFA12,NFE2L1,NFE2L2,OXR1 (includes EG:117520),PARK7,PPID,PRDX6,PRKCD,PRNP,SOD1,SOD2,STK25,TXNIP,TXNRD1,VHL,XPA	34
	Cell Death	cell death of central nervous system cells	3.33E-06		0.360	ADNP,ADORA2A,AIFM1,ANP32A,APOE,APP,BAG1,BAK1,CAPNS1,CLU,CYCS,DAPK1,DDIT3,DICER1,EGLN2,FOS,GCLC,GLRX,Gm4617/Ptma,GSK3B,HDAC3,HSP90AA1,HSPA5,HSPD1,JUNB,MAP2K1,MAP3K12,MAPK1,MAPK14,MFN2,NAE1,NFE2L2,NFKBIB,NGFRAP1,NPM1,P4HB,PARK2,PARK7,PARP1,PRNP,RELA,RPS6KB1,SH3KBP1,TCP1,TSC2,UHRF2,VAPA,VAPB,YWHAB	49
	Gene Expression	initiation of expression of RNA	4.20E-06		0.019	CDK9,COPS5,EIF2AK1,EIF2B1,EIF2B2,EIF2B4,EIF2S2,EIF2S3,EIF3D,EIF3E,EIF3H,EIF4A2,EIF4B,EIF4H,EIF5,ERCC3,GTF2A2,GTF2B,GTF2I,MTIF2,NCBP1,PAIP1,PAIP2,RPS3A,TAF10 (includes EG:216185),TAF6,TCF4	27
	Molecular Transport	import of protein	5.08E-06			DNAJA1,DNAJA2,IPO13,IPO9,JUP,MCM3AP,NOLC1,PDIA3,PEX16,PPP1R10,PPP3CA,SPTBN1,STAT3,TGFB2,TOB1,TSC2,TXNIP,XPO1	18
	Protein Trafficking	import of protein	5.08E-06			DNAJA1,DNAJA2,IPO13,IPO9,JUP,MCM3AP,NOLC1,PDIA3,PEX16,PPP1R10,PPP3CA,SPTBN1,STAT3,TGFB2,TOB1,TSC2,TXNIP,XPO1	18
	Cancer	transformation of fibroblast cell lines	5.59E-06			ABL1,AKT1,AMD1,ANP32A,ARAF,ARHGEF1,BCKDHA,BTG2,CCND1,CLTC,CLU,DMTF1,DNMT1,EEF1D,ETS1,EWSR1,FLI1,FOS,GPI,HBP1,HSP90AA1,IRF1 (includes EG:16362),JUNB,KLF6,MAPK1,MAPK7,MDM2,NBN,NFKB2,NPM1,ODC1,PRKACB,PRKAR1A,PRKCE,PRMT5,PTEN,PTPN1,RAF1,RHOB,RHOG,RHOQ,RPS3A,RRAS2,STAT3,TFG,TPR,TRIO	47
	Cancer	Waldenstrom's macroglobulinemia	6.58E-06			AMACR,ANXA11,ANXA2,ANXA6,APBA3,BCLAF1,CASP7,CLK1,CTBP1,DHX16,DIABLO,FN1,FUS,GTF2B,GTF2I,HAT1,HDAC3,HDAC5,JAK1,LAMP1,NME1 (includes EG:18102),PARP1,PCNA,PI4KB,PLCG1,PPP1R2,PPP2CA,PTPN1,RALA,SATB1,SNX1,SSB,STAT3,STIM1,STIP1,VHL,XRCC6,YWHAE	38
	Hematological Disease	Waldenstrom's macroglobulinemia	6.58E-06			AMACR,ANXA11,ANXA2,ANXA6,APBA3,BCLAF1,CASP7,CLK1,CTBP1,DHX16,DIABLO,FN1,FUS,GTF2B,GTF2I,HAT1,HDAC3,HDAC5,JAK1,LAMP1,NME1 (includes EG:18102),PARP1,PCNA,PI4KB,PLCG1,PPP1R2,PPP2CA,PTPN1,RALA,SATB1,SNX1,SSB,STAT3,STIM1,STIP1,VHL,XRCC6,YWHAE	38
	Immunological Disease	Waldenstrom's macroglobulinemia	6.58E-06			AMACR,ANXA11,ANXA2,ANXA6,APBA3,BCLAF1,CASP7,CLK1,CTBP1,DHX16,DIABLO,FN1,FUS,GTF2B,GTF2I,HAT1,HDAC3,HDAC5,JAK1,LAMP1,NME1 (includes EG:18102),PARP1,PCNA,PI4KB,PLCG1,PPP1R2,PPP2CA,PTPN1,RALA,SATB1,SNX1,SSB,STAT3,STIM1,STIP1,VHL,XRCC6,YWHAE	38
	Cellular Compromise	stress response of cells	6.91E-06		1.698	ALDH3A2,APP,ATF4,ATP2A2,CEBPB (includes EG:1051),DDIT3,DIABLO,HFE,HIF1A,HSD17B10,HSPA5,MAP3K5,MAPK14,MT1E,NAMPT,NFE2L1,NFE2L2,PIK3IP1,PRDX6,UBE4B,VHL,XBP1 (includes EG:140614)	22
	Molecular Transport	transport of molecule	6.98E-06			ABCA2,ABCD3,ABCF2,ABCG1,ACBD3,ACSL5,ACTR1A,ADORA2A,AKAP9,AKT1,ANKH,ANP32A,ANXA6,AP1B1,AP1M1,AP2M1,AP3B1,AP3D1,AP4B1,APOE,APP,APPBP2,ARF1,ATP1A1,ATP1B3,ATP2A2,ATP2A3,ATP2B1,ATP5D,ATP6V0C,ATP6V1B2,BLZF1,CAMK2G,CHKA,CLN8,CLNS1A,CLU,CPT1A,CSNK1D,DCTN1,DNAJA1,DNAJA2,EGR2,EIF5A,ENPP1,ERP29,EXOC3,FUS,GLTP,GOSR2,GOT2,GSK3B,HBP1,HFE,HHEX,HSD17B4,IGF2R,IPO13,IPO9,ITGB1,ITPR1,JUP,KDELR1,KHDRBS1,LRP10,M6PR,M…	179
	Genetic Disorder	inborn error of metabolism	8.14E-06		-0.101	ACADL,ACADM,ACADVL,ACAT1,ADSL,ALDH3A2,AP3B1,APOE,APP,ATPAF2,BCKDHA,BCKDHB,BTD,CASP1,CD1D,CD47,CLN8,CLU,COG1 (includes EG:100334475),CPT1A,DLD,DPM1 (includes EG:13480),EIF2AK1,EIF2B1,EIF2B2,EIF2B4,ETFA,FASTKD2,FLOT2,GBE1,GCDH,GCSH,GNS,HADHA,HDAC5,HFE,HPS1 (includes EG:114638),HPS6,HSD17B10,HSD17B4,IVD,MCCC1,MGRN1,MLYCD,MMAA,NDUFV1,NFE2L2,NPC2 (includes EG:10577),PDHA1,PEX13,PHYH,PITPNA,PNPLA2,PPT1…	69
	Developmental Disorder	inborn error of metabolism	8.14E-06		-0.101	ACADL,ACADM,ACADVL,ACAT1,ADSL,ALDH3A2,AP3B1,APOE,APP,ATPAF2,BCKDHA,BCKDHB,BTD,CASP1,CD1D,CD47,CLN8,CLU,COG1 (includes EG:100334475),CPT1A,DLD,DPM1 (includes EG:13480),EIF2AK1,EIF2B1,EIF2B2,EIF2B4,ETFA,FASTKD2,FLOT2,GBE1,GCDH,GCSH,GNS,HADHA,HDAC5,HFE,HPS1 (includes EG:114638),HPS6,HSD17B10,HSD17B4,IVD,MCCC1,MGRN1,MLYCD,MMAA,NDUFV1,NFE2L2,NPC2 (includes EG:10577),PDHA1,PEX13,PHYH,PITPNA,PNPLA2,PPT1…	69
	Metabolic Disease	inborn error of metabolism	8.14E-06		-0.101	ACADL,ACADM,ACADVL,ACAT1,ADSL,ALDH3A2,AP3B1,APOE,APP,ATPAF2,BCKDHA,BCKDHB,BTD,CASP1,CD1D,CD47,CLN8,CLU,COG1 (includes EG:100334475),CPT1A,DLD,DPM1 (includes EG:13480),EIF2AK1,EIF2B1,EIF2B2,EIF2B4,ETFA,FASTKD2,FLOT2,GBE1,GCDH,GCSH,GNS,HADHA,HDAC5,HFE,HPS1 (includes EG:114638),HPS6,HSD17B10,HSD17B4,IVD,MCCC1,MGRN1,MLYCD,MMAA,NDUFV1,NFE2L2,NPC2 (includes EG:10577),PDHA1,PEX13,PHYH,PITPNA,PNPLA2,PPT1…	69
	Cell Death	neuroprotection of hippocampal neurons	8.38E-06		0.107	ADORA2A,APP,PRNP,RELA,STIP1	5
	Nervous System Development and Function	neuroprotection of hippocampal neurons	8.38E-06		0.107	ADORA2A,APP,PRNP,RELA,STIP1	5
	Cell Cycle	G1/S phase	8.41E-06		-0.298	AKT1,CAMK2G,CAPNS1,CCND1,CCNG1,COPS2,COPS5,CTNNB1,CUL2,CUL3 (includes EG:26554),DARS,DDIT3,ELAVL1,ETS1,FN1,GADD45A,GADD45G,GPI,GSPT1,ID2,IRF1 (includes EG:16362),ITGB1,KLF4,MAP2K1,MAP2K6,MAPK14,MDM2,MNAT1,NBN,PPP3CA,PPP6C,PRKCE,PRNP,PTEN,RB1CC1,RCHY1,RPS6KB1,STAT3,TAF10 (includes EG:216185),TOB2	40
	Embryonic Development	degeneration of embryoblast	8.50E-06			COPS5,ITGB1,MNAT1,NBN,NDEL1,RAE1,SSB,SSRP1,ZNF24	9
	Tissue Morphology	degeneration of embryoblast	8.50E-06			COPS5,ITGB1,MNAT1,NBN,NDEL1,RAE1,SSB,SSRP1,ZNF24	9
	Cell Death	apoptosis of muscle cells	8.66E-06		-0.186	AKT1,ALDOA,BAG1,BECN1,CASP1,CDK9,COQ6,DAG1,DICER1,EEF1D,GSK3B,HIF1A,HSPB6,HSPD1,ID2,IRF1 (includes EG:16362),IVNS1ABP,JUND,MAP2K1,MAP2K6,MAP3K5,MAPK1,MAPK14,MAPKAPK2,MDM2,MFN2,MKL1,MNAT1,NAMPT,NDUFV2,PARP1,PKN1,PLRG1,PNPLA2,PPP3CA,PRKCD,PTEN,RAF1,SOD2,STAT1,STAT3,STUB1,TXNIP,UBE4B	44
	Neurological Disease	neuropathy	8.78E-06		0.951	ADAM17,ADORA2A,AIFM1,ANXA2,AP1S2,APOE,APP,ARHGDIB,ATXN2,C9orf72,CAPZB,CASP1,CD47,CLU,CNP,COPE,CPT1A,DCTN1,DDIT3,DHX16,DICER1,DNAJB11,DNM2,EGLN1,EGR1,EGR2,EIF4A2,FARSB,FLOT1,FLOT2,FUS,GARS,GPS2,GRN,GSK3B,HIF1A,HMOX2,HNRPDL,HSPA5,ITGB1,LAMP1,LITAF,LY6E,M6PR,MAP1LC3B,MFN2,MT1E,MTMR2,MX1,NDRG2,OPTN,PARK2,PARK7,PCNA,PDE4B,PDIA3,PEBP1,PINK1,PMP22,PRNP,PSAP,PSMC1,RAB7A,RDBP,RELA,RNF114,RPS3A,SEP15,SEPT9…	85
	Nucleic Acid Metabolism	synthesis of purine nucleotide	9.32E-06			ADK,ADNP,ADSL,AK3,ALDOA,APOE,APP,ATP5A1,ATP5D,COX8A,CYCS,GMPS,HIF1A,HSPD1,IMPDH1,IMPDH2,LETM1,MAN2B1,MFN2,NT5C2,NT5E,PARK2,PARP1,PINK1,PRKAG2,PRKCD,STAT3,TFAM,TSTA3,VDAC1	30
	Small Molecule Biochemistry	synthesis of purine nucleotide	9.32E-06			ADK,ADNP,ADSL,AK3,ALDOA,APOE,APP,ATP5A1,ATP5D,COX8A,CYCS,GMPS,HIF1A,HSPD1,IMPDH1,IMPDH2,LETM1,MAN2B1,MFN2,NT5C2,NT5E,PARK2,PARP1,PINK1,PRKAG2,PRKCD,STAT3,TFAM,TSTA3,VDAC1	30
	Small Molecule Biochemistry	oxidation of fatty acid	1.03E-05		0.666	ABCD3,ACAA2,ACADL,ACADM,ACADVL,ACSL5,AKT1,APOE,CPT1A,CYCS,DECR1,ECH1,ECHS1,GCDH,GOT2,HADH,HADHA,HSD17B4,IDE,IMMT,LPIN1,LRPPRC,MAPK14,MLYCD,NT5C2,PEX13,PHYH,PNPLA2,POR,PRKAG2,SLC27A1,UCHL3	32
	Energy Production	oxidation of fatty acid	1.03E-05		0.666	ABCD3,ACAA2,ACADL,ACADM,ACADVL,ACSL5,AKT1,APOE,CPT1A,CYCS,DECR1,ECH1,ECHS1,GCDH,GOT2,HADH,HADHA,HSD17B4,IDE,IMMT,LPIN1,LRPPRC,MAPK14,MLYCD,NT5C2,PEX13,PHYH,PNPLA2,POR,PRKAG2,SLC27A1,UCHL3	32
	Lipid Metabolism	oxidation of fatty acid	1.03E-05		0.666	ABCD3,ACAA2,ACADL,ACADM,ACADVL,ACSL5,AKT1,APOE,CPT1A,CYCS,DECR1,ECH1,ECHS1,GCDH,GOT2,HADH,HADHA,HSD17B4,IDE,IMMT,LPIN1,LRPPRC,MAPK14,MLYCD,NT5C2,PEX13,PHYH,PNPLA2,POR,PRKAG2,SLC27A1,UCHL3	32
	Cell Death	cell death of brain	1.03E-05		0.833	ADNP,ADORA2A,AIFM1,AKT1,ANP32A,APOE,APP,BAG1,BAK1,CAPNS1,CLU,CYCS,DAPK1,DDIT3,DICER1,EGLN2,FOS,GCLC,GLRX,Gm4617/Ptma,GSK3B,HDAC3,HSPA5,HSPD1,ITPR1,JUNB,MAPK14,MFN2,NAE1,NFE2L2,NFKBIB,NGFRAP1,NRTN,P4HB,PARK2,PARK7,PPP3CA,PRNP,RELA,SDHA (includes EG:157074),SDHB,STAT1,TCP1,TSC2,UHRF2,VAPA,VAPB,YWHAB	48
	Cellular Function and Maintenance	endocytosis	1.05E-05			ACTN4,ANXA6,APOE,APP,ATP6V1H,CABIN1,CAP1,CLTC,CXCL16,DAB2,DNM2,DYRK1A,EHD4,EZR,GAK,HFE,IGF2R,INPPL1,ITGB1,LGALS3BP,LRP10,M6PR,NAE1,NR1H2,PDLIM7,PI4KB,PPP3CA,PPP3CB,PPT1,RAB5A,RAB5B,RAB7A,RALBP1,REPS1,RHOB,RUFY1,SCAMP2,SMPD1,SNX1,SNX17,SNX4,SNX5,SORL1,TSC2,WIPF1	45
	Cell Death	cell death of liver cells	1.11E-05		0.967	API5,APOE,BAK1,CASP7,CCND1,CEBPB (includes EG:1051),DDIT3,DICER1,ENTPD5,FOS,GSK3B,HSPD1,IFNGR1,IKBKB,IRF1 (includes EG:16362),JUND,MAP2K1,MAPK14,MAPK3,NFE2L2,PTPN1,RAF1,RB1CC1,RBCK1,RELA,SH3BP5,SLC20A1,SLC25A4,SLC25A6,SMPD1,SOD2,SPTBN1,STAT3,STK3,TNIP1,UGCG,XBP1 (includes EG:140614)	37
	Cellular Function and Maintenance	autophagy of tumor cell lines	1.27E-05		-0.809	AKT1,APP,ATF4,BECN1,CAPNS1,COX5A (includes EG:12858),DDIT4,GNAI3,IKBKB,MAP1LC3A,MAP1LC3B,MAP2K1,MAP2K2,NFE2L2,PIK3C3,PINK1,PRKDC,RAB1A,RELA,SDHB,STIM1,ULK1,USP19	23
	Cell Morphology	autophagy of tumor cell lines	1.27E-05		-0.809	AKT1,APP,ATF4,BECN1,CAPNS1,COX5A (includes EG:12858),DDIT4,GNAI3,IKBKB,MAP1LC3A,MAP1LC3B,MAP2K1,MAP2K2,NFE2L2,PIK3C3,PINK1,PRKDC,RAB1A,RELA,SDHB,STIM1,ULK1,USP19	23
	Cell Cycle	interphase of tumor cell lines	1.27E-05		0.190	ABL1,AMACR,BTG2,BTRC,CCND1,CCNG1,CEBPB (includes EG:1051),CHKA,COPS2,COPS5,CTNNB1,CTNND1,DARS,DDIT3,DEGS1,DUSP1,ELAVL1,ETS1,GADD45A,GNL3,GPS2,GSK3B,GSPT1,ILKAP,ITGB1,JAK2,KLF4,MAP2K1,MAP2K6,MAP3K5,MDM2,MNAT1,MSH2,NAE1,NFE2L2,NOTCH1,NPM1,PDCD6,PIAS1,POLD4,PPP2CB,PPP2R2A,PRKCE,PRNP,PSAP,PTEN,RAF1,RB1CC1,RBCK1,RCHY1,SMARCB1,SOD2,SPHK2,STAT1,TCP1,VHL,WEE1,XPA	58
	Cell Death	initiation of apoptosis	1.34E-05			APOE,APP,BAK1,BCL10,BCLAF1,CASP1,CASP7,CEBPB (includes EG:1051),CTNNBL1,CYCS,DAPK1,DDX20,DIABLO,EI24,EIF5A,ERCC3,ETS1,EXOC2,GSK3B,MAPK1,MAPK14,MX1,NAE1,NDUFS3,NGFRAP1,NUDT2,PDCD5,PHLDA1,PPP2CA,PRKCD,PRKCE,PRKRA,PRMT2,PTEN,RPS3A,SMNDC1,SP110,STAT1,TGFB2,TIAL1,USP7	41
	Protein Synthesis	oligomerization of protein	1.58E-05			ACAT1,AK3,AMFR,BCL10,BIRC2,C10orf2,CAB39,CPT1A,CTNNA1,CTNNB1,CUTA,EHD4,IDE,IVD,JUP,KCTD13,LONP1,MAP2K1,NBR1,NPM1,PFKL,PRKCSH,SEPT9,SHARPIN,SOD2,SPAST,SQSTM1,ST13,STOM,STXBP3,TAF10 (includes EG:216185),TMED10,TRIM28,TSC2,UQCRB,VCP,VHL,VWF,YWHAB	39
	DNA Replication, Recombination, and Repair	degradation of DNA	1.60E-05		-0.469	ABL1,AIFM1,AKT1,APEX1,APOE,APP,BAK1,CAPN2,CASP7,CD47,CLU,CYCS,DAPK1,DDIT3,DHX9,DIABLO,DNASE1L1,DUSP1,GRN,GSK3B,HSD17B10,IRF1 (includes EG:16362),KEAP1,MAP3K12,PARP1,PPT1,PRDX6,PRKCD,PRNP,RELA,SOD1,SOD2,STAT1,TGFB2,TIAL1,TIAM1,VPS28 (includes EG:300052),XRN2	38
	Cancer	transformation of fibroblasts	1.69E-05			ABL1,AKT1,AMD1,BCKDHA,CCND1,CEBPB (includes EG:1051),DAPK1,EWSR1,FLI1,FOS,ID2,JAK2,JUND,MAP2K1,MAPK1,MCRS1,MDM2,MIF,NPM1,PTEN,RAF1,RASA1,RRAS2,STAT3,TACC1,TPR,USF1	27
	Cellular Assembly and Organization	formation of lysosome	2.00E-05			APOE,APP,ATG12 (includes EG:361321),ATG9A,BECN1,C12orf44,LAMP1,MAP1LC3A,PIK3C3,RB1CC1,ULK1	11
	Cellular Growth and Proliferation	proliferation of tumor cell lines	2.12E-05		-1.727	ABL1,ACAT1,ADAM17,AKT1,AMACR,ANXA2,APP,ARID1A,BAK1,BECN1,BIRC2,BMPR2,BOP1/LOC727967,C1QBP,CCND1,CD81,CDC16,CDK11A/CDK11B,CDK2AP1,CEBPB (includes EG:1051),CENPB,CHKA,CLU,COPS2,COPS4,COPS5,CTCF (includes EG:10664),CTNNB1,CTNND1,DDX5,DEGS1,DIABLO,DMTF1,DNAJB4,EED,EGR1,EIF3E,EIF3H,ELAVL1,EWSR1,FHL2,FKBP5,FLI1,FN1,FNTA,GADD45G,GOLGA2,GRN,GSK3B,H2AFY,HIF1A,HNRNPK,HPSE,ID2,IGBP1,IGF2R,IMMT,IRF1 (include…	132
	Hematological System Development and Function	hematopoiesis	2.25E-05		-0.854	ABL1,ADAM17,AKT1,AP3B1,AP3D1,APP,ARHGEF1,ATF4,BAK1,BCL10,BTG1,CASP1,CBFB,CCND1,CD1D,CD47,CD81,CEBPB (includes EG:1051),CHD4,CHD7,CIAPIN1,CTBP1,CTCF (includes EG:10664),CTNNB1,DGKZ,DICER1,DMTF1,EBF1,EGLN2,EGR1,EGR2,EIF2AK1,ETS1,EWSR1,EXOC6,FLI1,FLNA,FN1,FOS,FUS,FYN,GADD45A,GADD45G,GAS2L1,GIT2,GSK3B,HHEX,HIF1A,HSP90AA1,HSPD1,ID2,IFNGR1,IFNGR2,IGF2R,IKBKB,IMPDH1,IMPDH2,IRF1 (includes EG:16362),IRF3,…	138
	Hematopoiesis	hematopoiesis	2.25E-05		-0.854	ABL1,ADAM17,AKT1,AP3B1,AP3D1,APP,ARHGEF1,ATF4,BAK1,BCL10,BTG1,CASP1,CBFB,CCND1,CD1D,CD47,CD81,CEBPB (includes EG:1051),CHD4,CHD7,CIAPIN1,CTBP1,CTCF (includes EG:10664),CTNNB1,DGKZ,DICER1,DMTF1,EBF1,EGLN2,EGR1,EGR2,EIF2AK1,ETS1,EWSR1,EXOC6,FLI1,FLNA,FN1,FOS,FUS,FYN,GADD45A,GADD45G,GAS2L1,GIT2,GSK3B,HHEX,HIF1A,HSP90AA1,HSPD1,ID2,IFNGR1,IFNGR2,IGF2R,IKBKB,IMPDH1,IMPDH2,IRF1 (includes EG:16362),IRF3,…	138
	Cell Death	cell death of hepatocytes	2.66E-05		0.401	BAK1,CASP7,CCND1,DDIT3,DICER1,ENTPD5,FOS,GSK3B,IFNGR1,IKBKB,IRF1 (includes EG:16362),MAP2K1,NFE2L2,PTPN1,RAF1,RB1CC1,RBCK1,RELA,SH3BP5,SLC20A1,SLC25A4,SLC25A6,SMPD1,SOD2,SPTBN1,STAT3,STK3,TNIP1,UGCG,XBP1 (includes EG:140614)	30
	Cell Death	cell death of parenchymal cells	2.72E-05		0.559	BAK1,CASP7,CCND1,DDIT3,DICER1,ENTPD5,FOS,GSK3B,HSPA5,IFNGR1,IKBKB,IRF1 (includes EG:16362),MAP2K1,NFE2L2,PTPN1,RAF1,RB1CC1,RBCK1,RELA,SH3BP5,SLC20A1,SLC25A4,SLC25A6,SMPD1,SOD2,SPTBN1,STAT3,STK3,TNIP1,UGCG,XBP1 (includes EG:140614)	31
	Cellular Assembly and Organization	formation of cellular inclusion bodies	2.75E-05		-0.700	APOE,APP,BAG5,DNAJA1,DNAJB1,GSK3B,MAP2K1,MT1E,PARK2,PRNP,PSAP,PSMC4,SIAH1,SQSTM1,STUB1,SYVN1,Tardbp	17
	Cellular Compromise	formation of cellular inclusion bodies	2.75E-05		-0.700	APOE,APP,BAG5,DNAJA1,DNAJB1,GSK3B,MAP2K1,MT1E,PARK2,PRNP,PSAP,PSMC4,SIAH1,SQSTM1,STUB1,SYVN1,Tardbp	17
	Cell Death	apoptosis of heart	2.75E-05		-0.363	AKT1,BAG1,BECN1,CASP1,CDK9,DICER1,GSK3B,HIF1A,HSPB6,HSPD1,IKBKB,IVNS1ABP,JUND,MAP3K5,MAPK1,MAPK14,MAPKAPK2,MDM2,MFN2,NAMPT,PARP1,PKN1,PLRG1,PNPLA2,PPP3CA,PTEN,RAF1,SOD2,STAT1,STAT3,TXNIP,UBE4B	32
	Embryonic Development	proliferation of embryoblast	2.81E-05			COPS5,COPS8,GADD45GIP1,HSPA5,NBN,NDEL1,PELO,PRPF19,SBDS,SETDB1,STAT3,TAF10 (includes EG:216185),THAP11,TOP3A,ZNF24	15
	Tissue Development	proliferation of embryoblast	2.81E-05			COPS5,COPS8,GADD45GIP1,HSPA5,NBN,NDEL1,PELO,PRPF19,SBDS,SETDB1,STAT3,TAF10 (includes EG:216185),THAP11,TOP3A,ZNF24	15
	Cell Death	cell death of liver	3.02E-05		1.095	AMACR,API5,APOE,BAK1,CASP7,CCND1,CEBPB (includes EG:1051),DDIT3,DICER1,ENTPD5,FLNA,FOS,GSK3B,HSPD1,IFNGR1,IKBKB,IRF1 (includes EG:16362),JUND,MAP2K1,MAPK14,MAPK3,MT1E,NFE2L1,NFE2L2,PTPN1,RAF1,RB1CC1,RBCK1,RELA,SH3BP5,SLC20A1,SLC25A4,SLC25A6,SMPD1,SOD1,SOD2,SPTBN1,STAT1,STAT3,STK3,TNIP1,UGCG,XBP1 (includes EG:140614)	43
	Cell Death	fragmentation of DNA	3.14E-05		-0.692	ABL1,AIFM1,AKT1,APEX1,APOE,APP,BAK1,CAPN2,CASP7,CLU,CYCS,DAPK1,DDIT3,DIABLO,DUSP1,GRN,GSK3B,HSD17B10,IRF1 (includes EG:16362),KEAP1,MAP3K12,PARP1,PPT1,PRDX6,PRKCD,PRNP,RELA,SOD1,SOD2,STAT1,TGFB2,TIAL1,TIAM1,VPS28 (includes EG:300052)	34
	DNA Replication, Recombination, and Repair	fragmentation of DNA	3.14E-05		-0.692	ABL1,AIFM1,AKT1,APEX1,APOE,APP,BAK1,CAPN2,CASP7,CLU,CYCS,DAPK1,DDIT3,DIABLO,DUSP1,GRN,GSK3B,HSD17B10,IRF1 (includes EG:16362),KEAP1,MAP3K12,PARP1,PPT1,PRDX6,PRKCD,PRNP,RELA,SOD1,SOD2,STAT1,TGFB2,TIAL1,TIAM1,VPS28 (includes EG:300052)	34
	Neurological Disease	gliosis	3.21E-05		0.856	ABR,ADK,ADORA2A,APOE,APP,CTSL2,GRK5,GRN,GSK3B,IDE,IFNGR1,LAMP1,MT1E,NFE2L2,NR1H2,PRKCE,PRNP,PSAP,RNF2,SMPD1,SOD1,SOD2,STMN1	23
	Organismal Injury and Abnormalities	gliosis	3.21E-05		0.856	ABR,ADK,ADORA2A,APOE,APP,CTSL2,GRK5,GRN,GSK3B,IDE,IFNGR1,LAMP1,MT1E,NFE2L2,NR1H2,PRKCE,PRNP,PSAP,RNF2,SMPD1,SOD1,SOD2,STMN1	23
	Digestive System Development and Function	morphology of liver	3.28E-05			AMACR,APEX1,CCND1,CD1D,CIAPIN1,DICER1,DUSP1,EGLN2,ENTPD5,FLI1,GAK,GSK3B,HADHA,IGF2R,IKBKB,JUNB,JUP,MAN2B1,MAPK14,MT1E,NFE2L1,PPT1,RAF1,RB1CC1,RELA,SAFB,SCP2,SIAH1,SLC20A1,SLC37A4,SMAD2,SMPD1,SPTBN1,STAT1,TXNRD2,VHL,XBP1 (includes EG:140614),XPA	38
	Hepatic System Development and Function	morphology of liver	3.28E-05			AMACR,APEX1,CCND1,CD1D,CIAPIN1,DICER1,DUSP1,EGLN2,ENTPD5,FLI1,GAK,GSK3B,HADHA,IGF2R,IKBKB,JUNB,JUP,MAN2B1,MAPK14,MT1E,NFE2L1,PPT1,RAF1,RB1CC1,RELA,SAFB,SCP2,SIAH1,SLC20A1,SLC37A4,SMAD2,SMPD1,SPTBN1,STAT1,TXNRD2,VHL,XBP1 (includes EG:140614),XPA	38
	Organ Morphology	morphology of liver	3.28E-05			AMACR,APEX1,CCND1,CD1D,CIAPIN1,DICER1,DUSP1,EGLN2,ENTPD5,FLI1,GAK,GSK3B,HADHA,IGF2R,IKBKB,JUNB,JUP,MAN2B1,MAPK14,MT1E,NFE2L1,PPT1,RAF1,RB1CC1,RELA,SAFB,SCP2,SIAH1,SLC20A1,SLC37A4,SMAD2,SMPD1,SPTBN1,STAT1,TXNRD2,VHL,XBP1 (includes EG:140614),XPA	38
	Cancer	neoplasia	3.61E-05		0.026	ABCD3,ABCG1,ABL1,ACAT1,ACLY,ACOT7,ACOT9,ACSL5,ACTR10,ADAM17,ADORA2A,ADSL,AHCY,AKR7A2,AKT1,ALDOA,AMACR,AMD1,AMFR,ANXA11,ANXA2,ANXA6,APBA3,APEX1,APOE,ARAF,ARF1,ARFGEF1,ARFGEF2,ARHGDIA,ARHGDIB,ARHGEF2,ARID1A,ATP1A1,ATP1B3,ATP2A2,ATP2B1,BAG1,BAK1,BAMBI,BCCIP,BCL10,BCLAF1,BECN1,BIRC2,BMPR2,BTG1,BTG2,BTG3,BTRC,BZW1,C12orf24,C17orf81,C18orf8,C1orf63,C1QBP,C9orf86,CACYBP,CAPN2,CASP1,CASP7,CBFB,CBR1,CBX3,…	496
	Cancer	cancer	3.70E-05		-0.084	ABCD3,ABCG1,ABL1,ACAT1,ACLY,ACOT7,ACOT9,ACSL5,ACTR10,ADAM17,ADORA2A,ADSL,AHCY,AKR7A2,AKT1,ALDOA,AMACR,AMD1,AMFR,ANXA11,ANXA2,ANXA6,APBA3,APEX1,APOE,ARAF,ARF1,ARFGEF1,ARFGEF2,ARHGDIA,ARHGDIB,ARHGEF2,ARID1A,ATP1A1,ATP1B3,ATP2A2,ATP2B1,BAG1,BAK1,BAMBI,BCCIP,BCL10,BCLAF1,BECN1,BIRC2,BMPR2,BTG1,BTG2,BTG3,BTRC,BZW1,C12orf24,C17orf81,C18orf8,C1orf63,C1QBP,C9orf86,CACYBP,CAPN2,CASP1,CASP7,CBFB,CBR1,CBX3,…	485
	Cellular Growth and Proliferation	arrest in growth of tumor cell lines	3.86E-05			ABL1,AMACR,BCL10,BTG2,CBX7,CCND1,DAB2,EWSR1,FLI1,GADD45GIP1,GTF2I,IRF1 (includes EG:16362),KLF4,MAP2K6,MAPK1,MAPK3,NOTCH1,PRKCE,PTEN,RAF1,RARB,SMARCB1,STAT1,STAT3,VHL	25
	Cellular Development	arrest in growth of tumor cell lines	3.86E-05			ABL1,AMACR,BCL10,BTG2,CBX7,CCND1,DAB2,EWSR1,FLI1,GADD45GIP1,GTF2I,IRF1 (includes EG:16362),KLF4,MAP2K6,MAPK1,MAPK3,NOTCH1,PRKCE,PTEN,RAF1,RARB,SMARCB1,STAT1,STAT3,VHL	25
	Renal and Urological Disease	aciduria	4.13E-05			ACADL,BCKDHA,BCKDHB,BTD,DLD,ETFA,GCDH,HADH,IVD,MCCC1,MLYCD,MMAA,OAT,SOD2	14
	Metabolic Disease	aciduria	4.13E-05			ACADL,BCKDHA,BCKDHB,BTD,DLD,ETFA,GCDH,HADH,IVD,MCCC1,MLYCD,MMAA,OAT,SOD2	14
	Cancer	tumorigenesis	4.38E-05		1.349	ABCD3,ABCG1,ABL1,ACADVL,ACAT1,ACLY,ACOT7,ACOT9,ACSL5,ACTR10,ADAM17,ADORA2A,ADSL,AHCY,AKR7A2,AKT1,ALDOA,AMACR,AMD1,AMFR,ANP32A,ANXA11,ANXA2,ANXA6,APBA3,APEX1,APOE,ARAF,ARF1,ARFGEF1,ARFGEF2,ARHGDIA,ARHGDIB,ARHGEF2,ARID1A,ATP1A1,ATP1B3,ATP2A2,ATP2B1,ATXN2,BAG1,BAK1,BAMBI,BCCIP,BCL10,BCLAF1,BECN1,BIRC2,BMPR2,BTG1,BTG2,BTG3,BTRC,BZW1,C12orf24,C17orf81,C18orf8,C1orf63,C1QBP,C9orf86,CACYBP,CAPN2,CASP1,C…	541
	Molecular Transport	nuclear export	4.55E-05			EGR2,EIF5A,GSK3B,HHEX,KHDRBS1,LSG1,NCBP1,NPM1,NUDT4,NUP98,PHAX,RAE1,SMG1,SMG7,THOC2,THOC5,XPO1,XPO7	18
	Protein Synthesis	stabilization of protein	4.55E-05			CDC37,CLU,FLNA,HSPA5,HSPD1,IPO9,JAK1,JAK2,LOC643751,MORC3,NCKAP1,PARK7,PTEN,SOX4,TBRG1,USP19,USP3,USP7	18
	Protein Degradation	stabilization of protein	4.55E-05			CDC37,CLU,FLNA,HSPA5,HSPD1,IPO9,JAK1,JAK2,LOC643751,MORC3,NCKAP1,PARK7,PTEN,SOX4,TBRG1,USP19,USP3,USP7	18
	Neurological Disease	neuritic dystrophy	4.62E-05		-0.526	APP,CLU,IDE,PRKCE,SOD2	5
	Inflammatory Disease	neuritic dystrophy	4.62E-05		-0.526	APP,CLU,IDE,PRKCE,SOD2	5
	Cellular Function and Maintenance	transmembrane potential of mitochondria	4.77E-05		-1.657	ABCD3,ABL1,ADORA2A,AKT1,APP,ARID1A,BAK1,CASP7,CD47,CDK9,CYCS,DDIT3,DIABLO,DNAJB1,HERPUD1,HSPD1,IKBKB,IMMT,MAPK14,MFN2,NFE2L2,PARP1,PHB2,PINK1,PLA2G6,PPID,PRKCD,PRKCE,RELA,SLC25A6,SMPD1,SOD1,SOD2,STOML2,VDAC1,XBP1 (includes EG:140614),YWHAE	37
	Cell Morphology	transmembrane potential of mitochondria	4.77E-05		-1.657	ABCD3,ABL1,ADORA2A,AKT1,APP,ARID1A,BAK1,CASP7,CD47,CDK9,CYCS,DDIT3,DIABLO,DNAJB1,HERPUD1,HSPD1,IKBKB,IMMT,MAPK14,MFN2,NFE2L2,PARP1,PHB2,PINK1,PLA2G6,PPID,PRKCD,PRKCE,RELA,SLC25A6,SMPD1,SOD1,SOD2,STOML2,VDAC1,XBP1 (includes EG:140614),YWHAE	37
	Cell Death	cell death of brain cancer cell lines	4.80E-05		-0.048	AKT1,ANXA2,APP,BECN1,BIRC2,CAMK2G,CASP1,DIABLO,EGLN1,HIF1A,ITPR1,KAT5,MAPK7,MBD1,NOTCH1,NRP1 (includes EG:18186),PARP1,PDPK1,PRKCD,PRKCE,PRNP,PTEN,RPS6KB1,SOD1,SOD2,STAT3	26
	Neurological Disease	encephalopathy	4.96E-05		0.034	ACADM,ACAT1,ADORA2A,AHCY,AIFM1,AKT1,APOE,APP,ARAF,ARHGEF1,ARL3,ATP2A2,ATP2B1,ATP6AP2,ATP6V1B2,ATXN10,ATXN2,BANP,BCL10,BIRC2,C10orf2,C20orf7,CAB39,CAPNS1,CASP1,CASP7,CBFB,CD1D,CD68,CETN2,CKB,CLU,CNP,COX5B (includes EG:100002384),CRIM1,CTNNB1,CYC1,CYCS,DARS2,DDIT3,DDX1,DNAJA1,DNAJB1,DUSP1,DVL1,EGR1,EGR2,EIF2B1,EIF2B2,EIF2B4,EIF3E,ENO3,FBL,FKBP8,FLI1,FOS,GADD45A,GFM1,GNB1,GPI,GYPC,HADH,HBP1,HDAC5,HE…	184
	Organismal Development	growth of organism	5.12E-05		-1.288	ACSL5,ADNP,AES,AKT1,Aph1a,APOE,ARCN1,ARID1A,ATP6V0C,BECN1,BMPR2,CD81,CDK11A/CDK11B,CHD8,COPS2,COPS5,CTNNB1,CUL1,DAG1,DCTN1,DICER1,DLD,DNMT1,DYRK1A,EP400,EXT2,FKBP8,FLII,FUT8,GATAD2A,GCLC,GSK3B,HIF1A,HSD17B4,HSPA5,IDH3G,IGF2R,ING4,JUND,KLF2,LOC643751,MAPK7,METAP2,MID1IP1,MX1,NBN,NOTCH1,PARP1,PELO,PIK3C3,PLCG1,PNPT1,POLB,PPP3CA,PPP3CB,PSMC4,PTEN,RAF1,RARB,RASA1,RNF2,Rpl29 (includes others),RPS6KB1,…	78
	Nucleic Acid Metabolism	metabolism of nucleic acid component or derivative	5.15E-05		-0.553	ABCA2,ACAA2,ACLY,ACOT9,ADCY9,ADK,ADNP,ADORA2A,ADSL,AHCY,AK3,ALDOA,APOE,APP,ATP1A1,ATP5A1,ATP5D,COX8A,CS,CTPS,CYB5R4,CYCS,DNMT1,DNMT3A,DPM1 (includes EG:13480),DTYMK,ENPP1,ENTPD2,ERCC3,GART,GCDH,GMPS,GNB1,HIF1A,HSP90AA1,HSPD1,IDE,IDH3B,IDH3G,IMPDH1,IMPDH2,KATNA1,LETM1,LONP1,MAN2B1,MAPK1,MDH2 (includes EG:17448),MFN2,MSH2,MYO9B,NSF,NT5C2,NT5E,NUDT2,NUDT4,NUDT9,OLA1,PARK2,PARP1,PDE2A,PGD,PINK1,POR,P…	86
	Free Radical Scavenging	metabolism of reactive oxygen species	5.21E-05		1.637	ABL1,AFG3L2,AIFM1,ALDH3A2,APOE,APP,ARHGDIA,ARHGDIB,ARHGEF1,BAK1,BECN1,CD47,COX5B (includes EG:100002384),CYB5R4,CYCS,DDIT3,DDIT4,DOK4,DUSP1,ETS1,FN1,FYN,GPX3,HSD17B10,HSPB6,IKBKB,IMMT,ITGB1,JAK1,JAK2,JUND,LTBP1,MAP2K1,MAP3K5,MAPK1,MPRIP,NAMPT,NFE2L2,PARK7,PDE2A,PINK1,PLCG1,PNPT1,POLDIP2,PRDX6,PRELID1,PRKCD,PRKCE,PRNP,PTEN,PTPN1,RAC2,RPS6KB1,SESN1,SMPD1,SOD1,SOD2,SQSTM1,TFAM,TRAP1,TSC2,TXN2,TXNRD1…	68
	Cell Cycle	integration of DNA	5.24E-05			PARP1,PRKDC,RLF,SMARCB1,TNPO3,XRCC6	6
	DNA Replication, Recombination, and Repair	integration of DNA	5.24E-05			PARP1,PRKDC,RLF,SMARCB1,TNPO3,XRCC6	6
	Cellular Assembly and Organization	morphology of mitochondria	5.58E-05			AIFM1,AKT1,APP,DAP3,HSD17B4,MFN2,MKL1,NUBPL,PARK2,PEX13,PINK1,PPIF,RNF7,RPS6KB1,SLC25A4,TFAM,ULK1,UPP1,YME1L1	19
	Cell Morphology	morphology of mitochondria	5.58E-05			AIFM1,AKT1,APP,DAP3,HSD17B4,MFN2,MKL1,NUBPL,PARK2,PEX13,PINK1,PPIF,RNF7,RPS6KB1,SLC25A4,TFAM,ULK1,UPP1,YME1L1	19
	Digestive System Development and Function	abnormal morphology of liver	5.68E-05			AMACR,APEX1,CD1D,CIAPIN1,DICER1,DUSP1,EGLN2,ENTPD5,FLI1,GSK3B,HADHA,IGF2R,IKBKB,JUP,MAN2B1,MAPK14,MT1E,NFE2L1,PPT1,RAF1,RB1CC1,RELA,SAFB,SCP2,SIAH1,SLC20A1,SLC37A4,SMAD2,SMPD1,SPTBN1,STAT1,TXNRD2,VHL,XBP1 (includes EG:140614),XPA	35
	Hepatic System Development and Function	abnormal morphology of liver	5.68E-05			AMACR,APEX1,CD1D,CIAPIN1,DICER1,DUSP1,EGLN2,ENTPD5,FLI1,GSK3B,HADHA,IGF2R,IKBKB,JUP,MAN2B1,MAPK14,MT1E,NFE2L1,PPT1,RAF1,RB1CC1,RELA,SAFB,SCP2,SIAH1,SLC20A1,SLC37A4,SMAD2,SMPD1,SPTBN1,STAT1,TXNRD2,VHL,XBP1 (includes EG:140614),XPA	35
	Organ Morphology	abnormal morphology of liver	5.68E-05			AMACR,APEX1,CD1D,CIAPIN1,DICER1,DUSP1,EGLN2,ENTPD5,FLI1,GSK3B,HADHA,IGF2R,IKBKB,JUP,MAN2B1,MAPK14,MT1E,NFE2L1,PPT1,RAF1,RB1CC1,RELA,SAFB,SCP2,SIAH1,SLC20A1,SLC37A4,SMAD2,SMPD1,SPTBN1,STAT1,TXNRD2,VHL,XBP1 (includes EG:140614),XPA	35
	Cell Death	cell death of heart	5.68E-05		-0.675	AKT1,BAG1,BECN1,CASP1,CDK9,DICER1,GSK3B,HADHA,HIF1A,HSPB6,HSPD1,IKBKB,IVNS1ABP,JUND,MAP3K5,MAPK1,MAPK14,MAPKAPK2,MDM2,MFN2,NAMPT,PARP1,PDPK1,PKN1,PLRG1,PNPLA2,PPIF,PPP3CA,PTEN,RAF1,SOD2,STAT1,STAT3,TXNIP,UBE4B	35
	Cell Cycle	arrest in cell cycle progression	5.85E-05			ABL1,AKAP9,ARID1A,BTRC,C1QBP,CCND1,CCNG1,CEBPB (includes EG:1051),CTNNB1,CUL1,CUL2,CUL3 (includes EG:26554),DGKZ,DIABLO,DMTF1,GADD45A,GAS2L1,GAS7,HIF1A,ID2,ING4,KHDRBS1,MAP2K1,MAP2K2,MAP2K6,MAPK1,MAPK14,MAPK3,MDM2,MFN2,MIF,MSH2,NBN,NCOR2,NOTCH1,NPM1,PARK2,PCM1,PPM1G,PRKCH,PRKDC,PRPF4,PTEN,RAF1,RARB,RELA,SMARCB1,SSRP1,STAT1,STAT3,TBRG1,TCP1,TGFB2,XBP1 (includes EG:140614),XRCC6,YWHAE,ZNF410	57
	Post-Translational Modification	phosphorylation of protein	6.15E-05			ABL1,ADAM17,AKT1,APP,ARAF,BMPR2,CAB39,CAMK2G,CCND1,CCNH,CD47,CD81,CDK11A/CDK11B,CDK2AP1,CDK9,CLK1,CSNK1D,CTBP1,DAB2,DAPK1,DNAJC10,DUSP1,DVL1,DYRK1A,EIF2AK1,ERCC3,FASTK,FLCN,FN1,FYN,GRK5,GSK3B,GTF2H1,GTF2H2,ITGB1,JAK1,JAK2,JAK3,LOC643751,MAP2K1,MAP2K2,MAP2K6,MAP3K12,MAP3K3,MAP4K3,MAPK1,MAPK14,MAPK3,MAPK6,MAPK7,MAPKAPK2,MARK2,MAST2,MIF,MNAT1,MORC3,NME1 (includes EG:18102),NPTN,ODC1,PARK2,PDIA3,PDK1…	103
	Cell Death	cell death of epithelial cells	6.21E-05		-0.509	AIFM1,AKT1,APP,BAK1,BCL10,BECN1,BIRC2,CASP1,CASP7,CD1D,CDC37,CEBPB (includes EG:1051),CLU,CYCS,DAB2,DAP3,DDIT3,DECR1,DICER1,EIF3H,EMP1,EP400,FOS,GSK3B,HSPA5,HSPD1,IKBKB,IRF1 (includes EG:16362),ITGB1,JAK2,MAP2K6,MAP3K5,MAPK1,MAPK14,MDM2,MKL1,NAMPT,NDEL1,NPM1,PARP1,PIAS1,PIAS4,PMP22,PPID,PPM1A,PPP3R1,PRDX6,PRKCD,PRMT2,PTEN,RAD21,RAF1,RELA,RRAS2,SIAH1,SMAD2,SPHK2,STAT3,SYVN1,TCF4,TIAM1,TRIM27,TRIM3…	65
	Cellular Growth and Proliferation	growth of fibroblast cell lines	6.54E-05		0.475	ABL1,ANP32A,CCND1,CEBPB (includes EG:1051),CTNNB1,CUL1,DMTF1,EEF1D,EIF3H,EWSR1,FLI1,FN1,FOS,GADD45G,GADD45GIP1,GAK,GRN,IRF1 (includes EG:16362),ITGB1,IVNS1ABP,JUNB,JUND,KHDRBS1,MAP2K6,MIF,NFKBIB,NPM1,ODC1,PIM3,PRKCD,PRKCE,PRMT1,PTEN,RELA,RING1,RYK,STAT3,STMN1,STUB1,TSC2,TSN,TSNAX	42
	Connective Tissue Development and Function	growth of fibroblast cell lines	6.54E-05		0.475	ABL1,ANP32A,CCND1,CEBPB (includes EG:1051),CTNNB1,CUL1,DMTF1,EEF1D,EIF3H,EWSR1,FLI1,FN1,FOS,GADD45G,GADD45GIP1,GAK,GRN,IRF1 (includes EG:16362),ITGB1,IVNS1ABP,JUNB,JUND,KHDRBS1,MAP2K6,MIF,NFKBIB,NPM1,ODC1,PIM3,PRKCD,PRKCE,PRMT1,PTEN,RELA,RING1,RYK,STAT3,STMN1,STUB1,TSC2,TSN,TSNAX	42
	Cellular Development	growth of fibroblast cell lines	6.54E-05		0.475	ABL1,ANP32A,CCND1,CEBPB (includes EG:1051),CTNNB1,CUL1,DMTF1,EEF1D,EIF3H,EWSR1,FLI1,FN1,FOS,GADD45G,GADD45GIP1,GAK,GRN,IRF1 (includes EG:16362),ITGB1,IVNS1ABP,JUNB,JUND,KHDRBS1,MAP2K6,MIF,NFKBIB,NPM1,ODC1,PIM3,PRKCD,PRKCE,PRMT1,PTEN,RELA,RING1,RYK,STAT3,STMN1,STUB1,TSC2,TSN,TSNAX	42
	Cell Cycle	mitosis	6.75E-05		0.701	AKT1,ANAPC4,APOE,BTG3,BTRC,CCND1,CDC16,CDK11A/CDK11B,CEBPB (includes EG:1051),CLTC,CSNK1D,DCTN1,DGKZ,DICER1,DYNLT3,EGR1,EIF3E,EWSR1,FLI1,FOS,FYN,GADD45A,GADD45G,GNAI3,GNL3,GRN,GSK3B,HDAC3,IKBKB,JAK2,KATNA1,LOC643751,MAP2K1,MAPK1,MAPK14,MAPK3,MAPK7,MCRS1,MIF,NAE1,NBN,NDE1 (includes EG:54820),NOLC1,PEBP1,PIM3,PLCG1,PRMT5,PRPF4,PTEN,PURA,RAD21,RAE1,RNF2,RPS6KB1,SACM1L,SEPT9,SIAH1,SPHK2,STAT1,STAT3,T…	70
	Small Molecule Biochemistry	redistribution of lipid	7.18E-05		1.234	ABCG1,APOE,APP,ATP1A1,Scd2,SCP2,SLC27A1,SMPD1,UGCG	9
	Lipid Metabolism	redistribution of lipid	7.18E-05		1.234	ABCG1,APOE,APP,ATP1A1,Scd2,SCP2,SLC27A1,SMPD1,UGCG	9
	Developmental Disorder	growth failure	7.52E-05			ACTN4,AES,APEX1,ATF4,BMPR2,CCND1,CKB,COPS5,COPS8,CTSL2,DAD1 (includes EG:13135),DLD,DMTF1,DNAJA1,DNMT3A,DYRK1A,EGR1,EHMT1,ELAVL1,ETS1,FN1,FUT8,GADD45A,GADD45GIP1,GCLC,GNPAT,HADHA,HFE,HIF1A,HSD17B4,ID2,INPPL1,JUP,KLF2,MAPK1,MAPK14,MAPK7,MARK2,MLL5,MTERFD1,NBN,NFE2L1,NFE2L2,NFKB2,NOTCH1,PDHA1,PELO,PHC2,PIK3C3,PIM3,PITPNA,PLCG1,PLOD3,POLB,POLR2A,POR,PRKACA,PRKAR1A,PTEN,PURA,RAF1,RANBP1,RARB,RBMS1,RN…	97
	Cellular Assembly and Organization	development of mitochondria	8.17E-05			LETM1,NUBPL,PNPT1,POLDIP2,STOML2,SUPV3L1,TFAM,VHL	8
	Nucleic Acid Metabolism	synthesis of nucleoside diphosphates	8.17E-05			AK3,ATP5A1,ATP5D,DTYMK,IMPDH1,MAN2B1,NT5C2,TSTA3	8
	Small Molecule Biochemistry	synthesis of nucleoside diphosphates	8.17E-05			AK3,ATP5A1,ATP5D,DTYMK,IMPDH1,MAN2B1,NT5C2,TSTA3	8
	Cellular Assembly and Organization	activation of permeability transition pores	8.69E-05			PPID,SLC25A4,SLC25A6,VDAC1	4
	Cell Cycle	arrest in interphase of fibroblasts	8.76E-05			ABL1,CCND1,GADD45A,MAP2K6,MAP3K5,MAPK1,MAPK3,NBN,PARP1,PRKDC,RELA,TPP2	12
	Cell Death	apoptosis of heart cells	8.96E-05		-0.308	AKT1,BAG1,BECN1,CASP1,CDK9,DICER1,HIF1A,HSPB6,HSPD1,IKBKB,IVNS1ABP,JUND,MAP3K5,MAPK1,MAPK14,MAPKAPK2,MDM2,MFN2,NAMPT,PARP1,PKN1,PLRG1,PNPLA2,PPP3CA,PTEN,RAF1,SOD2,STAT1,TXNIP,UBE4B	30
	RNA Post-Transcriptional Modification	processing of rRNA	9.31E-05			BOP1/LOC727967,DDX47,DDX5,EBNA1BP2,EXOSC3,EXOSC7,FBL,IMP3,IMP4,NOL8,NOLC1,NPM1,SBDS,WDR75	14
	Cellular Assembly and Organization	development of cytoplasm	1.01E-04		1.095	ABCD3,CBFB,EIF2B1,IPO4,IPO9,LETM1,NUBPL,PEX16,PEX19,PNPT1,POLDIP2,STOML2,SUPV3L1,TFAM,VHL	15
	Hematological System Development and Function	lymphopoiesis	1.05E-04		-0.325	ABL1,CBFB,CCND1,EBF1,ETS1,FOS,GADD45A,IFNGR1,IMPDH1,IMPDH2,JAK1,JAK3,MLL5,RELA,SIRT6,ZBTB7A	16
	Hematopoiesis	lymphopoiesis	1.05E-04		-0.325	ABL1,CBFB,CCND1,EBF1,ETS1,FOS,GADD45A,IFNGR1,IMPDH1,IMPDH2,JAK1,JAK3,MLL5,RELA,SIRT6,ZBTB7A	16
	Molecular Transport	nuclear export of molecule	1.05E-04			EGR2,EIF5A,GSK3B,HHEX,KHDRBS1,NCBP1,NUDT4,NUP98,PHAX,RAE1,SMG1,SMG7,THOC2,THOC5,XPO1,XPO7	16
	Embryonic Development	proliferation of embryonic tissue	1.05E-04			COPS5,COPS8,GADD45GIP1,HSPA5,NBN,NDEL1,PELO,PRPF19,RAF1,SBDS,SETDB1,STAT3,TAF10 (includes EG:216185),THAP11,TOP3A,ZNF24	16
	Tissue Development	proliferation of embryonic tissue	1.05E-04			COPS5,COPS8,GADD45GIP1,HSPA5,NBN,NDEL1,PELO,PRPF19,RAF1,SBDS,SETDB1,STAT3,TAF10 (includes EG:216185),THAP11,TOP3A,ZNF24	16
	Cell Cycle	interphase of fibroblasts	1.06E-04			ABL1,CCND1,CUL3 (includes EG:26554),EP400,GADD45A,ID2,JUNB,MAP2K6,MAP3K5,MAPK1,MAPK3,MDM2,NBN,PARP1,PRKDC,RELA,TPP2	17
	Molecular Transport	nuclear export of RNA	1.07E-04			EIF5A,HHEX,KHDRBS1,NCBP1,NUDT4,NUP98,PHAX,RAE1,SMG1,SMG7,THOC2,THOC5,XPO1	13
	RNA Trafficking	nuclear export of RNA	1.07E-04			EIF5A,HHEX,KHDRBS1,NCBP1,NUDT4,NUP98,PHAX,RAE1,SMG1,SMG7,THOC2,THOC5,XPO1	13
	Cellular Assembly and Organization	organization of cytoskeleton	1.07E-04		0.231	ABL1,ABR,ADNP,AKAP9,ALDOA,ANP32A,APOE,APP,ARHGAP17,ARHGAP24,ARHGDIA,ARHGDIB,ARHGEF1,ARHGEF2,ARPC2,ATP2B1,BAG3,C1QBP,CAP1,CAPZB,CD47,CLASP2,Clip1,CLN8,CLU,CNP,CSNK1D,CTSL2,DAG1,DAPK1,DCTN1,DICER1,DVL1,EVL,EZR,FHL2,FHL3,FLII,FLNA,FN1,FYN,GAS2L1,GOLGA2,GSK3B,HBP1,HDGF,HSP90AA1,IKBKB,INPPL1,ITGB1,ITPR1,KATNA1,KCTD13,KIAA1279,KLF2,KPNA1,KPTN,KTN1,LCP1,LOC643751,LPIN1,MAEA,MAP2K1,MAP3K12,MAPK1,MAPK3,MA…	123
	Cellular Function and Maintenance	organization of cytoskeleton	1.07E-04		0.231	ABL1,ABR,ADNP,AKAP9,ALDOA,ANP32A,APOE,APP,ARHGAP17,ARHGAP24,ARHGDIA,ARHGDIB,ARHGEF1,ARHGEF2,ARPC2,ATP2B1,BAG3,C1QBP,CAP1,CAPZB,CD47,CLASP2,Clip1,CLN8,CLU,CNP,CSNK1D,CTSL2,DAG1,DAPK1,DCTN1,DICER1,DVL1,EVL,EZR,FHL2,FHL3,FLII,FLNA,FN1,FYN,GAS2L1,GOLGA2,GSK3B,HBP1,HDGF,HSP90AA1,IKBKB,INPPL1,ITGB1,ITPR1,KATNA1,KCTD13,KIAA1279,KLF2,KPNA1,KPTN,KTN1,LCP1,LOC643751,LPIN1,MAEA,MAP2K1,MAP3K12,MAPK1,MAPK3,MA…	123
	Neurological Disease	Leigh syndrome	1.11E-04			C20orf7,COX15,DLD,NDUFS3,NDUFS7,NDUFV1,PDHA1,SDHA (includes EG:157074),SURF1	9
	Skeletal and Muscular Disorders	Leigh syndrome	1.11E-04			C20orf7,COX15,DLD,NDUFS3,NDUFS7,NDUFV1,PDHA1,SDHA (includes EG:157074),SURF1	9
	Genetic Disorder	Leigh syndrome	1.11E-04			C20orf7,COX15,DLD,NDUFS3,NDUFS7,NDUFV1,PDHA1,SDHA (includes EG:157074),SURF1	9
	Metabolic Disease	Leigh syndrome	1.11E-04			C20orf7,COX15,DLD,NDUFS3,NDUFS7,NDUFV1,PDHA1,SDHA (includes EG:157074),SURF1	9
	Cardiovascular Disease	Leigh syndrome	1.11E-04			C20orf7,COX15,DLD,NDUFS3,NDUFS7,NDUFV1,PDHA1,SDHA (includes EG:157074),SURF1	9
	Cell Death	neuroprotection of cerebral cortex cells	1.20E-04			ADNP,ADORA2A,APP,PRNP,RELA,STIP1	6
	Nervous System Development and Function	neuroprotection of cerebral cortex cells	1.20E-04			ADNP,ADORA2A,APP,PRNP,RELA,STIP1	6
	Cellular Assembly and Organization	organization of filaments	1.24E-04		-0.020	ABL1,ADNP,AKAP9,ALDOA,ANXA2,ARHGAP17,ARHGEF2,B4GALT7,CLN8,CNP,DVL1,EVL,FLNA,FN1,GOLGA2,INPPL1,ITGB1,KATNA1,KIAA1279,KPTN,LOC643751,MAP3K12,NDE1 (includes EG:54820),NDEL1,PLOD3,PRNP,RDX,RHOB,SOD1,TGFB2,TUBB,VIM	32
	Cellular Function and Maintenance	organization of filaments	1.24E-04		-0.020	ABL1,ADNP,AKAP9,ALDOA,ANXA2,ARHGAP17,ARHGEF2,B4GALT7,CLN8,CNP,DVL1,EVL,FLNA,FN1,GOLGA2,INPPL1,ITGB1,KATNA1,KIAA1279,KPTN,LOC643751,MAP3K12,NDE1 (includes EG:54820),NDEL1,PLOD3,PRNP,RDX,RHOB,SOD1,TGFB2,TUBB,VIM	32
	Cellular Assembly and Organization	organization of Golgi apparatus	1.26E-04			BLZF1,CLTC,CTBP1,GOLGA5,LMAN1,NSFL1C,OPTN,SEC23IP,STK25,TMED10,TMED2	11
	Cellular Function and Maintenance	organization of Golgi apparatus	1.26E-04			BLZF1,CLTC,CTBP1,GOLGA5,LMAN1,NSFL1C,OPTN,SEC23IP,STK25,TMED10,TMED2	11
	Cell Cycle	interphase of fibroblast cell lines	1.26E-04		-0.023	ABL1,AKT1,ARAF,CCND1,COPS5,DMTF1,EP400,FOS,GADD45A,GPI,GTF2I,MAP2K1,MAP2K6,MAPK14,MDM2,MSH2,PARP1,PMS2,PRKDC,PURA,RAF1,SIAH1,SMARCB1,TOB2	24
	Cell Death	apoptosis of epithelial cell lines	1.27E-04		-1.230	AIFM1,AKT1,APP,BCL10,BIRC2,CASP1,CYCS,DAB2,DAP3,DDIT3,DECR1,FOS,GSK3B,HSPA5,HSPD1,IRF1 (includes EG:16362),ITGB1,JAK2,MAP2K6,MAP3K5,MAPK14,PIAS1,PPID,PPM1A,PPP3R1,PRMT2,RAD21,RAF1,RRAS2,SIAH1,SYVN1,TCF4,TIAM1,TRIM27,TRIM39,VDAC1,ZMYND11	37
	Cell Death	cell death of kidney cells	1.28E-04		-0.324	AKT1,APOE,APP,ATP1A1,BCL10,BECN1,BIRC2,CASP1,CASP7,CCBL1,CLU,CTNNB1,CYCS,DAP3,DDIT3,DUSP1,EMP1,FOS,GSK3B,GSTM5,HSPA5,IRF1 (includes EG:16362),IRF3,ITGB1,ITPR1,KAT5,LOC643751,MAP1LC3A,MAP2K6,MAP3K5,MT1E,NAMPT,NDEL1,PIAS1,PMP22,PPID,PPM1A,PPP3R1,PRMT2,RAD21,RAF1,SIAH1,SOD2,STMN1,STUB1,SYVN1,TCF4,TMEM123 (includes EG:114908),TRIM27,TRIM39,VDAC1,ZMYND11	52
	Connective Tissue Development and Function	cell movement of fibroblasts	1.30E-04		-0.165	ABL1,AKT1,APOE,CAPN2,CAPNS1,CCND1,CTNNB1,EZR,FN1,FOS,IGBP1,IGF2R,IKBKB,ITGB1,ITGB1BP1,MAP2K1,MAPK1,MAPK14,MAPKAPK2,NFKB2,PRKACA,PRKAR1A,PRKCD,PTEN,RAC2,RAF1,RHOB,STAT3,STMN1,TIAM1	30
	Cellular Movement	cell movement of fibroblasts	1.30E-04		-0.165	ABL1,AKT1,APOE,CAPN2,CAPNS1,CCND1,CTNNB1,EZR,FN1,FOS,IGBP1,IGF2R,IKBKB,ITGB1,ITGB1BP1,MAP2K1,MAPK1,MAPK14,MAPKAPK2,NFKB2,PRKACA,PRKAR1A,PRKCD,PTEN,RAC2,RAF1,RHOB,STAT3,STMN1,TIAM1	30
	Cellular Assembly and Organization	assembly of autophagic vacuoles	1.35E-04			ATG12 (includes EG:361321),ATG9A,BECN1,C12orf44,MAP1LC3A,PIK3C3,RB1CC1,ULK1	8
	Cell Death	cell death of heart cells	1.35E-04		-0.645	AKT1,BAG1,BECN1,CASP1,CDK9,DICER1,HADHA,HIF1A,HSPB6,HSPD1,IKBKB,IVNS1ABP,JUND,MAP3K5,MAPK1,MAPK14,MAPKAPK2,MDM2,MFN2,NAMPT,PARP1,PDPK1,PKN1,PLRG1,PNPLA2,PPIF,PPP3CA,PTEN,RAF1,SOD2,STAT1,TXNIP,UBE4B	33
	Cancer	plasma cell dyscrasia	1.37E-04			ABL1,AMACR,ANXA11,ANXA2,ANXA6,APBA3,BCLAF1,CASP7,CCND1,CLK1,CTBP1,DHX16,DIABLO,FN1,FUS,GTF2B,GTF2I,HAT1,HDAC3,HDAC5,JAK1,LAMP1,NME1 (includes EG:18102),PARP1,PCNA,PDIA6,PI4KB,PLCG1,PNRC1,PPP1R2,PPP2CA,PTPN1,RALA,SATB1,SMARCB1,SNX1,SOD2,SSB,STAT3,STIM1,STIP1,VHL,XRCC6,YWHAE	44
	Hematological Disease	plasma cell dyscrasia	1.37E-04			ABL1,AMACR,ANXA11,ANXA2,ANXA6,APBA3,BCLAF1,CASP7,CCND1,CLK1,CTBP1,DHX16,DIABLO,FN1,FUS,GTF2B,GTF2I,HAT1,HDAC3,HDAC5,JAK1,LAMP1,NME1 (includes EG:18102),PARP1,PCNA,PDIA6,PI4KB,PLCG1,PNRC1,PPP1R2,PPP2CA,PTPN1,RALA,SATB1,SMARCB1,SNX1,SOD2,SSB,STAT3,STIM1,STIP1,VHL,XRCC6,YWHAE	44
	Immunological Disease	plasma cell dyscrasia	1.37E-04			ABL1,AMACR,ANXA11,ANXA2,ANXA6,APBA3,BCLAF1,CASP7,CCND1,CLK1,CTBP1,DHX16,DIABLO,FN1,FUS,GTF2B,GTF2I,HAT1,HDAC3,HDAC5,JAK1,LAMP1,NME1 (includes EG:18102),PARP1,PCNA,PDIA6,PI4KB,PLCG1,PNRC1,PPP1R2,PPP2CA,PTPN1,RALA,SATB1,SMARCB1,SNX1,SOD2,SSB,STAT3,STIM1,STIP1,VHL,XRCC6,YWHAE	44
	Cell Death	cell death of brain cells	1.38E-04		0.401	ADNP,ADORA2A,AIFM1,ANP32A,APOE,APP,BAG1,BAK1,CAPNS1,CLU,CYCS,DAPK1,DDIT3,DICER1,EGLN2,FOS,GCLC,GLRX,Gm4617/Ptma,GSK3B,HDAC3,HSPA5,HSPD1,JUNB,MAPK14,MFN2,NAE1,NFE2L2,NFKBIB,NGFRAP1,P4HB,PARK2,PARK7,PRNP,RELA,TCP1,TSC2,UHRF2,VAPA,VAPB,YWHAB	41
	Cancer	tumorigenesis of organ	1.43E-04		1.179	AKT1,APOE,ATXN2,CCND1,CD1D,CDC37,CEBPB (includes EG:1051),CLU,CNOT7,CTNNB1,CTSL2,CUL1,DNMT1,EHD4,FOS,FUS,GADD45A,IKBKB,ING4,JAK2,KLF9,MAPK14,NFE2L2,NFKB2,NOTCH1,NR1H2,ODC1,PARP1,PIK3IP1,PRKCD,PRKCE,PRKCH,PTEN,PTPN1,RAF1,RHOB,SAFB,SKP1/SKP1P2,SMPD1,SOD1,TFAM,TPR,TSC2,TXNIP,VHL,XPA	46
	Post-Translational Modification	refolding of protein	1.45E-04		0.845	BAG5,DNAJA1,DNAJA2,HSP90AA1,HSPD1,PDCL,ST13	7
	Protein Folding	refolding of protein	1.45E-04		0.845	BAG5,DNAJA1,DNAJA2,HSP90AA1,HSPD1,PDCL,ST13	7
	Cellular Growth and Proliferation	growth of tumor cell lines	1.46E-04		-1.036	ABL1,ACSL5,ACTN4,ADAM17,AKT1,AMACR,APEX1,ARHGEF2,BAG1,BCCIP,BCL10,BECN1,BTG2,C9orf86,CASP1,CBX7,CCND1,CD320,CDC37,CERS1,CLU,COPS6,CTCF (includes EG:10664),CTNNB1,DAB2,DEGS1,DNAJB4,DUSP1,DVL1,DYNC1H1,EGR1,EGR2,EIF3H,EIF4B,EIF5A,ELAVL1,ENTPD5,ETS1,EWSR1,FKBP5,FLI1,FN1,GADD45A,GADD45GIP1,GRN,GTF2I,HBP1,HDAC3,HDAC5,HDGF,HIF1A,HNRNPK,HSPA5,IGF2R,ILKAP,ING4,IRF1 (includes EG:16362),ITGB1,JAK2,JUP,KIDIN…	121
	Cellular Development	growth of tumor cell lines	1.46E-04		-1.036	ABL1,ACSL5,ACTN4,ADAM17,AKT1,AMACR,APEX1,ARHGEF2,BAG1,BCCIP,BCL10,BECN1,BTG2,C9orf86,CASP1,CBX7,CCND1,CD320,CDC37,CERS1,CLU,COPS6,CTCF (includes EG:10664),CTNNB1,DAB2,DEGS1,DNAJB4,DUSP1,DVL1,DYNC1H1,EGR1,EGR2,EIF3H,EIF4B,EIF5A,ELAVL1,ENTPD5,ETS1,EWSR1,FKBP5,FLI1,FN1,GADD45A,GADD45GIP1,GRN,GTF2I,HBP1,HDAC3,HDAC5,HDGF,HIF1A,HNRNPK,HSPA5,IGF2R,ILKAP,ING4,IRF1 (includes EG:16362),ITGB1,JAK2,JUP,KIDIN…	121
	Cell Death	apoptosis of prostate cancer cell lines	1.47E-04		-0.921	ABL1,ADI1 (includes EG:104923),BAK1,BIRC2,CASP1,CASP7,CLU,COX5A (includes EG:12858),DIABLO,EGR1,EIF3H,ENTPD5,FN1,FOS,GADD45A,GADD45G,HIF1A,HSPD1,ITGB1,PEBP1,PER1,PRKCD,PRKCE,PTEN,RABGGTB,RELA,SPHK2,STAT3,STUB1,TMED10	30
	DNA Replication, Recombination, and Repair	DNA damage	1.52E-04		1.333	AIFM1,APP,BECN1,CLU,DICER1,FN1,GCLC,IFNGR1,LONP1,MDM2,NBN,NME1 (includes EG:18102),NPM1,PARP1,PDIA3,POLB,PRKDC,PRMT1,PRNP,PTEN,RAD52 (includes EG:19365),RECQL,SMG1,SOD1,SOD2,SQSTM1,XRCC1 (includes EG:22594),YWHAE	28
	Dermatological Diseases and Conditions	lichen planus	1.56E-04			APOE,DDB1,EIF5A,ENO1,FASTK,GRN,HLA-C,HLA-E,IFITM1,IRF1 (includes EG:16362),JUP,LAPTM5,LCP1,MAP2K2,MX1,NFKB2,PFN1,PLXND1,PPP3CA,PPP3CB,PSME2,S100A9	22
	Immunological Disease	lichen planus	1.56E-04			APOE,DDB1,EIF5A,ENO1,FASTK,GRN,HLA-C,HLA-E,IFITM1,IRF1 (includes EG:16362),JUP,LAPTM5,LCP1,MAP2K2,MX1,NFKB2,PFN1,PLXND1,PPP3CA,PPP3CB,PSME2,S100A9	22
	Inflammatory Disease	lichen planus	1.56E-04			APOE,DDB1,EIF5A,ENO1,FASTK,GRN,HLA-C,HLA-E,IFITM1,IRF1 (includes EG:16362),JUP,LAPTM5,LCP1,MAP2K2,MX1,NFKB2,PFN1,PLXND1,PPP3CA,PPP3CB,PSME2,S100A9	22
	Cell Death	apoptosis of macrophages	1.60E-04		-0.176	ABCG1,APOE,APP,BTG1,CASP1,CEBPB (includes EG:1051),DDIT3,HIF1A,IRF1 (includes EG:16362),IRF3,MAPK14,MIF,NFE2L2,PARP1,PIK3AP1,PLA2G6,PTEN,SOD2,STAT1,STAT3	20
	Cellular Function and Maintenance	receptor-mediated endocytosis	1.60E-04		-0.719	APOE,APP,CABIN1,CAP1,CLTC,CXCL16,DAB2,DNM2,HFE,IGF2R,LGALS3BP,LRP10,M6PR,NAE1,PDLIM7,PI4KB,PPT1,REPS1,SNX17,SORL1	20
	Cellular Growth and Proliferation	colony formation of cells	1.65E-04		-0.948	ABL1,ADAM17,AIFM1,BAG1,BAMBI,BECN1,C1QBP,CCND1,CLTC,CLU,CNOT7,CTCF (includes EG:10664),CTNNB1,DDIT3,DDX5,DIABLO,DICER1,DYNC1H1,EGLN2,EGR1,EI24,ENO1,EP400,EWSR1,FLI1,FOS,GADD45A,GADD45G,GRN,IK,ING4,IRF3,JAK2,JUNB,JUND,KAT5,KHDRBS1,KLF4,KLF6,MAP2K1,MAPK1,MAPK14,MIF,NDNL2,NOTCH1,NPM1,PHLDA1,PIK3C3,PNPT1,PPP3CA,PRCC,PRKAR1A,PTEN,PTPN1,RAC2,RAF1,RALA,RB1CC1,RELA,RHOB,RPS6KB1,SOD1,SOD2,TFG,TGFB2,TIAM1,…	69
	Developmental Disorder	hypertrophy of cells	1.66E-04		0.864	ABL1,AKT1,APP,ARAF,CABIN1,CTSC,DICER1,DNAJC3,DUSP1,DYRK1A,ECM1 (includes EG:100332249),EEF1D,EMP1,FHL2,GLRX3,GPX3,GSK3B,HDAC5,IKBKB,JAK2,MAP2K1,MAP2K6,MAP3K5,MAPK1,MAPK14,MAPK7,MBTPS1,MDM2,PARK7,PDPK1,PPP3CA,PPP3R1,PRKCD,PRKCE,PTEN,RAB1A,RAB2A,SLC9A1,SOD1,SREBF1,STAT3	41
	Cell Death	apoptosis of cardiomyocytes	1.69E-04		-0.442	AKT1,BAG1,BECN1,CASP1,CDK9,DICER1,HIF1A,HSPB6,HSPD1,IVNS1ABP,JUND,MAP3K5,MAPK1,MAPK14,MAPKAPK2,MDM2,MFN2,NAMPT,PARP1,PKN1,PLRG1,PNPLA2,PPP3CA,PTEN,RAF1,SOD2,STAT1,TXNIP,UBE4B	29
	Free Radical Scavenging	synthesis of reactive oxygen species	1.75E-04		1.829	ABL1,AFG3L2,AIFM1,ALDH3A2,APOE,APP,ARHGDIA,ARHGDIB,ARHGEF1,BAK1,BECN1,CD47,COX5B (includes EG:100002384),DDIT3,DDIT4,DOK4,DUSP1,ETS1,FN1,FYN,HSD17B10,HSPB6,IKBKB,IMMT,ITGB1,JAK1,JAK2,JUND,LTBP1,MAP2K1,MAP3K5,MAPK1,MPRIP,NAMPT,NFE2L2,PDE2A,PINK1,PLCG1,PNPT1,POLDIP2,PRELID1,PRKCD,PRKCE,PRNP,PTEN,PTPN1,RAC2,RPS6KB1,SESN1,SMPD1,SOD1,SOD2,SQSTM1,TFAM,TRAP1,TSC2,TXN2,TXNRD2,VDAC1,VHL,XBP1 (includes EG:…	62
	Cell Death	apoptosis of leukocytes	1.84E-04		-0.675	ABCG1,ABL1,ADAM17,ADORA2A,AKT1,APOE,APP,BAK1,BCL10,BTG1,CASP1,CASP7,CD47,CEBPB (includes EG:1051),CTNNB1,DDIT3,DICER1,EGR1,ETS1,EZR,FOS,FYN,GSK3B,HIF1A,IFNGR1,IKBKB,IRF1 (includes EG:16362),IRF3,ITGB1,ITPR1,JAK2,JAK3,KLF2,KLF4,MAP2K6,MAPK14,MDM2,MIF,MSH2,MT1E,NAMPT,NFE2L2,NFKB2,NFKBIB,PARP1,PDIA3,PDPK1,PIK3AP1,PLA2G6,PPP3CB,PRELID1,PRKCD,PRKDC,PTEN,RAC2,RAF1,RELA,SATB1,SMARCC1,SMPD1,SOD2,STAT1,ST…	70
	Cellular Growth and Proliferation	colony formation	1.84E-04		-0.996	ABL1,ADAM17,AIFM1,BAG1,BAMBI,BECN1,C1QBP,CCND1,CLTC,CLU,CNOT7,CTCF (includes EG:10664),CTNNB1,DDIT3,DDX5,DIABLO,DICER1,DYNC1H1,EGLN2,EGR1,EI24,ENO1,EP400,EWSR1,FLI1,FOS,GADD45A,GADD45G,GRN,IK,ING4,IRF3,JAK2,JUNB,JUND,KAT5,KHDRBS1,KLF4,KLF6,MAP2K1,MAPK1,MAPK14,MIF,NDNL2,NOTCH1,NPM1,PHLDA1,PIK3C3,PNPT1,PPP3CA,PRCC,PRKAR1A,PTEN,PTPN1,RAC2,RAF1,RALA,RB1CC1,RELA,RHOB,RPS6KB1,SOD1,SOD2,TFG,TGFB2,TIAM1,…	70
	Cell Cycle	DNA recombination	1.89E-04		0.047	DNMT1,EVL,EWSR1,GADD45A,KPNA1,MSH2,MUS81,PARP1,PRKDC,PTEN,RAD21,RAD52 (includes EG:19365),RECQL,RLF,SMARCB1,SUPV3L1,SWAP70,TNPO3,TSN,XRCC6	20
	DNA Replication, Recombination, and Repair	DNA recombination	1.89E-04		0.047	DNMT1,EVL,EWSR1,GADD45A,KPNA1,MSH2,MUS81,PARP1,PRKDC,PTEN,RAD21,RAD52 (includes EG:19365),RECQL,RLF,SMARCB1,SUPV3L1,SWAP70,TNPO3,TSN,XRCC6	20
	Cellular Growth and Proliferation	growth of connective tissue cells	2.10E-04	Increased	2.006	ABL1,BTRC,CCND1,DUSP1,EP400,ETS1,FOS,FYN,GADD45A,HIF1A,ID2,JUND,LOC643751,MAP2K6,MDM2,MIF,NOTCH1,NPM1,PRKCD,PRKCH,PURA,SAFB,SMARCB1,STAT1,STAT3,TACC1,TGFB2,TNK2,TPR,TSC2	30
	Cell Death	survival of cervical cancer cell lines	2.10E-04			ADK,CDK11A/CDK11B,CERK,CHKA,CLU,DUSP22,INPP5A,INPP5B,JAK1,KAT5,LAMTOR3,MAP3K4,MTMR6,NBN,PARP1,PPM1G,PPP1R11,PPP2CA,PPP4R1,PPP6C,PRKACB,PRKCD,PRKD2,PRKDC,PRPF19,PTEN,RAD52 (includes EG:19365),RASA1,RFK,SGPP1,SOD2,TNK2,ZFP36	33
	Cell Death	cell death of epithelial cell lines	2.13E-04		-0.916	AIFM1,AKT1,APP,BCL10,BECN1,BIRC2,CASP1,CASP7,CYCS,DAB2,DAP3,DDIT3,DECR1,EMP1,FOS,GSK3B,HSPA5,HSPD1,IRF1 (includes EG:16362),ITGB1,JAK2,MAP2K6,MAP3K5,MAPK14,NAMPT,NDEL1,PIAS1,PMP22,PPID,PPM1A,PPP3R1,PRMT2,RAD21,RAF1,RRAS2,SIAH1,SMAD2,SYVN1,TCF4,TIAM1,TRIM27,TRIM39,VDAC1,ZMYND11	44
	Cell Cycle	G2 phase	2.13E-04		1.573	ABL1,AMACR,ANAPC4,ANAPC5,APP,CCND1,CCNG1,CDC5L,CTNNB1,EGR1,ELAC2,EP400,FLNA,GADD45A,GADD45G,JUNB,MAP2K1,MAP2K6,MAPK14,MDM2,MSH2,NBN,NPM1,PARP1,PDCD6,PMS2,POLB,POLD4,PPM1A,PPP2CB,PPP2R2A,PTEN,PURA,RBCK1,RELA,SPHK2,TCP1,UIMC1,WEE1,XPA	40
	Cellular Assembly and Organization	growth of plasma membrane projections	2.18E-04		0.872	ABL1,ADAM17,ADNP,ADORA2A,ANP32A,APEX1,APOE,APP,ARHGAP17,BAG1,BTG3,CD47,CSNK1D,DOK4,DVL1,ELMO2,EZR,FKBP5,FN1,FYN,GAS7,GRK5,HPSE,IKBKB,ITGB1,KATNA1,KIAA1279,KLF7,LOC643751,MAP3K5,MAPK1,MAPK3,MARK2,MNAT1,MPRIP,NDEL1,NFIA,NOTCH1,NRP1 (includes EG:18186),NRTN,PDIA3,POLR3E,PPP2R2D,PRKACA,PRKCD,PRNP,PSAP,PTEN,RELA,RHOG,RHOQ,SLC9A1,SMAD2,SMN1/SMN2,STAT3,TESK1,TIAM1,TNK2,Tpm3,TRIO,TSC2,VAMP7,VAPA,VIM,YWHAZ	65
	Developmental Disorder	hypertrophy of heart cells	2.21E-04		1.781	ARAF,CABIN1,CTSC,DICER1,DNAJC3,DUSP1,DYRK1A,EEF1D,FHL2,GLRX3,GPX3,GSK3B,HDAC5,IKBKB,MAP2K1,MAP2K6,MAP3K5,MAPK14,MAPK7,MDM2,PPP3CA,PRKCD,PRKCE,PTEN,RAB1A,RAB2A,SLC9A1,STAT3	28
	Cardiovascular Disease	hypertrophy of heart cells	2.21E-04		1.781	ARAF,CABIN1,CTSC,DICER1,DNAJC3,DUSP1,DYRK1A,EEF1D,FHL2,GLRX3,GPX3,GSK3B,HDAC5,IKBKB,MAP2K1,MAP2K6,MAP3K5,MAPK14,MAPK7,MDM2,PPP3CA,PRKCD,PRKCE,PTEN,RAB1A,RAB2A,SLC9A1,STAT3	28
	Cell Death	cell death of leukemia cell lines	2.40E-04		1.350	ABL1,AIFM1,BAK1,BECN1,BTG1,CAMK2G,CCND1,CD47,CERS1,CHKA,CTNNB1,CYCS,DDIT3,DIABLO,DUSP1,FAF1 (includes EG:11124),FKBP5,GLO1,GSK3B,ITGB1,ITPR1,JAK2,KLF4,LGALS3BP,MAPK14,MLLT3,NOTCH1,NPM1,PARP1,PPID,PRKACA,PRKCD,PTEN,RAD21,RAF1,RALBP1,RDX,RELA,S100A8,S100A9,SMPD1,SOD2,STMN1,STOML2,TMEM123 (includes EG:114908),TXNRD1,UGCG	47
	Cell Cycle	arrest in interphase of tumor cell lines	2.40E-04			ABL1,AMACR,BTG2,BTRC,CCND1,CCNG1,CEBPB (includes EG:1051),CHKA,CTNNB1,DDIT3,DEGS1,DUSP1,GADD45A,GNL3,GPS2,GSK3B,GSPT1,ITGB1,JAK2,KLF4,MAP2K1,MAP2K6,MAP3K5,MDM2,MNAT1,MSH2,NFE2L2,NOTCH1,PDCD6,PIAS1,PPP2CB,PPP2R2A,PTEN,RAF1,RB1CC1,RBCK1,SMARCB1,SPHK2,TCP1,WEE1,XPA	41
	Neurological Disease	astrocytosis	2.44E-04		0.592	APOE,APP,CTSL2,GRK5,GRN,GSK3B,IDE,LAMP1,MT1E,NFE2L2,NR1H2,PRKCE,PSAP,SOD1	14
	Organismal Injury and Abnormalities	astrocytosis	2.44E-04		0.592	APOE,APP,CTSL2,GRK5,GRN,GSK3B,IDE,LAMP1,MT1E,NFE2L2,NR1H2,PRKCE,PSAP,SOD1	14
	Cellular Assembly and Organization	formation of autophagic vacuoles	2.45E-04			ATG12 (includes EG:361321),ATG9A,BECN1,C12orf44,LAMP1,MAP1LC3A,PIK3C3,RB1CC1,ULK1	9
	Cell Death	cell death of cardiomyocytes	2.45E-04		-0.802	AKT1,BAG1,BECN1,CASP1,CDK9,DICER1,HADHA,HIF1A,HSPB6,HSPD1,IVNS1ABP,JUND,MAP3K5,MAPK1,MAPK14,MAPKAPK2,MDM2,MFN2,NAMPT,PARP1,PDPK1,PKN1,PLRG1,PNPLA2,PPIF,PPP3CA,PTEN,RAF1,SOD2,STAT1,TXNIP,UBE4B	32
	Cellular Assembly and Organization	outgrowth of neurites	2.45E-04			ADAM17,ADNP,ADORA2A,ANP32A,APEX1,APOE,APP,ARHGAP17,BAG1,BTG3,CD47,CSNK1D,DOK4,DVL1,ELMO2,EZR,FKBP5,FN1,GAS7,GRK5,HPSE,IKBKB,ITGB1,KATNA1,KLF7,LOC643751,MAP3K5,MAPK1,MAPK3,MARK2,MNAT1,MPRIP,NDEL1,NFIA,NRP1 (includes EG:18186),NRTN,PDIA3,POLR3E,PRKACA,PRKCD,PRNP,PSAP,PTEN,RELA,RHOG,RHOQ,SLC9A1,SMN1/SMN2,STAT3,TESK1,TIAM1,TNK2,Tpm3,TRIO,VAMP7,VAPA,VIM,YWHAZ	58
	Cell Morphology	outgrowth of neurites	2.45E-04			ADAM17,ADNP,ADORA2A,ANP32A,APEX1,APOE,APP,ARHGAP17,BAG1,BTG3,CD47,CSNK1D,DOK4,DVL1,ELMO2,EZR,FKBP5,FN1,GAS7,GRK5,HPSE,IKBKB,ITGB1,KATNA1,KLF7,LOC643751,MAP3K5,MAPK1,MAPK3,MARK2,MNAT1,MPRIP,NDEL1,NFIA,NRP1 (includes EG:18186),NRTN,PDIA3,POLR3E,PRKACA,PRKCD,PRNP,PSAP,PTEN,RELA,RHOG,RHOQ,SLC9A1,SMN1/SMN2,STAT3,TESK1,TIAM1,TNK2,Tpm3,TRIO,VAMP7,VAPA,VIM,YWHAZ	58
	Nervous System Development and Function	outgrowth of neurites	2.45E-04			ADAM17,ADNP,ADORA2A,ANP32A,APEX1,APOE,APP,ARHGAP17,BAG1,BTG3,CD47,CSNK1D,DOK4,DVL1,ELMO2,EZR,FKBP5,FN1,GAS7,GRK5,HPSE,IKBKB,ITGB1,KATNA1,KLF7,LOC643751,MAP3K5,MAPK1,MAPK3,MARK2,MNAT1,MPRIP,NDEL1,NFIA,NRP1 (includes EG:18186),NRTN,PDIA3,POLR3E,PRKACA,PRKCD,PRNP,PSAP,PTEN,RELA,RHOG,RHOQ,SLC9A1,SMN1/SMN2,STAT3,TESK1,TIAM1,TNK2,Tpm3,TRIO,VAMP7,VAPA,VIM,YWHAZ	58
	Cell Death	cell death of macrophages	2.47E-04		-0.200	ABCG1,ACAT1,APOE,APP,BTG1,CASP1,CASP7,CEBPB (includes EG:1051),DDIT3,HIF1A,IRF1 (includes EG:16362),IRF3,MAPK14,MIF,NFE2L2,PARP1,PIK3AP1,PLA2G6,PTEN,SOD2,STAT1,STAT3	22
	Gene Expression	binding of DNA fragment	2.47E-04		-0.660	CBFB,IKBKB,MAPK1,NBN,NFKB2,NPM1,PARP1,PCNA,PIAS1,PRKDC,PURA,RELA,RXRB,TXNRD1,XPA	15
	Cellular Response to Therapeutics	radiosensitivity of tumor cell lines	2.47E-04		0.111	AIFM1,ATG12 (includes EG:361321),BECN1,CCND1,MDM2,NPM1,PARP1,PRKDC,UIMC1,XRCC6	10
	Cell Death	neuroprotection of brain cells	2.48E-04			ADNP,ADORA2A,APP,INPPL1,PRNP,RELA,STIP1	7
	Nervous System Development and Function	neuroprotection of brain cells	2.48E-04			ADNP,ADORA2A,APP,INPPL1,PRNP,RELA,STIP1	7
	Cell Cycle	cytokinesis	2.57E-04		-0.493	ACTN4,AKAP9,APP,ARL3,BECN1,CAP1,CCNG1,CENPB,CETN2,CUL3 (includes EG:26554),DCTN3,EIF3E,GADD45A,GNAI3,ITGB1,IVNS1ABP,NME1 (includes EG:18102),PFN1,PIK3C3,RAB11A,RALA,RHOB,SEPT9,SIAH1,SSRP1,VPS4A	26
	Cellular Movement	cytokinesis	2.57E-04		-0.493	ACTN4,AKAP9,APP,ARL3,BECN1,CAP1,CCNG1,CENPB,CETN2,CUL3 (includes EG:26554),DCTN3,EIF3E,GADD45A,GNAI3,ITGB1,IVNS1ABP,NME1 (includes EG:18102),PFN1,PIK3C3,RAB11A,RALA,RHOB,SEPT9,SIAH1,SSRP1,VPS4A	26
	Cell Death	cell death of immune cells	2.70E-04		0.826	ABCG1,ABL1,ACAT1,ADAM17,ADORA2A,AIFM1,AKT1,APOE,APP,BAG1,BAK1,BCL10,BTG1,CABIN1,CASP1,CASP7,CBFB,CD47,CEBPB (includes EG:1051),CLU,CTNNB1,DAPK1,DDIT3,DDIT4,DICER1,EGR1,ETS1,EZR,FKBP8,FN1,FOS,FYN,GSK3B,HIF1A,IFNGR1,IKBKB,IRF1 (includes EG:16362),IRF3,ITGB1,ITPR1,JAK1,JAK2,JAK3,KLF2,KLF4,MAP2K6,MAPK14,MCTS1,MDM2,MIF,MSH2,MT1E,NAMPT,NBN,NFE2L2,NFKB2,NFKBIB,NME1 (includes EG:18102),NOTCH1,PARP1,PCNA,…	94
	Tissue Development	proliferation of tissue	2.75E-04			ATF4,COPS5,COPS8,CTNNB1,GADD45GIP1,HSPA5,MAPK1,MAPK3,NBN,NDEL1,PELO,PRPF19,PTEN,RAF1,SBDS,SETDB1,STAT3,TAF10 (includes EG:216185),THAP11,TOP3A,ZNF24	21
	Protein Synthesis	tetramerization of protein	2.80E-04			ACADL,ACADM,ADSL,CUTC,DECR1,DHPS,DHRS4,GPX3,HSD17B10,IDE,IMPDH2,MTMR2,PFKL,PFKP,SOD2,TXNRD1,USP16	17
	Post-Translational Modification	tetramerization of protein	2.80E-04			ACADL,ACADM,ADSL,CUTC,DECR1,DHPS,DHRS4,GPX3,HSD17B10,IDE,IMPDH2,MTMR2,PFKL,PFKP,SOD2,TXNRD1,USP16	17
	Gene Expression	binding of protein binding site	2.83E-04		-0.457	AKT1,APEX1,APP,CBFB,CCND1,CEBPB (includes EG:1051),COPS5,DDIT3,EBF1,EGR1,ETS1,FLI1,FN1,FOS,GLRX,ID2,IKBKB,ING4,IRF1 (includes EG:16362),IRF3,JAK1,JAK2,JAK3,JUP,MAPK1,MAPK14,MDM2,MIF,NFKB2,NFKBIB,NOTCH1,PARP1,PIAS4,PNPT1,POR,PRKACA,PRKCD,PRKDC,PRMT2,PTEN,RARB,RELA,RHOB,SOD2,STAT1,STAT3,TGFB2,TRIM28,USF1	49
	Cell Signaling	I-kappaB kinase/NF-kappaB cascade	2.87E-04			AZI2,BCL10,BTRC,CTNNB1,CXXC5,ECM1 (includes EG:100332249),EEF1D,FLNA,IKBKB,IRF1 (includes EG:16362),LITAF,MTDH,NDFIP1,PARK2,PDPK1,PINK1,PPM1A,PRKCE,RBCK1,RNF31,SLC20A1,SQSTM1,STAT1,TFG,TMED4,VAPA,ZDHHC13	27
	Protein Trafficking	targeting of protein	2.91E-04			AP1S2,AP3B1,CDC37,EGR2,EIF5A,GSK3B,MFN2,MGEA5,NUP54,OPTN,PACS1,PEX16,PEX19,TIMM10,TIMM17A,TOMM20,TOMM22,XPO1,XPO7,YWHAB,YWHAE,Ywhaq,YWHAZ	23
	Small Molecule Biochemistry	beta-oxidation of fatty acid	2.94E-04		-1.259	ABCD3,ACAA2,ACADM,ACADVL,ACSL5,CPT1A,DECR1,ECH1,ECHS1,HADH,HADHA,HSD17B4,LRPPRC,MLYCD,PNPLA2,UCHL3	16
	Energy Production	beta-oxidation of fatty acid	2.94E-04		-1.259	ABCD3,ACAA2,ACADM,ACADVL,ACSL5,CPT1A,DECR1,ECH1,ECHS1,HADH,HADHA,HSD17B4,LRPPRC,MLYCD,PNPLA2,UCHL3	16
	Lipid Metabolism	beta-oxidation of fatty acid	2.94E-04		-1.259	ABCD3,ACAA2,ACADM,ACADVL,ACSL5,CPT1A,DECR1,ECH1,ECHS1,HADH,HADHA,HSD17B4,LRPPRC,MLYCD,PNPLA2,UCHL3	16
	Post-Translational Modification	polyubiquitination of protein	3.03E-04			AMFR,BIRC2,BTRC,MGRN1,PARK2,PRPF19,RBCK1,RNF111,RNF167,RNF31,STUB1,UBE2D1,UBE2L3,UBE4A,UBE4B	15
	Cellular Assembly and Organization	growth of neurites	3.09E-04		0.891	ABL1,ADAM17,ADNP,ADORA2A,ANP32A,APEX1,APOE,APP,ARHGAP17,BAG1,BTG3,CD47,CSNK1D,DOK4,DVL1,ELMO2,EZR,FKBP5,FN1,GAS7,GRK5,HPSE,IKBKB,ITGB1,KATNA1,KIAA1279,KLF7,LOC643751,MAP3K5,MAPK1,MAPK3,MARK2,MNAT1,MPRIP,NDEL1,NFIA,NOTCH1,NRP1 (includes EG:18186),NRTN,PDIA3,POLR3E,PPP2R2D,PRKACA,PRKCD,PRNP,PSAP,PTEN,RELA,RHOG,RHOQ,SLC9A1,SMAD2,SMN1/SMN2,STAT3,TESK1,TIAM1,TNK2,Tpm3,TRIO,TSC2,VAMP7,VAPA,VIM,YWHAZ	64
	Nervous System Development and Function	growth of neurites	3.09E-04		0.891	ABL1,ADAM17,ADNP,ADORA2A,ANP32A,APEX1,APOE,APP,ARHGAP17,BAG1,BTG3,CD47,CSNK1D,DOK4,DVL1,ELMO2,EZR,FKBP5,FN1,GAS7,GRK5,HPSE,IKBKB,ITGB1,KATNA1,KIAA1279,KLF7,LOC643751,MAP3K5,MAPK1,MAPK3,MARK2,MNAT1,MPRIP,NDEL1,NFIA,NOTCH1,NRP1 (includes EG:18186),NRTN,PDIA3,POLR3E,PPP2R2D,PRKACA,PRKCD,PRNP,PSAP,PTEN,RELA,RHOG,RHOQ,SLC9A1,SMAD2,SMN1/SMN2,STAT3,TESK1,TIAM1,TNK2,Tpm3,TRIO,TSC2,VAMP7,VAPA,VIM,YWHAZ	64
	Renal and Urological Disease	organic aciduria	3.09E-04			BCKDHA,BCKDHB,BTD,DLD,ETFA,GCDH,IVD,MCCC1,MLYCD,MMAA,SOD2	11
	Metabolic Disease	organic aciduria	3.09E-04			BCKDHA,BCKDHB,BTD,DLD,ETFA,GCDH,IVD,MCCC1,MLYCD,MMAA,SOD2	11
	Cell Death	apoptosis of liver	3.16E-04		1.052	API5,BAK1,CASP7,CCND1,CEBPB (includes EG:1051),DICER1,ENTPD5,GSK3B,IFNGR1,IKBKB,IRF1 (includes EG:16362),JUND,MAP2K1,MAPK14,NFE2L1,PTPN1,RAF1,RB1CC1,RBCK1,RELA,SLC20A1,SMPD1,SOD2,SPTBN1,STAT3,STK3,TNIP1,XBP1 (includes EG:140614)	28
	Neurological Disease	motor neuron disease	3.22E-04		-0.349	ADAM17,ADORA2A,AIFM1,ANXA2,AP1S2,APOE,APP,ARHGDIB,ATXN2,C9orf72,CAPZB,CASP1,CD47,CLU,CNP,COPE,CPT1A,DCTN1,DDIT3,DHX16,DNAJB11,EGLN1,EGR1,EIF4A2,FARSB,FLOT1,FUS,GARS,GPS2,GRN,GSK3B,HMOX2,HNRPDL,HSPA5,LAMP1,LY6E,M6PR,MAP1LC3B,MX1,NDRG2,OPTN,PARK2,PARK7,PCNA,PDE4B,PDIA3,PEBP1,PINK1,PMP22,PRNP,PSMC1,RDBP,RELA,RNF114,RPS3A,SEP15,SLC25A6,SMN1/SMN2,SOD1,SOD2,SREBF1,STMN1,STUB1,TBCE,TMED10,TRIM27,VAPB,VC…	70
	Cellular Function and Maintenance	pinocytosis	3.25E-04		-0.497	ACTN4,DAB2,EHD4,EZR,NR1H2,PPT1,RAB5A,SNX5	8
	Cancer	mammary tumor	3.28E-04		-0.079	ABL1,ACOT9,AKR7A2,AKT1,ALDOA,APOE,ARAF,ARFGEF1,ARHGDIB,ARHGEF2,BAG1,BECN1,BTG2,BTRC,C1QBP,C9orf86,CASP7,CBX3,CCND1,CCNG1,CCNL1,CCT3,CD68,CDC16,CIRH1A,CLNS1A,CLU,CNDP2,COPS2,CTNNB1,CXXC5,CYCS,DDIT4,DECR1,DNAJB1,DUSP1,ECM1 (includes EG:100332249),EGLN1,EGLN2,EGR1,EI24,EIF2AK1,EIF3E,EIF3H,EIF4A1,EIF4B,EIF5,ENO1,ETFA,FHL2,FLNA,FN1,FOS,GADD45A,GLO1,GRN,GSK3B,GSPT1,GSTM5,H2AFY,HBP1,HIF1A,IER2,ILKAP,IMP…	143
	Hematological Disease	allergic pulmonary eosinophilia	3.50E-04			ACO2 (includes EG:11429),ALDOA,ENO1,HSPA5,P4HB,PDIA3,PRDX6,TPI1,TUBB	9
	Immunological Disease	allergic pulmonary eosinophilia	3.50E-04			ACO2 (includes EG:11429),ALDOA,ENO1,HSPA5,P4HB,PDIA3,PRDX6,TPI1,TUBB	9
	Inflammatory Disease	allergic pulmonary eosinophilia	3.50E-04			ACO2 (includes EG:11429),ALDOA,ENO1,HSPA5,P4HB,PDIA3,PRDX6,TPI1,TUBB	9
	Respiratory Disease	allergic pulmonary eosinophilia	3.50E-04			ACO2 (includes EG:11429),ALDOA,ENO1,HSPA5,P4HB,PDIA3,PRDX6,TPI1,TUBB	9
	Cellular Assembly and Organization	binding of microtubules	3.50E-04		0.978	ANP32A,CSNK1D,GSK3B,KPNA1,PRKACA,PTEN,RAB5A,SPAST,VIM	9
	Cellular Function and Maintenance	binding of microtubules	3.50E-04		0.978	ANP32A,CSNK1D,GSK3B,KPNA1,PRKACA,PTEN,RAB5A,SPAST,VIM	9
	Cell Cycle	entry into interphase of fibroblast cell lines	3.50E-04		0.201	ABL1,AKT1,ARAF,CCND1,DMTF1,FOS,GTF2I,RAF1,SMARCB1	9
	Cancer	tumorigenesis of papilloma	3.50E-04		0.184	ATP2A2,CCND1,CLU,EGR1,MAP2K1,MAPKAPK5,NFE2L2,ODC1,PRKCD,PRKCH,STAT3,XPA	12
	Dermatological Diseases and Conditions	tumorigenesis of papilloma	3.50E-04		0.184	ATP2A2,CCND1,CLU,EGR1,MAP2K1,MAPKAPK5,NFE2L2,ODC1,PRKCD,PRKCH,STAT3,XPA	12
	Cellular Assembly and Organization	microtubule dynamics	3.61E-04		0.596	ABL1,ADNP,AKAP9,ANP32A,APOE,APP,ARHGAP24,ARHGEF2,ARPC2,ATP2B1,C1QBP,CAPZB,CLASP2,Clip1,CNP,CSNK1D,CTSL2,DAG1,DAPK1,DCTN1,DICER1,DVL1,EVL,EZR,FLNA,FN1,FYN,GAS2L1,GOLGA2,GSK3B,HDGF,HSP90AA1,IKBKB,INPPL1,ITPR1,KATNA1,KIAA1279,KLF2,KPNA1,KTN1,LOC643751,MAP2K1,MAP3K12,MAPK1,MAPRE3,MARK2,MID1IP1,MPRIP,NCKAP1,NDE1 (includes EG:54820),NDEL1,NISCH,NOTCH1,NRP1 (includes EG:18186),NRTN,PARK2,PCM1,PLXND1,PRK…	93
	Cellular Function and Maintenance	microtubule dynamics	3.61E-04		0.596	ABL1,ADNP,AKAP9,ANP32A,APOE,APP,ARHGAP24,ARHGEF2,ARPC2,ATP2B1,C1QBP,CAPZB,CLASP2,Clip1,CNP,CSNK1D,CTSL2,DAG1,DAPK1,DCTN1,DICER1,DVL1,EVL,EZR,FLNA,FN1,FYN,GAS2L1,GOLGA2,GSK3B,HDGF,HSP90AA1,IKBKB,INPPL1,ITPR1,KATNA1,KIAA1279,KLF2,KPNA1,KTN1,LOC643751,MAP2K1,MAP3K12,MAPK1,MAPRE3,MARK2,MID1IP1,MPRIP,NCKAP1,NDE1 (includes EG:54820),NDEL1,NISCH,NOTCH1,NRP1 (includes EG:18186),NRTN,PARK2,PCM1,PLXND1,PRK…	93
	Genetic Disorder	lipidosis	3.65E-04			ACADL,ALDH3A2,PHYH,PNPLA2,TPP1 (includes EG:1200)	5
	Developmental Disorder	lipidosis	3.65E-04			ACADL,ALDH3A2,PHYH,PNPLA2,TPP1 (includes EG:1200)	5
	Metabolic Disease	lipidosis	3.65E-04			ACADL,ALDH3A2,PHYH,PNPLA2,TPP1 (includes EG:1200)	5
	Cell Death	survival of fibroblasts	3.71E-04		0.049	APEX1,CASP7,CCNG1,MAPK1,MIF,MSH2,MVP,NBN,PARP1,PLRG1,RAD52 (includes EG:19365),RCHY1,RELA,SIN3A,STAT3	15
	Connective Tissue Development and Function	survival of fibroblasts	3.71E-04		0.049	APEX1,CASP7,CCNG1,MAPK1,MIF,MSH2,MVP,NBN,PARP1,PLRG1,RAD52 (includes EG:19365),RCHY1,RELA,SIN3A,STAT3	15
	Neurological Disease	Parkinson's disease	3.74E-04			ADORA2A,AIFM1,ANXA2,AP1S2,APP,ARHGDIB,ATXN2,CAPZB,CNP,COPE,DCTN1,EGLN1,EIF4A2,FARSB,FLOT1,GPS2,GRN,GSK3B,HMOX2,HNRPDL,LAMP1,MAP1LC3B,NDRG2,PARK2,PARK7,PCNA,PDE4B,PEBP1,PINK1,PRNP,PSMC1,RELA,RNF114,RPS3A,SEP15,SLC25A6,SOD1,STMN1,STUB1,TMED10,VIM	41
	Skeletal and Muscular Disorders	Parkinson's disease	3.74E-04			ADORA2A,AIFM1,ANXA2,AP1S2,APP,ARHGDIB,ATXN2,CAPZB,CNP,COPE,DCTN1,EGLN1,EIF4A2,FARSB,FLOT1,GPS2,GRN,GSK3B,HMOX2,HNRPDL,LAMP1,MAP1LC3B,NDRG2,PARK2,PARK7,PCNA,PDE4B,PEBP1,PINK1,PRNP,PSMC1,RELA,RNF114,RPS3A,SEP15,SLC25A6,SOD1,STMN1,STUB1,TMED10,VIM	41
	Genetic Disorder	Parkinson's disease	3.74E-04			ADORA2A,AIFM1,ANXA2,AP1S2,APP,ARHGDIB,ATXN2,CAPZB,CNP,COPE,DCTN1,EGLN1,EIF4A2,FARSB,FLOT1,GPS2,GRN,GSK3B,HMOX2,HNRPDL,LAMP1,MAP1LC3B,NDRG2,PARK2,PARK7,PCNA,PDE4B,PEBP1,PINK1,PRNP,PSMC1,RELA,RNF114,RPS3A,SEP15,SLC25A6,SOD1,STMN1,STUB1,TMED10,VIM	41
	Carbohydrate Metabolism	metabolism of monosaccharide	3.79E-04			AKR1A1,AKT1,ALDOA,APOE,APP,C10orf125,CPT1A,GPI,GSK3B,INPPL1,ITGB1,MAN2B1,MAPK14,NISCH,PFKL,PFKP,PMM1,SERP1,SMARCB1,TPI1,UGP2,USF1	22
	Cell Death	apoptosis of neuroglia	4.01E-04		0.831	APP,BTG1,EGR2,HSP90AA1,IRF1 (includes EG:16362),ITGB1,MAP2K1,NFE2L2,NGFRAP1,NOTCH1,PRKCD,PRKCH,RELA,RPS6KB1,SH3KBP1,STAT1,STAT3	17
	Nucleic Acid Metabolism	synthesis of GDP	4.01E-04			IMPDH1,MAN2B1,NT5C2,TSTA3	4
	Small Molecule Biochemistry	synthesis of GDP	4.01E-04			IMPDH1,MAN2B1,NT5C2,TSTA3	4
	Gene Expression	transcription of mitochondrial DNA	4.01E-04			C10orf2,POLRMT,TFAM,TFB2M	4
	Cell Death	cell death of colon cancer cell lines	4.07E-04		0.545	ABL1,ADAM17,BAG3,BAK1,BECN1,C9orf86,CASP1,CLU,COX8A,CTBP1,CTNNB1,CYCS,DDIT3,DIABLO,DTYMK,ELL,ETS1,EXOC2,GADD45A,GSK3B,HDAC3,HSPD1,IGF2R,ITGB1,MAP2K6,MLLT3,NOTCH1,PARP1,PRKCD,PTEN,RAF1,RELA,SOD2,SPHK2,SQSTM1,STAT1,TCF4,TXNRD1,VPS28 (includes EG:300052),WEE1,YWHAE	41
	Small Molecule Biochemistry	accumulation of cholesterol	4.07E-04		0.018	ACAT1,APOE,APP,GSK3B,IGF2R,LAMP1,M6PR,NPC2 (includes EG:10577),NR1H2,SCP2,SMPD1	11
	Molecular Transport	accumulation of cholesterol	4.07E-04		0.018	ACAT1,APOE,APP,GSK3B,IGF2R,LAMP1,M6PR,NPC2 (includes EG:10577),NR1H2,SCP2,SMPD1	11
	Lipid Metabolism	accumulation of cholesterol	4.07E-04		0.018	ACAT1,APOE,APP,GSK3B,IGF2R,LAMP1,M6PR,NPC2 (includes EG:10577),NR1H2,SCP2,SMPD1	11
	Cellular Assembly and Organization	organization of microtubules	4.07E-04		1.033	ADNP,AKAP9,CNP,DVL1,GOLGA2,KATNA1,KIAA1279,MAP3K12,NDE1 (includes EG:54820),NDEL1,TUBB	11
	Cellular Function and Maintenance	organization of microtubules	4.07E-04		1.033	ADNP,AKAP9,CNP,DVL1,GOLGA2,KATNA1,KIAA1279,MAP3K12,NDE1 (includes EG:54820),NDEL1,TUBB	11
	Cell Death	apoptosis of liver cells	4.11E-04		0.976	API5,BAK1,CASP7,CCND1,CEBPB (includes EG:1051),DICER1,ENTPD5,GSK3B,IFNGR1,IKBKB,IRF1 (includes EG:16362),JUND,MAP2K1,MAPK14,PTPN1,RAF1,RB1CC1,RBCK1,RELA,SLC20A1,SMPD1,SOD2,SPTBN1,STAT3,STK3,TNIP1,XBP1 (includes EG:140614)	27
	Small Molecule Biochemistry	oxidation of lipid	4.35E-04		0.688	ABCD3,ACAA2,ACADL,ACADM,ACADVL,ACSL5,AKT1,APOE,APP,CPT1A,CYCS,DECR1,ECH1,ECHS1,GCDH,GOT2,HADH,HADHA,HSD17B4,IDE,IMMT,LPIN1,LRPPRC,MAPK14,MLYCD,NT5C2,PEX13,PHYH,PNPLA2,POR,PRKAG2,SLC27A1,UCHL3	33
	Energy Production	oxidation of lipid	4.35E-04		0.688	ABCD3,ACAA2,ACADL,ACADM,ACADVL,ACSL5,AKT1,APOE,APP,CPT1A,CYCS,DECR1,ECH1,ECHS1,GCDH,GOT2,HADH,HADHA,HSD17B4,IDE,IMMT,LPIN1,LRPPRC,MAPK14,MLYCD,NT5C2,PEX13,PHYH,PNPLA2,POR,PRKAG2,SLC27A1,UCHL3	33
	Lipid Metabolism	oxidation of lipid	4.35E-04		0.688	ABCD3,ACAA2,ACADL,ACADM,ACADVL,ACSL5,AKT1,APOE,APP,CPT1A,CYCS,DECR1,ECH1,ECHS1,GCDH,GOT2,HADH,HADHA,HSD17B4,IDE,IMMT,LPIN1,LRPPRC,MAPK14,MLYCD,NT5C2,PEX13,PHYH,PNPLA2,POR,PRKAG2,SLC27A1,UCHL3	33
	Cell Death	apoptosis of parenchymal cells	4.36E-04		1.138	BAK1,CASP7,CCND1,DICER1,ENTPD5,GSK3B,HSPA5,IFNGR1,IKBKB,IRF1 (includes EG:16362),MAP2K1,PTPN1,RAF1,RB1CC1,RBCK1,RELA,SLC20A1,SMPD1,SOD2,SPTBN1,STAT3,STK3,TNIP1,XBP1 (includes EG:140614)	24
	Embryonic Development	degeneration of embryonic tissue	4.58E-04			COPS5,ITGB1,MNAT1,NBN,NDEL1,NOTCH1,RAE1,SSB,SSRP1,ZNF24	10
	Tissue Morphology	degeneration of embryonic tissue	4.58E-04			COPS5,ITGB1,MNAT1,NBN,NDEL1,NOTCH1,RAE1,SSB,SSRP1,ZNF24	10
	Organismal Development	abnormal morphology of aortic arch	4.81E-04			BMPR2,ECE1,FLNA,LTBP1,NRP1 (includes EG:18186),PLXND1,RARB,TGFB2	8
	Tissue Morphology	abnormal morphology of aortic arch	4.81E-04			BMPR2,ECE1,FLNA,LTBP1,NRP1 (includes EG:18186),PLXND1,RARB,TGFB2	8
	Cardiovascular System Development and Function	abnormal morphology of aortic arch	4.81E-04			BMPR2,ECE1,FLNA,LTBP1,NRP1 (includes EG:18186),PLXND1,RARB,TGFB2	8
	Gene Expression	repression of RNA	4.98E-04			BCAT2,CBFB,CBX3,CCND1,CNOT2,COPS2,CTBP1,CUL3 (includes EG:26554),DDX20,DNMT1,DR1,EED,ELL,FHL2,FLI1,GTF2B,HDAC3,HIF1A,HNRNPK,KAT5,KLF9,MBD1,MCRS1,MNAT1,NAMPT,NCOR2,NR1D1,PIAS2,RELA,SAFB,SIN3A,SPOP,STAT3,ZNF440/ZNF808	34
	Cell Death	apoptosis of mononuclear leukocytes	5.23E-04		-0.582	ABL1,ADORA2A,AKT1,APOE,APP,BAK1,BCL10,CASP1,CASP7,CD47,CTNNB1,DICER1,EGR1,ETS1,EZR,FOS,FYN,GSK3B,IFNGR1,IKBKB,ITGB1,ITPR1,JAK3,KLF2,KLF4,MAP2K6,MDM2,MSH2,MT1E,NFE2L2,NFKB2,NFKBIB,PARP1,PDIA3,PDPK1,PPP3CB,PRELID1,PRKCD,PRKDC,PTEN,RAC2,RELA,SATB1,SMARCC1,SMPD1,STAT1,STAT3,STOML2,STUB1,SWAP70,TGFB2,TPP2,TPR,ZC3H8	54
	Cell Death	apoptosis of tumor cells	5.24E-04		-0.308	ABL1,AIFM1,ANXA2,ATXN2,BAG1,CASP1,CLU,CYCS,DAPK1,DDIT3,DIABLO,ENO1,ETS1,FEM1B,FHL2,GADD45A,GSK3B,HIF1A,IKBKB,IRF1 (includes EG:16362),JAK2,MAPK7,MFGE8,NCOR2,NFE2L2,NOLC1,NOTCH1,NRP1 (includes EG:18186),PARP1,PHLDA1,PIM3,PPP2CA,PRKCD,PRKCE,PTEN,RAF1,RELA,RHOB,STAT3,UGCG,VHL	41
	Free Radical Scavenging	production of reactive oxygen species	5.27E-04		1.422	ABL1,AFG3L2,AIFM1,ALDH3A2,APOE,APP,ARHGDIA,ARHGDIB,ARHGEF1,BAK1,DDIT3,DOK4,ETS1,FN1,FYN,HSPB6,IKBKB,IMMT,JAK1,JUND,LTBP1,MAP2K1,MAP3K5,MAPK1,MPRIP,PDE2A,PINK1,PLCG1,PNPT1,POLDIP2,PRELID1,PRKCE,PRNP,PTEN,RAC2,RPS6KB1,SESN1,SMPD1,SOD1,SOD2,SQSTM1,TRAP1,TSC2,TXN2,TXNRD2,VDAC1,YWHAZ	47
	Protein Synthesis	hydrolysis of protein	5.29E-04		-0.699	ADAM17,ADRM1,BTRC,CAPN2,CAPNS1,CASP1,CASP7,CNDP2,CTSC,CTSL2,DLD,DPP3,DPP7,ECE1,FBXL6,IDE,LGMN,LONP1,MGEA5,NR1H2,NRD1 (includes EG:230598),PITRM1,PMPCA,PREP,PSMC4,RNPEP,SIAH1,TPP1 (includes EG:1200),TPP2,UBE2D1,USP3,VHL,XPNPEP1	33
	Protein Degradation	hydrolysis of protein	5.29E-04		-0.699	ADAM17,ADRM1,BTRC,CAPN2,CAPNS1,CASP1,CASP7,CNDP2,CTSC,CTSL2,DLD,DPP3,DPP7,ECE1,FBXL6,IDE,LGMN,LONP1,MGEA5,NR1H2,NRD1 (includes EG:230598),PITRM1,PMPCA,PREP,PSMC4,RNPEP,SIAH1,TPP1 (includes EG:1200),TPP2,UBE2D1,USP3,VHL,XPNPEP1	33
	Post-Translational Modification	hydrolysis of protein	5.29E-04		-0.699	ADAM17,ADRM1,BTRC,CAPN2,CAPNS1,CASP1,CASP7,CNDP2,CTSC,CTSL2,DLD,DPP3,DPP7,ECE1,FBXL6,IDE,LGMN,LONP1,MGEA5,NR1H2,NRD1 (includes EG:230598),PITRM1,PMPCA,PREP,PSMC4,RNPEP,SIAH1,TPP1 (includes EG:1200),TPP2,UBE2D1,USP3,VHL,XPNPEP1	33
	Cancer	lung adenocarcinoma	5.35E-04			ALDOA,BECN1,CTNNB1,DICER1,EIF4A1,ENO1,GADD45A,GPI,GSK3B,IMPDH2,ING4,MSH2,NBN,PARK2,PCNA,PFKP,POLR2A,PRKRA,PTEN,SERBP1,SRM,STAT3,TPI1,VHL,VWF,XPA	26
	Genetic Disorder	lung adenocarcinoma	5.35E-04			ALDOA,BECN1,CTNNB1,DICER1,EIF4A1,ENO1,GADD45A,GPI,GSK3B,IMPDH2,ING4,MSH2,NBN,PARK2,PCNA,PFKP,POLR2A,PRKRA,PTEN,SERBP1,SRM,STAT3,TPI1,VHL,VWF,XPA	26
	Respiratory Disease	lung adenocarcinoma	5.35E-04			ALDOA,BECN1,CTNNB1,DICER1,EIF4A1,ENO1,GADD45A,GPI,GSK3B,IMPDH2,ING4,MSH2,NBN,PARK2,PCNA,PFKP,POLR2A,PRKRA,PTEN,SERBP1,SRM,STAT3,TPI1,VHL,VWF,XPA	26
	DNA Replication, Recombination, and Repair	double-stranded DNA break repair	5.63E-04	Increased	2.069	DDX1,KAT5,MDM2,MSH2,NAE1,NBN,NPM1,PARP1,PCNA,PRKDC,PRPF19,RAD21,SOD1,UIMC1,VCP,XPA,XRCC6	17
	Small Molecule Biochemistry	accumulation of sterol	5.67E-04		0.649	ACAT1,APOE,APP,GSK3B,IGF2R,LAMP1,M6PR,NPC2 (includes EG:10577),NR1H2,PITPNA,SCP2,SMPD1	12
	Molecular Transport	accumulation of sterol	5.67E-04		0.649	ACAT1,APOE,APP,GSK3B,IGF2R,LAMP1,M6PR,NPC2 (includes EG:10577),NR1H2,PITPNA,SCP2,SMPD1	12
	Lipid Metabolism	accumulation of sterol	5.67E-04		0.649	ACAT1,APOE,APP,GSK3B,IGF2R,LAMP1,M6PR,NPC2 (includes EG:10577),NR1H2,PITPNA,SCP2,SMPD1	12
	Cellular Assembly and Organization	disassembly of microtubules	5.67E-04		-1.166	APOE,APP,ARHGEF2,CLASP2,DVL1,GAS2L1,KATNA1,MID1IP1,PARK2,SPAST,STMN1,VHL	12
	Cellular Function and Maintenance	disassembly of microtubules	5.67E-04		-1.166	APOE,APP,ARHGEF2,CLASP2,DVL1,GAS2L1,KATNA1,MID1IP1,PARK2,SPAST,STMN1,VHL	12
	Cellular Compromise	disassembly of microtubules	5.67E-04		-1.166	APOE,APP,ARHGEF2,CLASP2,DVL1,GAS2L1,KATNA1,MID1IP1,PARK2,SPAST,STMN1,VHL	12
	Cell Death	cell death of blood cells	6.05E-04		0.729	ABCG1,ABL1,ACAT1,ADAM17,ADORA2A,AIFM1,AKT1,APOE,APP,BAG1,BAK1,BCL10,BTG1,CABIN1,CASP1,CASP7,CBFB,CD47,CEBPB (includes EG:1051),CLU,CTNNB1,DAPK1,DDIT3,DDIT4,DICER1,EGR1,ETS1,EZR,FKBP8,FLI1,FN1,FOS,FYN,GSK3B,HIF1A,IFNGR1,IKBKB,IRF1 (includes EG:16362),IRF3,ITGB1,ITPR1,JAK1,JAK2,JAK3,KLF2,KLF4,MAP2K6,MAPK14,MCTS1,MDM2,MIF,MSH2,MT1E,NAMPT,NBN,NFE2L2,NFKB2,NFKBIB,NME1 (includes EG:18102),NOTCH1,PARP1,…	96
	Post-Translational Modification	methylation of protein	6.31E-04			BTG1,BTG2,ETF1,GSPT1,PRMT1,PRMT2,PRMT3	7
	Organismal Development	vascularization of placenta	6.31E-04			AKT1,HIF1A,MAP2K1,MAP3K3,MAPK1,MAPK14,RAF1	7
	Cardiovascular System Development and Function	vascularization of placenta	6.31E-04			AKT1,HIF1A,MAP2K1,MAP3K3,MAPK1,MAPK14,RAF1	7
	Organ Development	vascularization of placenta	6.31E-04			AKT1,HIF1A,MAP2K1,MAP3K3,MAPK1,MAPK14,RAF1	7
	Reproductive System Development and Function	vascularization of placenta	6.31E-04			AKT1,HIF1A,MAP2K1,MAP3K3,MAPK1,MAPK14,RAF1	7
	Cellular Growth and Proliferation	proliferation of hepatocytes	6.34E-04		0.900	CCND1,CEBPB (includes EG:1051),CTNNB1,DICER1,ENTPD5,FOS,GSK3B,IFNGR1,IKBKB,JUND,MAPK1,MT1E,NFE2L2,ODC1,PIK3IP1,RAF1,RPS6KB1,SLC20A1,SMAD2,SMARCB1,SPTBN1,STK3,TOB1,XBP1 (includes EG:140614)	24
	Hepatic System Development and Function	proliferation of hepatocytes	6.34E-04		0.900	CCND1,CEBPB (includes EG:1051),CTNNB1,DICER1,ENTPD5,FOS,GSK3B,IFNGR1,IKBKB,JUND,MAPK1,MT1E,NFE2L2,ODC1,PIK3IP1,RAF1,RPS6KB1,SLC20A1,SMAD2,SMARCB1,SPTBN1,STK3,TOB1,XBP1 (includes EG:140614)	24
	Neurological Disease	progressive motor neuropathy	6.35E-04		-0.106	ADAM17,ADORA2A,AIFM1,ANXA2,AP1S2,APOE,APP,ARHGDIB,ATXN2,C9orf72,CAPZB,CASP1,CD47,CLU,CNP,COPE,CPT1A,DCTN1,DDIT3,DHX16,DNAJB11,EGLN1,EGR1,EIF4A2,FARSB,FLOT1,FUS,GPS2,GRN,GSK3B,HMOX2,HNRPDL,HSPA5,LAMP1,LY6E,M6PR,MAP1LC3B,MX1,NDRG2,OPTN,PARK2,PARK7,PCNA,PDE4B,PDIA3,PEBP1,PINK1,PMP22,PRNP,PSMC1,RDBP,RELA,RNF114,RPS3A,SEP15,SLC25A6,SOD1,SOD2,SREBF1,STMN1,STUB1,TBCE,TMED10,TRIM27,VAPB,VIM,XBP1 (include…	67
	Cell Death	apoptosis of blood cells	6.45E-04		-0.603	ABCG1,ABL1,ADAM17,ADORA2A,AKT1,APOE,APP,BAK1,BCL10,BTG1,CASP1,CASP7,CD47,CEBPB (includes EG:1051),CTNNB1,DDIT3,DICER1,EGR1,ETS1,EZR,FLI1,FOS,FYN,GSK3B,HIF1A,IFNGR1,IKBKB,IRF1 (includes EG:16362),IRF3,ITGB1,ITPR1,JAK2,JAK3,KLF2,KLF4,MAP2K6,MAPK14,MDM2,MIF,MSH2,MT1E,NAMPT,NFE2L2,NFKB2,NFKBIB,PARP1,PDIA3,PDPK1,PIK3AP1,PLA2G6,PPP3CB,PRELID1,PRKCD,PRKDC,PTEN,RAC2,RAF1,RELA,SATB1,SMARCC1,SMPD1,SOD2,SOX…	72
	Cell Death	apoptosis of hepatocytes	6.46E-04		0.935	BAK1,CASP7,CCND1,DICER1,ENTPD5,GSK3B,IFNGR1,IKBKB,IRF1 (includes EG:16362),MAP2K1,PTPN1,RAF1,RB1CC1,RBCK1,RELA,SLC20A1,SMPD1,SOD2,SPTBN1,STAT3,STK3,TNIP1,XBP1 (includes EG:140614)	23
	Cell Death	cell death of pheochromocytoma cell lines	6.51E-04		-0.166	ADNP,ADORA2A,AKT1,APP,BTG2,CASP1,CYCS,DDIT4,DNAJB1,GSK3B,HERPUD1,MAP2K1,MAPK14,PARK2,PRKCD,PSAP,SIAH1,SOD1,SOD2,SPHK2,STAT3	21
	Nucleic Acid Metabolism	metabolism of nucleotide	6.53E-04		-0.645	ABCA2,ACLY,ADCY9,ADK,ADNP,ADORA2A,ADSL,AK3,ALDOA,APOE,APP,ATP1A1,ATP5A1,ATP5D,COX8A,CTPS,CYB5R4,CYCS,DPM1 (includes EG:13480),DTYMK,ENPP1,ENTPD2,ERCC3,GART,GMPS,GNB1,HIF1A,HSP90AA1,HSPD1,IDE,IDH3B,IDH3G,IMPDH1,IMPDH2,KATNA1,LETM1,LONP1,MAN2B1,MDH2 (includes EG:17448),MFN2,MSH2,MYO9B,NSF,NT5C2,NT5E,NUDT4,NUDT9,OLA1,PARK2,PARP1,PDE2A,PGD,PINK1,PRKAG2,PRKCD,PSMC1,PSMC2,PSMC4,PSMC5,RALBP1,SMPD1,STAT3…	68
	Small Molecule Biochemistry	metabolism of nucleotide	6.53E-04		-0.645	ABCA2,ACLY,ADCY9,ADK,ADNP,ADORA2A,ADSL,AK3,ALDOA,APOE,APP,ATP1A1,ATP5A1,ATP5D,COX8A,CTPS,CYB5R4,CYCS,DPM1 (includes EG:13480),DTYMK,ENPP1,ENTPD2,ERCC3,GART,GMPS,GNB1,HIF1A,HSP90AA1,HSPD1,IDE,IDH3B,IDH3G,IMPDH1,IMPDH2,KATNA1,LETM1,LONP1,MAN2B1,MDH2 (includes EG:17448),MFN2,MSH2,MYO9B,NSF,NT5C2,NT5E,NUDT4,NUDT9,OLA1,PARK2,PARP1,PDE2A,PGD,PINK1,PRKAG2,PRKCD,PSMC1,PSMC2,PSMC4,PSMC5,RALBP1,SMPD1,STAT3…	68
	Cellular Assembly and Organization	disruption of filaments	6.71E-04			APOE,APP,ARHGAP24,CTNND1,FHL3,KTN1,RHOQ,SEPT9,TBCE	9
	Cellular Compromise	disruption of filaments	6.71E-04			APOE,APP,ARHGAP24,CTNND1,FHL3,KTN1,RHOQ,SEPT9,TBCE	9
	Cellular Assembly and Organization	nucleation of filaments	6.71E-04			AKAP9,APOE,CLASP2,DCTN1,NCKAP1,NDE1 (includes EG:54820),NDEL1,TUBG1,TUBGCP5	9
	Cellular Response to Therapeutics	radiosensitivity of cells	6.81E-04		0.802	AIFM1,ATG12 (includes EG:361321),BECN1,CCND1,MDM2,MSH2,NPM1,PARP1,PRKDC,UIMC1,XRCC6	11
	Molecular Transport	transport of RNA	6.92E-04			EIF5A,FUS,HHEX,KHDRBS1,NCBP1,NUDT4,NUP98,PHAX,RAE1,SMG1,SMG7,THOC2,THOC5,XPO1	14
	RNA Trafficking	transport of RNA	6.92E-04			EIF5A,FUS,HHEX,KHDRBS1,NCBP1,NUDT4,NUP98,PHAX,RAE1,SMG1,SMG7,THOC2,THOC5,XPO1	14
	Cell Cycle	ploidy	6.96E-04		1.143	AKAP9,AKT1,BECN1,BTRC,CCNG1,CHKB,CLK1,CUL3 (includes EG:26554),EP400,GADD45A,HIF1A,JAK1,NME1 (includes EG:18102),PARP1,PDK2,PELO,POLB,PRKCH,PRMT1,RAE1,RECQL,SH2B3,SMARCB1,SREBF1,STMN1	25
	Cell Death	apoptosis of lymphocytes	7.10E-04		-0.376	ABL1,ADORA2A,AKT1,APOE,BAK1,BCL10,CASP1,CASP7,CD47,CTNNB1,DICER1,EGR1,ETS1,EZR,FOS,FYN,GSK3B,IFNGR1,IKBKB,ITGB1,ITPR1,JAK3,KLF2,MAP2K6,MDM2,MSH2,MT1E,NFE2L2,NFKB2,NFKBIB,PARP1,PDIA3,PDPK1,PPP3CB,PRELID1,PRKCD,PRKDC,PTEN,RAC2,RELA,SATB1,SMARCC1,SMPD1,STAT1,STAT3,STOML2,STUB1,SWAP70,TGFB2,TPP2,TPR,ZC3H8	52
	Cellular Assembly and Organization	formation of vacuole	7.12E-04			ATG12 (includes EG:361321),ATG9A,BECN1,C12orf44,LAMP1,MAP1LC3A,PARK2,PIK3C3,RB1CC1,SOD2,ULK1,UPP1	12
	Cellular Compromise	oxidative stress response of cells	7.12E-04		0.896	ALDH3A2,APP,DIABLO,HFE,HSD17B10,MAPK14,MT1E,NAMPT,NFE2L1,NFE2L2,PRDX6,VHL	12
	Cellular Assembly and Organization	fusion of vesicles	7.13E-04			ANXA2,BECN1,GNAI3,NSF,RAB5A,RAB7A,SMPD1,STX6,STX7,STX8,STXBP3,VAMP7,VCP	13
	Cell Cycle	mitosis of cervical cancer cell lines	7.13E-04		-0.273	DCTN1,EIF3E,EWSR1,FLI1,GNAI3,MAPK14,MAPK7,PRPF4,RAD21,SACM1L,TCP1,UBE2S,WEE1	13
	Cell Death	apoptosis of leukemia cell lines	7.27E-04		0.854	ABL1,AIFM1,BAK1,BECN1,CAMK2G,CCND1,CD47,CERS1,CHKA,CTNNB1,CYCS,DDIT3,DIABLO,DUSP1,FAF1 (includes EG:11124),FKBP5,GLO1,GSK3B,ITGB1,JAK2,KLF4,LGALS3BP,MAPK14,MLLT3,NOTCH1,NPM1,PARP1,PPID,PRKACA,PRKCD,PTEN,RAD21,RAF1,RELA,S100A8,S100A9,SMPD1,SOD2,STMN1,STOML2,UGCG	41
	Cellular Compromise	cell damage	7.28E-04		0.122	ADORA2A,APOE,APP,BAG5,BAK1,CLU,CTSL2,DICER1,DNAJA1,DNAJB1,EGR1,GCLC,GSK3B,IRF1 (includes EG:16362),ITPR1,MAP2K1,MAPK1,MT1E,NFE2L2,NRTN,PARK2,PARP1,PIK3C3,PIM3,POLB,PRDX6,PRKCE,PRNP,PSAP,PSMC4,RAB7A,SIAH1,SOD1,SOD2,SQSTM1,STAT3,STUB1,SYVN1,Tardbp,TXN2,VAC14,XPA	42
	Cell Cycle	arrest in G2 phase	7.54E-04			ABL1,AMACR,CCND1,CTNNB1,FLNA,GADD45A,MAP2K1,MAP2K6,MAPK14,MDM2,MSH2,PARP1,PDCD6,PMS2,POLB,PPM1A,PPP2CB,PPP2R2A,PTEN,PURA,RBCK1,RELA,SPHK2,TCP1,WEE1,XPA	26
	Cellular Development	differentiation of leukemia cell lines	7.54E-04		0.489	ABL1,BECN1,BTG2,C1QBP,CBFB,CCND1,CEBPB (includes EG:1051),CTCF (includes EG:10664),EGR1,ENO1,FLI1,HIF1A,KLF4,MAP2K1,MAPK14,MIF,NCKAP1,NOTCH1,PRKAR1A,PTPN1,RAF1,RPS3A,STAT1,STAT3,STIM1,STK39	26
	Organ Morphology	size of right ventricle	7.57E-04		0.201	HHEX,IGF2R,JUP,MAPK7,PDPK1	5
	Cardiovascular System Development and Function	size of right ventricle	7.57E-04		0.201	HHEX,IGF2R,JUP,MAPK7,PDPK1	5
	Nucleic Acid Metabolism	binding of ATP	7.61E-04		1.664	HSPBP1,MAPK1,MAPK14,NR1H2,PCNA,STIP1	6
	Small Molecule Biochemistry	binding of ATP	7.61E-04		1.664	HSPBP1,MAPK1,MAPK14,NR1H2,PCNA,STIP1	6
	Energy Production	binding of ATP	7.61E-04		1.664	HSPBP1,MAPK1,MAPK14,NR1H2,PCNA,STIP1	6
	Infectious Disease	prion disease	7.61E-04			APP,CLU,MGRN1,NFE2L2,PRNP,SOD2	6
	Neurological Disease	prion disease	7.61E-04			APP,CLU,MGRN1,NFE2L2,PRNP,SOD2	6
	Genetic Disorder	prion disease	7.61E-04			APP,CLU,MGRN1,NFE2L2,PRNP,SOD2	6
	Developmental Disorder	prion disease	7.61E-04			APP,CLU,MGRN1,NFE2L2,PRNP,SOD2	6
	Metabolic Disease	prion disease	7.61E-04			APP,CLU,MGRN1,NFE2L2,PRNP,SOD2	6
	Cell Cycle	G1 phase of tumor cell lines	7.75E-04		-0.125	BTG2,BTRC,CCND1,CCNG1,CEBPB (includes EG:1051),COPS2,COPS5,DARS,DDIT3,DUSP1,ELAVL1,ETS1,GNL3,GPS2,GSK3B,GSPT1,ILKAP,ITGB1,JAK2,KLF4,MAP3K5,MDM2,MNAT1,NFE2L2,NOTCH1,PIAS1,PRKCE,PRNP,PTEN,RAF1,RB1CC1,RCHY1,SOD2	33
	Organismal Injury and Abnormalities	cytosis	7.85E-04		1.989	ABL1,ABR,ADK,ADORA2A,APOE,APP,ATP1A1,CASP1,CTSL2,EGLN1,EGLN2,GRK5,GRN,GSK3B,HIF1A,IDE,IFNGR1,IKBKB,JAK2,LAMP1,LOC643751,MT1E,NFE2L2,NFKBIB,NR1H2,PDE4B,PRKCE,PRNP,PSAP,RAC2,RNF2,S100A9,SH2B3,SMPD1,SOD1,SOD2,STAT3,STMN1,TUBG1,VHL	40
	Cell Death	cell viability	7.98E-04		-1.020	ADNP,ADORA2A,AKT1,APOE,APP,BAG1,BNIP2,CASP1,CD47,CDK2AP1,CLNS1A,CLU,CUL3 (includes EG:26554),DPP3,EEF2,EWSR1,FN1,FOS,HSD17B10,HSPA5,JAK2,MAP2K1,MDM2,MSH2,MT1E,MVP,MX1,NUP210,P4HB,PARP1,PGRMC1,PLCG1,PPID,PRKCD,PRKDC,PRNP,PTEN,RAF1,RELA,SGPP1,SLC37A4,SLC9A1,SND1,SOD1,SOD2,SQSTM1,STAT3,STMN1,STX8,SUPT5H,TCP1,UGCG,VDAC1	53
	Cell Death	cell death of mononuclear leukocytes	8.42E-04		-0.296	ABL1,ADORA2A,AIFM1,AKT1,APOE,APP,BAK1,BCL10,CASP1,CASP7,CD47,CTNNB1,DDIT4,DICER1,EGR1,ETS1,EZR,FOS,FYN,GSK3B,IFNGR1,IKBKB,ITGB1,ITPR1,JAK3,KLF2,KLF4,MAP2K6,MAPK14,MDM2,MSH2,MT1E,NFE2L2,NFKB2,NFKBIB,PARP1,PDIA3,PDPK1,PIK3C3,PPP3CB,PRELID1,PRKCD,PRKDC,PTEN,RAC2,RELA,SATB1,SH3BP5,SMARCC1,SMPD1,STAT1,STAT3,STOML2,STUB1,SWAP70,TGFB2,TPP2,TPR,ZC3H8	59
	Protein Synthesis	homotetramerization of protein	8.87E-04			ACADL,ACADM,DECR1,DHPS,GPX3,HSD17B10,IDE,IMPDH2,PFKL,PFKP,SOD2,USP16	12
	Post-Translational Modification	homotetramerization of protein	8.87E-04			ACADL,ACADM,DECR1,DHPS,GPX3,HSD17B10,IDE,IMPDH2,PFKL,PFKP,SOD2,USP16	12
	Skeletal and Muscular Disorders	muscular atrophy	8.87E-04			DCTN1,DNM2,EGR2,GARS,LITAF,MFN2,MTMR2,PMP22,RAB7A,SMN1/SMN2,VAPB,YARS	12
	Small Molecule Biochemistry	accumulation of sphingomyelin	9.01E-04			ABCA2,NPC2 (includes EG:10577),SMPD1	3
	Molecular Transport	accumulation of sphingomyelin	9.01E-04			ABCA2,NPC2 (includes EG:10577),SMPD1	3
	Lipid Metabolism	accumulation of sphingomyelin	9.01E-04			ABCA2,NPC2 (includes EG:10577),SMPD1	3
	Cellular Function and Maintenance	autophagy of leukemia cell lines	9.01E-04			BECN1,MAP2K1,MAP2K2	3
	Cell Morphology	autophagy of leukemia cell lines	9.01E-04			BECN1,MAP2K1,MAP2K2	3
	Cell-To-Cell Signaling and Interaction	degradation of synapse	9.01E-04			APP,JAK1,STAT3	3
	DNA Replication, Recombination, and Repair	double-stranded DNA break repair of fibroblasts	9.01E-04			PARP1,PRKDC,XPA	3
	Cellular Function and Maintenance	double-stranded DNA break repair of fibroblasts	9.01E-04			PARP1,PRKDC,XPA	3
	Connective Tissue Development and Function	double-stranded DNA break repair of fibroblasts	9.01E-04			PARP1,PRKDC,XPA	3
	Cell Morphology	double-stranded DNA break repair of fibroblasts	9.01E-04			PARP1,PRKDC,XPA	3
	Organismal Injury and Abnormalities	hyperkeratosis of esophagus	9.01E-04			KEAP1,NFE2L2,PTEN	3
	Dermatological Diseases and Conditions	hyperkeratosis of esophagus	9.01E-04			KEAP1,NFE2L2,PTEN	3
	Gastrointestinal Disease	hyperkeratosis of esophagus	9.01E-04			KEAP1,NFE2L2,PTEN	3
	RNA Post-Transcriptional Modification	unwinding of mRNA	9.01E-04			EIF4A1,EIF4A2,EIF4B	3
	Cancer	uterine carcinoma	9.01E-04			BTRC,C9orf86,CTNNB1	3
	Reproductive System Disease	uterine carcinoma	9.01E-04			BTRC,C9orf86,CTNNB1	3
	Cellular Movement	cell movement of connective tissue cells	9.08E-04			ABL1,AKT1,APOE,CAPN2,CAPNS1,CCND1,CTNNB1,DNM2,EZR,FN1,FOS,IGBP1,IGF2R,IKBKB,ITGB1,ITGB1BP1,MAP2K1,MAPK1,MAPK14,MAPKAPK2,MIF,NFKB2,PRKACA,PRKAR1A,PRKCD,PTEN,RAC2,RAF1,RHOB,STAT3,STMN1,TIAM1	32
	Cell Death	cell death of tumor cells	9.32E-04		0.436	ABL1,AIFM1,ANXA2,APP,ATXN2,BAG1,CASP1,CD47,CLU,CYCS,DAPK1,DDIT3,DIABLO,ENO1,ETS1,EXOC2,FEM1B,FHL2,GADD45A,GSK3B,HIF1A,IKBKB,IRF1 (includes EG:16362),JAK2,MAPK14,MAPK7,MFGE8,NCOR2,NFE2L2,NOLC1,NOTCH1,NRP1 (includes EG:18186),PARP1,PHLDA1,PIM3,PPID,PPP2CA,PRKCD,PRKCE,PRNP,PTEN,RAF1,RELA,RHOB,RPS3A,STAT3,UGCG,VHL	48
	Cell Cycle	arrest in G2 phase of cervical cancer cell lines	9.47E-04			GADD45A,MAP2K6,PDCD6,PPP2CB,PPP2R2A,TCP1,XPA	7
	Cellular Growth and Proliferation	colony formation of fibroblasts	9.47E-04		-0.532	ABL1,DDX5,GADD45A,JUNB,JUND,RELA,TIAM1	7
	Connective Tissue Development and Function	colony formation of fibroblasts	9.47E-04		-0.532	ABL1,DDX5,GADD45A,JUNB,JUND,RELA,TIAM1	7
	Infectious Disease	viral entry by Influenza virus	9.47E-04			ARCN1,ATP6V0C,ATP6V1B2,CD81,COPG,GSK3B,RAB11B	7
	Cell Cycle	cell cycle progression of tumor cell lines	9.67E-04		0.730	ABL1,BANP,C10orf46,CCND1,CCNG1,CEBPB (includes EG:1051),DIABLO,DNAJB4,DUSP1,EGR1,HERC2,HIF1A,MAPK14,MDM2,MIF,NEDD9,NOTCH1,NPM1,PARK2,PCM1,PCNA,POLD4,PRKCD,PRKCH,PRPF4,PTEN,RAF1,RARB,RELA,SMARCB1,STAT3,TCP1,VHL,XBP1 (includes EG:140614),YWHAE	35
	Protein Synthesis	homo-oligomerization of protein	9.73E-04			ACAT1,AK3,BCL10,C10orf2,CPT1A,CUTA,EHD4,IVD,KCTD13,LONP1,NPM1,SHARPIN,SOD2,SPAST,ST13,STOM,TAF10 (includes EG:216185),TSC2,VCP,VWF	20
	Cell Death	apoptosis of T lymphocytes	9.85E-04		-0.240	ABL1,ADORA2A,AKT1,APOE,BAK1,BCL10,CASP1,CASP7,CD47,CTNNB1,DICER1,EGR1,ETS1,EZR,FOS,FYN,GSK3B,IFNGR1,IKBKB,JAK3,KLF2,MAP2K6,MDM2,MT1E,NFE2L2,PARP1,PDIA3,PDPK1,PPP3CB,PRELID1,PRKDC,PTEN,RAC2,SATB1,SMARCC1,STAT1,STAT3,STOML2,STUB1,TGFB2,TPP2,TPR,ZC3H8	43
	Cell Cycle	entry into interphase	9.98E-04		-0.252	ABL1,AKT1,APP,ARAF,CCND1,CEBPB (includes EG:1051),DMTF1,EGR1,FN1,FOS,GTF2I,ID2,ILKAP,ITGB1,JUNB,KLF4,NPM1,PLCG1,POLR2A,PRKCD,PSAP,PTOV1,RAF1,SMARCB1,SOD2,USP8,WEE1	27
	Cell Cycle	M phase	1.04E-03		-0.592	ACTN4,AKAP9,ANAPC4,ANAPC5,APP,ARL3,BECN1,CAP1,CAPN2,CCNG1,CENPB,CETN2,CUL3 (includes EG:26554),DCTN1,DCTN3,EGR1,EIF3E,GADD45A,GNAI3,GOLGA2,ITGB1,IVNS1ABP,MAP2K1,NME1 (includes EG:18102),PFN1,PIK3C3,POLB,RAB11A,RALA,RHOB,SEPT9,SIAH1,SSRP1,VPS4A	34
	Cellular Assembly and Organization	function of mitochondria	1.06E-03		1.241	APP,CD47,EGLN2,HERPUD1,MFN2,PARK2,PARK7,PINK1,PNPT1,PPIF,PRKCD,SOD2,SURF1	13
	Cellular Function and Maintenance	function of mitochondria	1.06E-03		1.241	APP,CD47,EGLN2,HERPUD1,MFN2,PARK2,PARK7,PINK1,PNPT1,PPIF,PRKCD,SOD2,SURF1	13
	Cell Death	cell death of cerebral cortex cells	1.09E-03		-0.006	ADNP,ADORA2A,APOE,APP,BAK1,CAPNS1,CLU,CYCS,DAPK1,DDIT3,EGLN2,GCLC,Gm4617/Ptma,GSK3B,HDAC3,HSPA5,HSPD1,JUNB,MAPK14,NAE1,NFE2L2,NGFRAP1,P4HB,PARK7,PRNP,RELA,TCP1,TSC2,UHRF2,VAPA,VAPB,YWHAB	32
	Molecular Transport	quantity of heavy metal	1.11E-03		0.586	AP3B1,AP3D1,APP,ARF1,EIF2AK1,HFE,HLA-C,HMOX2,JUND,MT1E,NEDD9,NME1 (includes EG:18102),PRNP,SOD1,VHL	15
	Molecular Transport	export of molecule	1.11E-03			ABCG1,ANXA6,EGR2,EIF5A,GSK3B,HHEX,KHDRBS1,NCBP1,NUDT4,NUP98,PHAX,RAE1,SMG1,SMG7,THOC2,THOC5,XPO1,XPO7,YWHAE	19
	Gastrointestinal Disease	hepatic steatosis of liver	1.11E-03			ACADL,ACADM,ACADVL,ATXN2,BAG3,DECR1,EBF1,HADHA,HSD17B4,LPIN1,PEX13,PHYH,PITPNA,PNPLA2,POR,SOD1,SOD2,TXNIP,VHL,XPA	20
	Hepatic System Disease	hepatic steatosis of liver	1.11E-03			ACADL,ACADM,ACADVL,ATXN2,BAG3,DECR1,EBF1,HADHA,HSD17B4,LPIN1,PEX13,PHYH,PITPNA,PNPLA2,POR,SOD1,SOD2,TXNIP,VHL,XPA	20
	Cellular Assembly and Organization	formation of cellular membrane	1.11E-03			DNM2,PEX16,PEX19,TMPO	4
	Dermatological Diseases and Conditions	atopic dermatitis	1.12E-03			ACADVL,AHCY,AKT1,ARCN1,CAPZB,CBR1,CTSL2,DDX41,DUSP1,EIF3E,ENO1,FKBP8,FLNA,FLOT1,FYN,GADD45A,GRSF1,GSTO1,HLA-C,HN1,HSF2,IDE,JUNB,JUP,LGMN,MX1,OPTN,PDE4B,PER1,PHF1,PITPNB,PPP3CA,PPP3CB,PSAP,RAB11B,S100A8,S100A9,SBDS,SMPD1,STAT1,TPI1,VCP,VDAC2,XRCC6,ZFP36	45
	Genetic Disorder	atopic dermatitis	1.12E-03			ACADVL,AHCY,AKT1,ARCN1,CAPZB,CBR1,CTSL2,DDX41,DUSP1,EIF3E,ENO1,FKBP8,FLNA,FLOT1,FYN,GADD45A,GRSF1,GSTO1,HLA-C,HN1,HSF2,IDE,JUNB,JUP,LGMN,MX1,OPTN,PDE4B,PER1,PHF1,PITPNB,PPP3CA,PPP3CB,PSAP,RAB11B,S100A8,S100A9,SBDS,SMPD1,STAT1,TPI1,VCP,VDAC2,XRCC6,ZFP36	45
	Immunological Disease	atopic dermatitis	1.12E-03			ACADVL,AHCY,AKT1,ARCN1,CAPZB,CBR1,CTSL2,DDX41,DUSP1,EIF3E,ENO1,FKBP8,FLNA,FLOT1,FYN,GADD45A,GRSF1,GSTO1,HLA-C,HN1,HSF2,IDE,JUNB,JUP,LGMN,MX1,OPTN,PDE4B,PER1,PHF1,PITPNB,PPP3CA,PPP3CB,PSAP,RAB11B,S100A8,S100A9,SBDS,SMPD1,STAT1,TPI1,VCP,VDAC2,XRCC6,ZFP36	45
	Inflammatory Disease	atopic dermatitis	1.12E-03			ACADVL,AHCY,AKT1,ARCN1,CAPZB,CBR1,CTSL2,DDX41,DUSP1,EIF3E,ENO1,FKBP8,FLNA,FLOT1,FYN,GADD45A,GRSF1,GSTO1,HLA-C,HN1,HSF2,IDE,JUNB,JUP,LGMN,MX1,OPTN,PDE4B,PER1,PHF1,PITPNB,PPP3CA,PPP3CB,PSAP,RAB11B,S100A8,S100A9,SBDS,SMPD1,STAT1,TPI1,VCP,VDAC2,XRCC6,ZFP36	45
	Cell Death	cell death of lymphocytes	1.13E-03		-0.073	ABL1,ADORA2A,AIFM1,AKT1,APOE,BAK1,BCL10,CASP1,CASP7,CD47,CTNNB1,DDIT4,DICER1,EGR1,ETS1,EZR,FOS,FYN,GSK3B,IFNGR1,IKBKB,ITGB1,ITPR1,JAK3,KLF2,MAP2K6,MAPK14,MDM2,MSH2,MT1E,NFE2L2,NFKB2,NFKBIB,PARP1,PDIA3,PDPK1,PIK3C3,PPP3CB,PRELID1,PRKCD,PRKDC,PTEN,RAC2,RELA,SATB1,SH3BP5,SMARCC1,SMPD1,STAT1,STAT3,STOML2,STUB1,SWAP70,TGFB2,TPP2,TPR,ZC3H8	57
	Small Molecule Biochemistry	binding of lipid	1.18E-03		0.512	AKT1,ANXA2,AP2M1,APOE,APP,CD1D,CPT1A,DNAJA1,DNAJB1,FKBP5,FN1,PSAP,PTPN1,SERBP1,STIP1,STMN1	16
	Lipid Metabolism	binding of lipid	1.18E-03		0.512	AKT1,ANXA2,AP2M1,APOE,APP,CD1D,CPT1A,DNAJA1,DNAJB1,FKBP5,FN1,PSAP,PTPN1,SERBP1,STIP1,STMN1	16
	Tissue Morphology	morphology of embryonic tissue	1.19E-03			ABL1,ADAM17,ADNP,AES,APEX1,Aph1a,ATP6V0C,BMPR2,CAPNS1,CHD8,COPS5,CTNNB1,CUL3 (includes EG:26554),CXXC1,DAB2,DAD1 (includes EG:13135),DAG1,DHX9,DICER1,DNMT1,DVL1,ECE1,EGR2,EP400,EXT2,FKBP8,FN1,GATAD2A,GCLC,HHEX,HIF1A,ID2,IKBKB,ITGB1,JUP,KLF2,KLF6,LMO4,LOC643751,MAPK1,MAPK7,MAPK8IP3,MDM2,MFN2,MNAT1,NBN,NFE2L1,NFIA,NOTCH1,NPM1,NR1H2,PAM,PDPK1,PELO,PHC2,PIK3C3,PLOD3,POR,PPP2CA,PPP3R1,PRKACA,PRKACB,PR…	86
	Cell Death	apoptosis of intestinal cell lines	1.20E-03		-0.800	AKT1,BAK1,BIRC2,DIABLO,HSPD1,MAP2K1,PPP2CA,RAF1,RRAS2	9
	Cellular Function and Maintenance	cytostasis	1.22E-03		-0.737	ABL1,ADK,ADORA2A,ANP32A,BMPR2,CCND1,CDK2AP1,CEBPB (includes EG:1051),CLU,CTNNB1,EGR1,ETS1,GPI,HBP1,ID2,ING4,IRF1 (includes EG:16362),ITGB1,JAK2,KLF6,LTBP1,MAP2K6,MAPK14,MDM2,METAP2,MIF,NME1 (includes EG:18102),NOTCH1,PDPK1,PER1,PRKAR1A,PRMT1,PTEN,RAF1,RARB,RCHY1,RNF111,RXRB,SAFB,SMAD2,STAT1,TAF9,TSC2,USP7	44
	Neurological Disease	demyelination	1.22E-03		1.362	APP,CLU,DAG1,DICER1,EIF2B1,EIF2B2,EIF2B4,FLOT2,IKBKB,LPIN1,MGRN1,NDUFV1,NFE2L2,PEX13,PITPNA,PMP22,PRNP,PSAP,SOD2,STMN1,TFAM,TPP1 (includes EG:1200)	22
	Protein Synthesis	hetero-oligomerization of protein	1.23E-03			BCL10,BIRC2,CAB39,CTNNA1,CTNNB1,IDE,JUP,KCTD13,MAP2K1,PRKCSH,SEPT9,SQSTM1,STXBP3,TSC2,UQCRB,VHL,YWHAB	17
	Nucleic Acid Metabolism	hydrolysis of nucleotide	1.25E-03			ABCD3,ATP1A1,BAG1,CHADL,EIF2AK1,EIF5,ENTPD6,GNAI3,GNB1,MAPK1,NME1 (includes EG:18102),NT5E,NUDT9,PDE2A,RAB7A,RAC2,RANBP1,RASA1,RRAS2,STMN1,XPO1	21
	Small Molecule Biochemistry	hydrolysis of nucleotide	1.25E-03			ABCD3,ATP1A1,BAG1,CHADL,EIF2AK1,EIF5,ENTPD6,GNAI3,GNB1,MAPK1,NME1 (includes EG:18102),NT5E,NUDT9,PDE2A,RAB7A,RAC2,RANBP1,RASA1,RRAS2,STMN1,XPO1	21
	DNA Replication, Recombination, and Repair	hydrolysis of nucleotide	1.25E-03			ABCD3,ATP1A1,BAG1,CHADL,EIF2AK1,EIF5,ENTPD6,GNAI3,GNB1,MAPK1,NME1 (includes EG:18102),NT5E,NUDT9,PDE2A,RAB7A,RAC2,RANBP1,RASA1,RRAS2,STMN1,XPO1	21
	RNA Post-Transcriptional Modification	splicing of RNA	1.28E-03		-0.671	CDC40 (includes EG:361859),CDC5L,CLK1,CRNKL1,DDX20,DDX47,EFTUD2,FASTK,FUS,HNRNPF,HNRNPH1,IVNS1ABP,NPM1,PHF5A,PLRG1,PRPF19,PTBP1,RBM17,SF3B1,SMN1/SMN2,SMNDC1,SRRM1,TXNL4A,WBP11	24
	Cellular Compromise	dysfunction of mitochondria	1.32E-03		0.387	ADORA2A,APP,BAK1,BTG2,HSPA5,PARP1,PINK1,PPID,SDHA (includes EG:157074),SDHB	10
	Cell Cycle	entry into S phase of fibroblast cell lines	1.34E-03		0.327	ABL1,ARAF,CCND1,DMTF1,FOS,GTF2I,RAF1,SMARCB1	8
	Connective Tissue Development and Function	entry into S phase of fibroblast cell lines	1.34E-03		0.327	ABL1,ARAF,CCND1,DMTF1,FOS,GTF2I,RAF1,SMARCB1	8
	Small Molecule Biochemistry	phosphorylation of lipid	1.34E-03			CERK,DGKZ,PI4KA,PI4KB,PIK3C3,PITPNA,RAB5A,SMG1	8
	Lipid Metabolism	phosphorylation of lipid	1.34E-03			CERK,DGKZ,PI4KA,PI4KB,PIK3C3,PITPNA,RAB5A,SMG1	8
	DNA Replication, Recombination, and Repair	damage of chromosomes	1.34E-03			APEX1,COPS5,MDM2,MSH2,MUS81,NBN,NPM1,PARP1,POLB,RECQL,SIRT6,SOD1	12
	Cellular Compromise	damage of chromosomes	1.34E-03			APEX1,COPS5,MDM2,MSH2,MUS81,NBN,NPM1,PARP1,POLB,RECQL,SIRT6,SOD1	12
	Molecular Transport	transport of mRNA	1.34E-03			EIF5A,FUS,HHEX,KHDRBS1,NCBP1,NUP98,RAE1,SMG1,SMG7,THOC2,THOC5,XPO1	12
	RNA Trafficking	transport of mRNA	1.34E-03			EIF5A,FUS,HHEX,KHDRBS1,NCBP1,NUP98,RAE1,SMG1,SMG7,THOC2,THOC5,XPO1	12
	Skeletal and Muscular Disorders	hypertrophy of muscle cells	1.36E-03		1.546	AKT1,CABIN1,DICER1,DUSP1,DYRK1A,FHL2,GLRX3,GSK3B,HDAC5,IKBKB,JAK2,MAP2K1,MAP2K6,MAP3K5,MAPK14,MAPK7,MDM2,PPP3CA,PPP3R1,PRKCD,PRKCE,PTEN,RAB1A,SLC9A1,STAT3	25
	Developmental Disorder	hypertrophy of muscle cells	1.36E-03		1.546	AKT1,CABIN1,DICER1,DUSP1,DYRK1A,FHL2,GLRX3,GSK3B,HDAC5,IKBKB,JAK2,MAP2K1,MAP2K6,MAP3K5,MAPK14,MAPK7,MDM2,PPP3CA,PPP3R1,PRKCD,PRKCE,PTEN,RAB1A,SLC9A1,STAT3	25
	Gene Expression	induction of RNA	1.36E-03		-0.616	AZI2,FOS,GTF2B,MAP2K1,MAP2K6,PDE2A,PIAS1,RAF1,RELA,STAT1,STAT3	11
	Skeletal and Muscular Disorders	hypertrophy of cardiomyocytes	1.37E-03		1.705	CABIN1,DICER1,DUSP1,DYRK1A,FHL2,GLRX3,GSK3B,HDAC5,IKBKB,MAP2K1,MAP2K6,MAP3K5,MAPK14,MAPK7,MDM2,PPP3CA,PRKCD,PRKCE,PTEN,RAB1A,SLC9A1,STAT3	22
	Developmental Disorder	hypertrophy of cardiomyocytes	1.37E-03		1.705	CABIN1,DICER1,DUSP1,DYRK1A,FHL2,GLRX3,GSK3B,HDAC5,IKBKB,MAP2K1,MAP2K6,MAP3K5,MAPK14,MAPK7,MDM2,PPP3CA,PRKCD,PRKCE,PTEN,RAB1A,SLC9A1,STAT3	22
	Cardiovascular Disease	hypertrophy of cardiomyocytes	1.37E-03		1.705	CABIN1,DICER1,DUSP1,DYRK1A,FHL2,GLRX3,GSK3B,HDAC5,IKBKB,MAP2K1,MAP2K6,MAP3K5,MAPK14,MAPK7,MDM2,PPP3CA,PRKCD,PRKCE,PTEN,RAB1A,SLC9A1,STAT3	22
	Cell Death	cell death of peritoneal macrophages	1.38E-03		-0.066	ABCG1,CASP1,CEBPB (includes EG:1051),DDIT3,IRF1 (includes EG:16362),NFE2L2,PLA2G6	7
	Cell Death	cell viability of cervical cancer cell lines	1.38E-03		-1.121	BAG1,BNIP2,CASP1,EWSR1,NUP210,SOD2,TCP1	7
	Cellular Assembly and Organization	nucleation of microtubules	1.38E-03			AKAP9,CLASP2,DCTN1,NDE1 (includes EG:54820),NDEL1,TUBG1,TUBGCP5	7
	Cellular Function and Maintenance	nucleation of microtubules	1.38E-03			AKAP9,CLASP2,DCTN1,NDE1 (includes EG:54820),NDEL1,TUBG1,TUBGCP5	7
	Cell Morphology	abnormal morphology of hepatocytes	1.38E-03			ABL1,ENTPD5,GSK3B,HADHA,HHEX,IKBKB,MAN2B1,MT1E,PITPNA,PSAP,RAF1,RB1CC1,RELA,SCP2,SMAD2,SOD2	16
	Hepatic System Development and Function	abnormal morphology of hepatocytes	1.38E-03			ABL1,ENTPD5,GSK3B,HADHA,HHEX,IKBKB,MAN2B1,MT1E,PITPNA,PSAP,RAF1,RB1CC1,RELA,SCP2,SMAD2,SOD2	16
	Cancer	tumorigenesis of skin	1.38E-03		0.170	CCND1,CD1D,CEBPB (includes EG:1051),CTNNB1,CTSL2,FOS,NOTCH1,ODC1,PARP1,PRKCD,PRKCE,PRKCH,PTEN,RAF1,RHOB,XPA	16
	Dermatological Diseases and Conditions	tumorigenesis of skin	1.38E-03		0.170	CCND1,CD1D,CEBPB (includes EG:1051),CTNNB1,CTSL2,FOS,NOTCH1,ODC1,PARP1,PRKCD,PRKCE,PRKCH,PTEN,RAF1,RHOB,XPA	16
	Cellular Function and Maintenance	autophagy of breast cancer cell lines	1.39E-03			ATF4,BECN1,MAP1LC3B,NFE2L2,PIK3C3	5
	Cell Morphology	autophagy of breast cancer cell lines	1.39E-03			ATF4,BECN1,MAP1LC3B,NFE2L2,PIK3C3	5
	Cellular Function and Maintenance	autophagy of kidney cell lines	1.39E-03			BECN1,GSK3B,MAPK14,RPS6KB1,ULK1	5
	Cell Morphology	autophagy of kidney cell lines	1.39E-03			BECN1,GSK3B,MAPK14,RPS6KB1,ULK1	5
	Renal and Urological System Development and Function	autophagy of kidney cell lines	1.39E-03			BECN1,GSK3B,MAPK14,RPS6KB1,ULK1	5
	Hematological Disease	hypoglycemia	1.41E-03			ABCG1,ACADL,ACADVL,BAG3,CEBPB (includes EG:1051),CPT1A,ENTPD5,GLUD1,HADHA,INPPL1,MARK2,MARK3,PITPNA,PNPLA2,PPP3CA,SIRT6,SLC37A4,SMARCB1,TSC2,TXNIP,XPA	21
	Metabolic Disease	hypoglycemia	1.41E-03			ABCG1,ACADL,ACADVL,BAG3,CEBPB (includes EG:1051),CPT1A,ENTPD5,GLUD1,HADHA,INPPL1,MARK2,MARK3,PITPNA,PNPLA2,PPP3CA,SIRT6,SLC37A4,SMARCB1,TSC2,TXNIP,XPA	21
	Endocrine System Disorders	hypoglycemia	1.41E-03			ABCG1,ACADL,ACADVL,BAG3,CEBPB (includes EG:1051),CPT1A,ENTPD5,GLUD1,HADHA,INPPL1,MARK2,MARK3,PITPNA,PNPLA2,PPP3CA,SIRT6,SLC37A4,SMARCB1,TSC2,TXNIP,XPA	21
	Organismal Development	size of body	1.55E-03			ABL1,ADAM17,AFG3L2,AKT1,APP,ARAF,ATF4,ATXN2,BCLAF1,CCND1,CD81,CHD7,COPS5,CTBP1,DIABLO,DMTF1,DNAJC3,DNMT3A,DYRK1A,EBF1,EGR2,EHD4,FKBP8,FOS,FYN,GLG1 (includes EG:20340),GTF2IRD1,HDAC3,ID2,IGF2R,ITGB1BP1,KLF6,LGMN,M6PR,MAP3K4,MAPK1,MLL5,NAB1,NFIA,NFKB2,PEX11B,PIAS1,PIM3,POMGNT1,PRKCE,PRKRA,PSAP,RELA,RNF2,RPS6KB1,RSC1A1,SAFB,SATB1,Scd2,SIAH1,SIRT6,SLC25A25,SLC30A5,SMARCB1,SNX1,SOD1,SOD2,SPTBN1,STAT1,…	74
	Cellular Growth and Proliferation	growth of fibroblasts	1.59E-03		0.641	ABL1,CCND1,DUSP1,EP400,ETS1,GADD45A,HIF1A,JUND,LOC643751,MAP2K6,MDM2,MIF,NPM1,SAFB,SMARCB1,STAT1,STAT3,TACC1,TNK2,TPR,TSC2	21
	Connective Tissue Development and Function	growth of fibroblasts	1.59E-03		0.641	ABL1,CCND1,DUSP1,EP400,ETS1,GADD45A,HIF1A,JUND,LOC643751,MAP2K6,MDM2,MIF,NPM1,SAFB,SMARCB1,STAT1,STAT3,TACC1,TNK2,TPR,TSC2	21
	Cellular Development	growth of fibroblasts	1.59E-03		0.641	ABL1,CCND1,DUSP1,EP400,ETS1,GADD45A,HIF1A,JUND,LOC643751,MAP2K6,MDM2,MIF,NPM1,SAFB,SMARCB1,STAT1,STAT3,TACC1,TNK2,TPR,TSC2	21
	Cell Death	cell death of T lymphocytes	1.63E-03		0.046	ABL1,ADORA2A,AIFM1,AKT1,APOE,BAK1,BCL10,CASP1,CASP7,CD47,CTNNB1,DDIT4,DICER1,EGR1,ETS1,EZR,FOS,FYN,GSK3B,IFNGR1,IKBKB,JAK3,KLF2,MAP2K6,MAPK14,MDM2,MT1E,NFE2L2,PARP1,PDIA3,PDPK1,PIK3C3,PPP3CB,PRELID1,PRKDC,PTEN,RAC2,SATB1,SMARCC1,STAT1,STAT3,STOML2,STUB1,TGFB2,TPP2,TPR,ZC3H8	47
	Dermatological Diseases and Conditions	psoriasis	1.66E-03			ADAM17,ALDH3A2,AMD1,ANP32A,ANXA2,APOE,ARHGDIA,ARHGDIB,ATP2A2,ATP6V0D1,C1QBP,CBFB,CBX3,CCND1,CCT5,CD47,CEBPB (includes EG:1051),CTNNB1,CTSL2,CYCS,DTX2,DUSP1,EGR1,EIF2S2,EIF5,EIF5A,ETF1,FN1,FOS,GARS,GOT1,GOT2,H2AFY,HIF1A,HLA-C,HPSE,HSPA5,IER2,IFITM1,IFNGR1,IFNGR2,JUNB,JUND,JUP,LGALS3BP,MAPK6,METAP2,MIF,MX1,NAB1,NAMPT,NRP1 (includes EG:18186),ODC1,P4HB,PCNA,PEX19,PGD,PKN1,POR,PPIF,PPP2CA,PPP3CA,PPP3…	89
	Genetic Disorder	psoriasis	1.66E-03			ADAM17,ALDH3A2,AMD1,ANP32A,ANXA2,APOE,ARHGDIA,ARHGDIB,ATP2A2,ATP6V0D1,C1QBP,CBFB,CBX3,CCND1,CCT5,CD47,CEBPB (includes EG:1051),CTNNB1,CTSL2,CYCS,DTX2,DUSP1,EGR1,EIF2S2,EIF5,EIF5A,ETF1,FN1,FOS,GARS,GOT1,GOT2,H2AFY,HIF1A,HLA-C,HPSE,HSPA5,IER2,IFITM1,IFNGR1,IFNGR2,JUNB,JUND,JUP,LGALS3BP,MAPK6,METAP2,MIF,MX1,NAB1,NAMPT,NRP1 (includes EG:18186),ODC1,P4HB,PCNA,PEX19,PGD,PKN1,POR,PPIF,PPP2CA,PPP3CA,PPP3…	89
	Neurological Disease	demyelinating peripheral neuropathy	1.68E-03			DNM2,EGR2,GARS,LITAF,MFN2,MTMR2,PMP22,RAB7A,SURF1,YARS	10
	Genetic Disorder	demyelinating peripheral neuropathy	1.68E-03			DNM2,EGR2,GARS,LITAF,MFN2,MTMR2,PMP22,RAB7A,SURF1,YARS	10
	Molecular Transport	nuclear export of mRNA	1.68E-03			EIF5A,HHEX,NCBP1,NUP98,RAE1,SMG1,SMG7,THOC2,THOC5,XPO1	10
	RNA Trafficking	nuclear export of mRNA	1.68E-03			EIF5A,HHEX,NCBP1,NUP98,RAE1,SMG1,SMG7,THOC2,THOC5,XPO1	10
	Cancer	hematological neoplasia	1.68E-03		-0.443	ABL1,ADORA2A,AKT1,AMACR,ANXA11,ANXA2,ANXA6,APBA3,BAK1,BCL10,BCLAF1,BECN1,BTG1,BTG2,CASP7,CBFB,CCND1,CCNH,CEBPB (includes EG:1051),CLK1,CPT1A,CTBP1,CTNNB1,CUL1,DHX16,DIABLO,DICER1,DMTF1,DNMT1,DNMT3A,EED,EGR1,EIF2AK1,ETS1,FLI1,FN1,FNTA,FUS,FYN,GADD45A,GMPS,GSK3B,GTF2B,GTF2I,HAT1,HDAC3,HDAC5,HIF1A,HSPD1,ID2,IFNGR1,IMPDH1,IMPDH2,IRF1 (includes EG:16362),ITGB1,JAK1,JAK2,JAK3,LAMP1,MCM3AP,MDM2,MKL1,MSH…	114
	Hematological Disease	hematological neoplasia	1.68E-03		-0.443	ABL1,ADORA2A,AKT1,AMACR,ANXA11,ANXA2,ANXA6,APBA3,BAK1,BCL10,BCLAF1,BECN1,BTG1,BTG2,CASP7,CBFB,CCND1,CCNH,CEBPB (includes EG:1051),CLK1,CPT1A,CTBP1,CTNNB1,CUL1,DHX16,DIABLO,DICER1,DMTF1,DNMT1,DNMT3A,EED,EGR1,EIF2AK1,ETS1,FLI1,FN1,FNTA,FUS,FYN,GADD45A,GMPS,GSK3B,GTF2B,GTF2I,HAT1,HDAC3,HDAC5,HIF1A,HSPD1,ID2,IFNGR1,IMPDH1,IMPDH2,IRF1 (includes EG:16362),ITGB1,JAK1,JAK2,JAK3,LAMP1,MCM3AP,MDM2,MKL1,MSH…	114
	Neurological Disease	peripheral neuropathy	1.70E-03			DNM2,EGR2,GARS,HIF1A,LITAF,MFN2,MTMR2,PMP22,RAB7A,SEPT9,SPTLC1,SURF1,TFAM,YARS	14
	Cellular Growth and Proliferation	arrest in proliferation of cells	1.80E-03			COPS2,MAPK1,MAPK14,MAPK3,NOTCH1,PTEN,RAF1,TPP2	8
	Embryonic Development	development of blastocyst	1.80E-03			CAPN2,CDK11A/CDK11B,COPS2,CTNNA1,DAD1 (includes EG:13135),EED,MAPK1,MBD3 (includes EG:17192),MFN2,NBN,PFN1,PSMC4,SBDS,SMAD2,SMARCB1	15
	Organismal Development	development of blastocyst	1.80E-03			CAPN2,CDK11A/CDK11B,COPS2,CTNNA1,DAD1 (includes EG:13135),EED,MAPK1,MBD3 (includes EG:17192),MFN2,NBN,PFN1,PSMC4,SBDS,SMAD2,SMARCB1	15
	Connective Tissue Development and Function	morphology of fibroblast cell lines	1.80E-03			ABL1,AMD1,CCND1,CEBPB (includes EG:1051),ENPP1,FN1,FYN,HBP1,JUNB,LOC643751,PRKCD,PRKCE,PTBP1,RRAS2,TNK2	15
	Cell Morphology	morphology of fibroblast cell lines	1.80E-03			ABL1,AMD1,CCND1,CEBPB (includes EG:1051),ENPP1,FN1,FYN,HBP1,JUNB,LOC643751,PRKCD,PRKCE,PTBP1,RRAS2,TNK2	15
	Cellular Growth and Proliferation	proliferation of liver cells	1.83E-03		1.431	AKT1,CCND1,CEBPB (includes EG:1051),CTNNB1,DICER1,ENTPD5,FOS,GSK3B,IFNGR1,IKBKB,JUND,MAPK1,MT1E,NFE2L2,ODC1,PIK3IP1,RAF1,RPS6KB1,SLC20A1,SMAD2,SMARCB1,SPTBN1,STAT1,STK3,TOB1,XBP1 (includes EG:140614),XPA	27
	Hepatic System Development and Function	proliferation of liver cells	1.83E-03		1.431	AKT1,CCND1,CEBPB (includes EG:1051),CTNNB1,DICER1,ENTPD5,FOS,GSK3B,IFNGR1,IKBKB,JUND,MAPK1,MT1E,NFE2L2,ODC1,PIK3IP1,RAF1,RPS6KB1,SLC20A1,SMAD2,SMARCB1,SPTBN1,STAT1,STK3,TOB1,XBP1 (includes EG:140614),XPA	27
	DNA Replication, Recombination, and Repair	DNA replication	1.83E-03		0.644	AKT1,APP,BECN1,C10orf2,CACYBP,CDK2AP1,CLU,CUL1,DDB1,FBL,FYN,GADD45G,ING4,INPPL1,KCTD13,LOC643751,MAPK1,MCM3AP,NAE1,NBN,NOL8,NPM1,NUP98,OBFC1,PARP1,PCM1,PCNA,POLB,POLD2,POLD4,PRKRA,PURA,SIN3A,SMARCB1,TBRG1,TFAM,TMEM9,TMPO,TSPYL1,WRNIP1	40
	Cellular Assembly and Organization	morphogenesis of neurites	1.86E-03		1.816	ADORA2A,APP,ATXN10,ATXN2,BTG2,CLU,DVL1,GAS7,GSK3B,ITGB1,KLF7,MAP2K1,NCDN,NDEL1,NRTN,PDIA3,PIAS2,PRMT1,PTEN,RAB11A,RYK,UBE4B,ULK1,VAPA,YWHAH	25
	Nervous System Development and Function	morphogenesis of neurites	1.86E-03		1.816	ADORA2A,APP,ATXN10,ATXN2,BTG2,CLU,DVL1,GAS7,GSK3B,ITGB1,KLF7,MAP2K1,NCDN,NDEL1,NRTN,PDIA3,PIAS2,PRMT1,PTEN,RAB11A,RYK,UBE4B,ULK1,VAPA,YWHAH	25
	Tissue Development	morphogenesis of neurites	1.86E-03		1.816	ADORA2A,APP,ATXN10,ATXN2,BTG2,CLU,DVL1,GAS7,GSK3B,ITGB1,KLF7,MAP2K1,NCDN,NDEL1,NRTN,PDIA3,PIAS2,PRMT1,PTEN,RAB11A,RYK,UBE4B,ULK1,VAPA,YWHAH	25
	Cellular Growth and Proliferation	colony formation of fibroblast cell lines	1.87E-03		0.833	CCND1,CLTC,CNOT7,CTCF (includes EG:10664),EWSR1,FLI1,KHDRBS1,MAP2K1,NPM1,PIK3C3,PRCC,PTEN,PTPN1,RHOB,TFG,TSC2	16
	Connective Tissue Development and Function	colony formation of fibroblast cell lines	1.87E-03		0.833	CCND1,CLTC,CNOT7,CTCF (includes EG:10664),EWSR1,FLI1,KHDRBS1,MAP2K1,NPM1,PIK3C3,PRCC,PTEN,PTPN1,RHOB,TFG,TSC2	16
	Tissue Development	assembly of extracellular matrix	1.87E-03			AKT1,CTNNB1,FN1,FYN,ITGB1,UGCG	6
	Skeletal and Muscular Disorders	hypertrophy of skeletal muscle	1.87E-03		0.505	AKT1,DAG1,GSK3B,INPPL1,PPP3CA,PPP3CB	6
	Developmental Disorder	hypertrophy of skeletal muscle	1.87E-03		0.505	AKT1,DAG1,GSK3B,INPPL1,PPP3CA,PPP3CB	6
	Cell Cycle	mitosis of tumor cell lines	1.90E-03		-0.773	DCTN1,EIF3E,EWSR1,FLI1,GNAI3,GRN,MAPK14,MAPK7,NAE1,PRPF4,RAD21,SACM1L,SIAH1,TCP1,UBE2S,WEE1,YWHAE	17
	Tissue Morphology	abnormal morphology of epiblast	1.94E-03			APEX1,BMPR2,DAB2,PIK3C3,RNF2,SMAD2,TAF10 (includes EG:216185)	7
	Cell Cycle	arrest in G1 phase of fibroblasts	1.94E-03			ABL1,CCND1,MAP3K5,MAPK1,MAPK3,PRKDC,TPP2	7
	Connective Tissue Development and Function	arrest in G1 phase of fibroblasts	1.94E-03			ABL1,CCND1,MAP3K5,MAPK1,MAPK3,PRKDC,TPP2	7
	Cell Cycle	arrest in interphase of kidney cell lines	1.94E-03			CCND1,MAPK14,MLL5,NBN,PPM1A,TCF4,TXNIP	7
	Neurological Disease	familial amyotrophic lateral sclerosis	1.94E-03			CLU,DCTN1,FUS,PRNP,SOD1,SOD2,VAPB	7
	Genetic Disorder	familial amyotrophic lateral sclerosis	1.94E-03			CLU,DCTN1,FUS,PRNP,SOD1,SOD2,VAPB	7
	Tissue Development	formation of extracellular matrix	1.94E-03			AKT1,APOE,CTNNB1,FN1,FYN,ITGB1,UGCG	7
	RNA Damage and Repair	nonsense-mediated mRNA decay	1.94E-03			EIF3E,GSPT1,NCBP1,RNPS1,SMG1,SMG7,UPF3B	7
	Neurological Disease	Charcot-Marie-Tooth disease	2.03E-03			DNM2,EGR2,GARS,LITAF,MFN2,MTMR2,PMP22,RAB7A,YARS	9
	Skeletal and Muscular Disorders	Charcot-Marie-Tooth disease	2.03E-03			DNM2,EGR2,GARS,LITAF,MFN2,MTMR2,PMP22,RAB7A,YARS	9
	Genetic Disorder	Charcot-Marie-Tooth disease	2.03E-03			DNM2,EGR2,GARS,LITAF,MFN2,MTMR2,PMP22,RAB7A,YARS	9
	Cell Death	cell death of kidney cell lines	2.05E-03		0.242	AKT1,APP,BCL10,BECN1,BIRC2,CASP1,CASP7,CCBL1,CTNNB1,CYCS,DAP3,DDIT3,EMP1,FOS,GSK3B,GSTM5,HSPA5,IRF1 (includes EG:16362),ITGB1,ITPR1,MAP2K6,MAP3K5,NAMPT,NDEL1,PIAS1,PMP22,PPID,PPM1A,PPP3R1,PRMT2,RAD21,RAF1,SIAH1,SOD2,STUB1,SYVN1,TCF4,TMEM123 (includes EG:114908),TRIM27,TRIM39,VDAC1,ZMYND11	42
	Neurological Disease	neurodegenerative disorder	2.05E-03			ABCA2,ACLY,AIFM1,ANP32A,APOE,APP,ATP5A1,BECN1,C20orf7,CASP1,CASP7,CCT5,CD68,CLU,CNP,CXCL16,DDIT3,DHX9,DICER1,DYRK1A,EEF2,EIF2B1,EIF2B2,EIF2B4,EPRS,FEM1A,FLOT2,GGA1 (includes EG:106039),GGA3,GLRX,GRN,GSK3B,GSTO1,HFE,HIF1A,HNRPDL,HSPA5,HSPD1,IDE,ILKAP,LRP10,MFGE8,MFN2,MGRN1,NAE1,NDUFV1,NFE2L2,NOTCH1,NR1H2,PARK2,PARK7,PCNA,PEX13,PHF1,PIK3IP1,POLB,PRKACA,PRKACB,PRKCD,PRKCE,PRKDC,PRNP,PSAP,PTEN,PUM1,R…	87
	Molecular Transport	export of mRNA	2.07E-03			EIF5A,HHEX,KHDRBS1,NCBP1,NUP98,RAE1,SMG1,SMG7,THOC2,THOC5,XPO1	11
	RNA Trafficking	export of mRNA	2.07E-03			EIF5A,HHEX,KHDRBS1,NCBP1,NUP98,RAE1,SMG1,SMG7,THOC2,THOC5,XPO1	11
	Hematological System Development and Function	development of B lymphocytes	2.08E-03			ADAM17,DICER1,EBF1,EWSR1,FOS,FYN,HIF1A,ID2,JAK3,KLF2,MAP2K1,MAP2K2,MAPK1,MAPK3,NFKB2,NOTCH1,RAF1,RELA,TCF4,TEC	20
	Hematopoiesis	development of B lymphocytes	2.08E-03			ADAM17,DICER1,EBF1,EWSR1,FOS,FYN,HIF1A,ID2,JAK3,KLF2,MAP2K1,MAP2K2,MAPK1,MAPK3,NFKB2,NOTCH1,RAF1,RELA,TCF4,TEC	20
	Cellular Development	development of B lymphocytes	2.08E-03			ADAM17,DICER1,EBF1,EWSR1,FOS,FYN,HIF1A,ID2,JAK3,KLF2,MAP2K1,MAP2K2,MAPK1,MAPK3,NFKB2,NOTCH1,RAF1,RELA,TCF4,TEC	20
	Humoral Immune Response	development of B lymphocytes	2.08E-03			ADAM17,DICER1,EBF1,EWSR1,FOS,FYN,HIF1A,ID2,JAK3,KLF2,MAP2K1,MAP2K2,MAPK1,MAPK3,NFKB2,NOTCH1,RAF1,RELA,TCF4,TEC	20
	Lymphoid Tissue Structure and Development	development of B lymphocytes	2.08E-03			ADAM17,DICER1,EBF1,EWSR1,FOS,FYN,HIF1A,ID2,JAK3,KLF2,MAP2K1,MAP2K2,MAPK1,MAPK3,NFKB2,NOTCH1,RAF1,RELA,TCF4,TEC	20
	Gene Expression	stabilization of RNA	2.10E-03			APEX1,ELAVL1,FOS,MAPK14,MAPKAPK2,PABPC1,PAIP1,TEP1 (includes EG:100321823),ZFP36,ZFP36L1	10
	RNA Post-Transcriptional Modification	stabilization of RNA	2.10E-03			APEX1,ELAVL1,FOS,MAPK14,MAPKAPK2,PABPC1,PAIP1,TEP1 (includes EG:100321823),ZFP36,ZFP36L1	10
	RNA Damage and Repair	stabilization of RNA	2.10E-03			APEX1,ELAVL1,FOS,MAPK14,MAPKAPK2,PABPC1,PAIP1,TEP1 (includes EG:100321823),ZFP36,ZFP36L1	10
	Cell Death	apoptosis of antigen presenting cells	2.16E-03		-0.182	ABCG1,AKT1,APOE,APP,BTG1,CASP1,CEBPB (includes EG:1051),DDIT3,HIF1A,IRF1 (includes EG:16362),IRF3,MAPK14,MIF,NFE2L2,PARP1,PIK3AP1,PLA2G6,PTEN,SMPD1,SOD2,STAT1,STAT3	22
	DNA Replication, Recombination, and Repair	recombination	2.16E-03		0.012	DNMT1,EVL,EWSR1,GADD45A,KPNA1,MSH2,MUS81,NBN,PARP1,PRKDC,PTEN,RAD21,RAD52 (includes EG:19365),RECQL,RLF,SMARCB1,SUPV3L1,SWAP70,TNPO3,TOP3A,TSN,XRCC6	22
	Cell Death	cell death of antigen presenting cells	2.18E-03		-0.213	ABCG1,ACAT1,AKT1,APOE,APP,BTG1,CASP1,CASP7,CEBPB (includes EG:1051),DDIT3,HIF1A,IRF1 (includes EG:16362),IRF3,MAPK14,MIF,NFE2L2,PARP1,PIK3AP1,PLA2G6,PTEN,SMPD1,SOD2,STAT1,STAT3	24
	Cell Death	apoptosis of embryonic cell lines	2.26E-03		-0.730	AKT1,APP,BCL10,BIRC2,CASP1,CDK2AP1,COPS5,CYCS,DAP3,HSPA5,IRF1 (includes EG:16362),ITGB1,MAP2K6,MAP3K5,PIAS1,PIM3,PPID,PPM1A,PPP3R1,PRMT2,RAD21,SIAH1,SYVN1,TCF4,TRIM27,TRIM39,VDAC1,ZMYND11	28
	Embryonic Development	apoptosis of embryonic cell lines	2.26E-03		-0.730	AKT1,APP,BCL10,BIRC2,CASP1,CDK2AP1,COPS5,CYCS,DAP3,HSPA5,IRF1 (includes EG:16362),ITGB1,MAP2K6,MAP3K5,PIAS1,PIM3,PPID,PPM1A,PPP3R1,PRMT2,RAD21,SIAH1,SYVN1,TCF4,TRIM27,TRIM39,VDAC1,ZMYND11	28
	Cellular Growth and Proliferation	proliferation of lung cancer cell lines	2.30E-03		-0.057	ADAM17,AKT1,BAK1,BOP1/LOC727967,C1QBP,DEGS1,DNAJB4,FNTA,H2AFY,ITGB1,ITPR1,MAPK1,MAPK14,MDM2,NOTCH1,PTEN,RAF1,RELA,RHOB,SLC25A6,SMC1A,SOD1,STMN1	23
	Carbohydrate Metabolism	metabolism of carbohydrate	2.34E-03			ACADM,ADORA2A,AKR1A1,AKR7A2,AKT1,ALDOA,APOE,APP,ARF1,B4GALT7,C10orf125,CD81,CDIPT,CEBPB (includes EG:1051),CHKA,CHKB,CNOT7,CPT1A,CS,CTNNB1,DPM1 (includes EG:13480),ENPP1,EXT2,FUT8,GBE1,GCLC,GLO1,GNB1,GNS,GOT1,GPI,GRK5,GSK3B,GSTO1,HPSE,IMPA1,IMPA2,INPPL1,ITGB1,MAN2B1,MAPK14,MGEA5,MIF,MTMR2,NISCH,OPTN,PARP1,PCYT2,PDCL,PDPK1,PFKL,PFKP,PGD,PI4KA,PI4KB,PIGQ,PIK3C3,PITPNA,PLCG1,PMM1,PPP1CB,PRKAG2,PTEN,…	87
	Genetic Disorder	Niemann-Pick disease	2.35E-03			CD47,HDAC5,NPC2 (includes EG:10577),PSAP,SMPD1	5
	Developmental Disorder	Niemann-Pick disease	2.35E-03			CD47,HDAC5,NPC2 (includes EG:10577),PSAP,SMPD1	5
	Metabolic Disease	Niemann-Pick disease	2.35E-03			CD47,HDAC5,NPC2 (includes EG:10577),PSAP,SMPD1	5
	Cellular Assembly and Organization	assembly of fibronectin matrix	2.35E-03			AKT1,FN1,FYN,ITGB1,UGCG	5
	Cellular Function and Maintenance	assembly of fibronectin matrix	2.35E-03			AKT1,FN1,FYN,ITGB1,UGCG	5
	Tissue Development	assembly of fibronectin matrix	2.35E-03			AKT1,FN1,FYN,ITGB1,UGCG	5
	Cell-To-Cell Signaling and Interaction	assembly of fibronectin matrix	2.35E-03			AKT1,FN1,FYN,ITGB1,UGCG	5
	Neurological Disease	autosomal recessive amyotrophic lateral sclerosis	2.35E-03			DCTN1,FUS,PRNP,SOD1,VAPB	5
	Genetic Disorder	autosomal recessive amyotrophic lateral sclerosis	2.35E-03			DCTN1,FUS,PRNP,SOD1,VAPB	5
	Embryonic Development	cell spreading of embryonic cell lines	2.35E-03		-1.220	FLNA,FN1,ITGB1,PRKCE,VIM	5
	Cell Morphology	cell spreading of embryonic cell lines	2.35E-03		-1.220	FLNA,FN1,ITGB1,PRKCE,VIM	5
	Cell Death	cell viability of brain cells	2.35E-03		0.802	APOE,APP,HSD17B10,PPID,PRNP	5
	Tumor Morphology	inhibition of malignant tumor	2.35E-03			BTRC,CTNNB1,DDIT4,HPSE,NT5E	5
	Embryonic Development	vascularization of yolk sac	2.35E-03			HIF1A,MAP3K3,NRP1 (includes EG:18186),RAF1,STK3	5
	Organismal Development	vascularization of yolk sac	2.35E-03			HIF1A,MAP3K3,NRP1 (includes EG:18186),RAF1,STK3	5
	Tissue Development	vascularization of yolk sac	2.35E-03			HIF1A,MAP3K3,NRP1 (includes EG:18186),RAF1,STK3	5
	Cardiovascular System Development and Function	vascularization of yolk sac	2.35E-03			HIF1A,MAP3K3,NRP1 (includes EG:18186),RAF1,STK3	5
	Cellular Compromise	fragmentation of Golgi apparatus	2.38E-03		-0.291	APP,GOLGA5,MAP2K1,NDEL1,OPTN,STMN1,VAPA,VAPB	8
	Neurological Disease	gliosis of brain	2.38E-03		0.122	APOE,APP,GRK5,GSK3B,IFNGR1,LAMP1,PRNP,SOD2	8
	Organismal Injury and Abnormalities	gliosis of brain	2.38E-03		0.122	APOE,APP,GRK5,GSK3B,IFNGR1,LAMP1,PRNP,SOD2	8
	Small Molecule Biochemistry	phosphorylation of L-serine	2.38E-03			AKT1,CDK9,GSK3B,IKBKB,MAPK1,MAPKAPK2,PRKACA,PRKCE	8
	Post-Translational Modification	phosphorylation of L-serine	2.38E-03			AKT1,CDK9,GSK3B,IKBKB,MAPK1,MAPKAPK2,PRKACA,PRKCE	8
	Amino Acid Metabolism	phosphorylation of L-serine	2.38E-03			AKT1,CDK9,GSK3B,IKBKB,MAPK1,MAPKAPK2,PRKACA,PRKCE	8
	Molecular Transport	accumulation of hydrogen peroxide	2.39E-03		-0.283	APP,IKBKB,SOD1,SOD2	4
	Free Radical Scavenging	accumulation of hydrogen peroxide	2.39E-03		-0.283	APP,IKBKB,SOD1,SOD2	4
	Neurological Disease	amyotrophic lateral sclerosis 1	2.39E-03			DCTN1,PRNP,SOD1,VAPB	4
	Genetic Disorder	amyotrophic lateral sclerosis 1	2.39E-03			DCTN1,PRNP,SOD1,VAPB	4
	Protein Synthesis	arrest in translation of protein	2.39E-03			EIF2B1,EIF2B2,EIF2B4,RPS6KB1	4
	Organismal Injury and Abnormalities	familial erythrocytosis	2.39E-03			EGLN1,JAK2,SH2B3,VHL	4
	Genetic Disorder	familial erythrocytosis	2.39E-03			EGLN1,JAK2,SH2B3,VHL	4
	Hematological Disease	familial erythrocytosis	2.39E-03			EGLN1,JAK2,SH2B3,VHL	4
	Developmental Disorder	familial erythrocytosis	2.39E-03			EGLN1,JAK2,SH2B3,VHL	4
	Skeletal and Muscular System Development and Function	fusion of joint	2.39E-03			ANKH,ENPP1,ITGB1,POR	4
	Embryonic Development	lack of extraembryonic ectoderm	2.39E-03			DAG1,MAPK1,NBN,SMAD2	4
	Tissue Morphology	lack of extraembryonic ectoderm	2.39E-03			DAG1,MAPK1,NBN,SMAD2	4
	Nucleic Acid Metabolism	metabolism of purine ribonucleoside diphosphate	2.39E-03			DPM1 (includes EG:13480),ENTPD2,NUDT9,TSTA3	4
	Small Molecule Biochemistry	metabolism of purine ribonucleoside diphosphate	2.39E-03			DPM1 (includes EG:13480),ENTPD2,NUDT9,TSTA3	4
	Cell Morphology	modification of fibroblasts	2.39E-03			PARP1,PRKDC,TCF4,XPA	4
	Cancer	neoplasia of lymphoid organ	2.39E-03			APOE,CUL1,FUS,SKP1/SKP1P2	4
	Immunological Disease	neoplasia of lymphoid organ	2.39E-03			APOE,CUL1,FUS,SKP1/SKP1P2	4
	Neurological Disease	ubiquitin-positive frontotemporal dementia	2.39E-03			APP,GRN,PARK7,VCP	4
	Genetic Disorder	ubiquitin-positive frontotemporal dementia	2.39E-03			APP,GRN,PARK7,VCP	4
	Cellular Development	differentiation of connective tissue cells	2.43E-03		-0.917	ABL1,ADK,AKT1,ATF4,BMPR2,CAPNS1,CBFB,CCND1,CD47,CDK9,CEBPB (includes EG:1051),CTBP1,CTNNB1,DDIT3,DICER1,EBF1,EGR2,ENPP1,FAF1 (includes EG:11124),FHL2,FN1,FOS,GAS7,GRN,GSK3B,HDAC3,HDAC5,ID2,IKBKB,ITGB1,JUNB,JUND,KLF4,LPIN1,LY6E,MAP3K12,MAPK1,MAPK14,MAPK3,MBTPS1,MDM2,NAMPT,NCOR2,NFE2L1,NFKB2,NOTCH1,OSTM1,PDLIM7,PIAS2,POR,PRKACA,PRKCD,PTEN,RARB,RELA,S100A8,SCAND1,SF3B4,SMAD2,SMARCB1,SOD2,SQSTM1,SREB…	70
	Cellular Compromise	disassembly of filaments	2.49E-03		-0.231	APOE,APP,ARHGEF2,CAP1,CLASP2,DVL1,GAS2L1,HPSE,KATNA1,MID1IP1,PARK2,PLXND1,SPAST,STMN1,TSC2,VHL,VIM	17
	Cellular Development	differentiation of tumor cell lines	2.60E-03		1.245	ABL1,AKT1,ANXA2,BECN1,BTG2,C1QBP,CBFB,CCND1,CEBPB (includes EG:1051),CHKA,CTCF (includes EG:10664),DAB2,DDIT3,DMTF1,DUSP1,DYRK1A,EGR1,ENO1,FLI1,FOS,HIF1A,IRF1 (includes EG:16362),KLF4,LOC643751,MAP2K1,MAP3K12,MAPK14,MIF,NCKAP1,NME1 (includes EG:18102),NOTCH1,NPM1,ODC1,PELP1,PRKAR1A,PRKCD,PRPF19,PTEN,PTPN1,RAF1,RARB,RPS3A,RRAS2,SMAD2,SMARCB1,STAT1,STAT3,STIM1,STK39,TSC2,VHL	51
	Connective Tissue Development and Function	migration of fibroblasts	2.63E-03		-0.650	ABL1,AKT1,APOE,CAPNS1,CCND1,FN1,IGBP1,ITGB1BP1,MAP2K1,MAPK1,MAPK14,MAPKAPK2,PRKACA,PRKAR1A,PRKCD,RAC2,RAF1,STAT3,STMN1,TIAM1	20
	Cellular Movement	migration of fibroblasts	2.63E-03		-0.650	ABL1,AKT1,APOE,CAPNS1,CCND1,FN1,IGBP1,ITGB1BP1,MAP2K1,MAPK1,MAPK14,MAPKAPK2,PRKACA,PRKAR1A,PRKCD,RAC2,RAF1,STAT3,STMN1,TIAM1	20
	Cell Cycle	arrest in interphase of fibroblast cell lines	2.74E-03			CCND1,COPS5,EP400,GTF2I,MAP2K6,MAPK14,MDM2,MSH2,PARP1,PMS2,PRKDC,PURA,SIAH1,TOB2	14
	Cellular Assembly and Organization	formation of filaments	2.75E-03		0.731	APOE,APP,ARHGAP18,ARHGEF1,ARHGEF2,ARPC2,ATXN2,BOP1/LOC727967,CLU,CNP,CTNND1,CUL3 (includes EG:26554),DAB2,DCTN1,FN1,FYN,GAS7,GNB1,GPI,GSK3B,HSPA5,IDE,IKBKB,INPP5A,INPP5B,INPPL1,ITGB1,KCTD13,KLF2,MAP2K1,MAPK1,MIF,MPRIP,PFN1,POLDIP2,PRKCD,PRKCE,RASA1,RHOB,SNAPIN,SOD2,STAT3,STMN1,TBCE,TCP1,TESK1,TIAM1,Tpm3,TPR,TUBB,VIM	51
	Cellular Function and Maintenance	autophagy of fibroblast cell lines	2.75E-03			BECN1,CAPNS1,GSK3B,MFN2,RB1CC1,ULK1	6
	Connective Tissue Development and Function	autophagy of fibroblast cell lines	2.75E-03			BECN1,CAPNS1,GSK3B,MFN2,RB1CC1,ULK1	6
	Cell Morphology	autophagy of fibroblast cell lines	2.75E-03			BECN1,CAPNS1,GSK3B,MFN2,RB1CC1,ULK1	6
	Cellular Growth and Proliferation	colony formation of leukemia cell lines	2.75E-03		1.864	BECN1,CTCF (includes EG:10664),DIABLO,EGR1,ENO1,NOTCH1	6
	Cellular Growth and Proliferation	proliferation of mammary epithelial cells	2.75E-03			AKT1,BIRC2,BTRC,CEBPB (includes EG:1051),JAK2,MFGE8	6
	Reproductive System Development and Function	proliferation of mammary epithelial cells	2.75E-03			AKT1,BIRC2,BTRC,CEBPB (includes EG:1051),JAK2,MFGE8	6
	Nucleic Acid Metabolism	synthesis of ribonucleoside monophosphate	2.75E-03			ADK,ADSL,GART,GMPS,IMPDH1,NT5C2	6
	Small Molecule Biochemistry	synthesis of ribonucleoside monophosphate	2.75E-03			ADK,ADSL,GART,GMPS,IMPDH1,NT5C2	6
	Cell Death	apoptosis of kidney cell lines	2.80E-03		-0.308	AKT1,APP,BCL10,BIRC2,CASP1,CTNNB1,CYCS,DAP3,DDIT3,FOS,GSK3B,HSPA5,IRF1 (includes EG:16362),ITGB1,ITPR1,MAP2K6,MAP3K5,PIAS1,PPID,PPM1A,PPP3R1,PRMT2,RAD21,RAF1,SIAH1,SOD2,STUB1,SYVN1,TCF4,TRIM27,TRIM39,VDAC1,ZMYND11	33
	Cellular Response to Therapeutics	sensitivity of cells	2.83E-03		1.067	AKT1,APEX1,BAK1,CCNG1,ELAVL1,GADD45A,GLRX,GSK3B,KEAP1,MAP2K6,MSH2,NBN,NFE2L1,NFE2L2,PCNA,POLB,PPIF,PRKDC,SIRT6,SUV420H2,SWAP70,XPA,XRCC6	23
	Small Molecule Biochemistry	metabolism of hexose	2.83E-03			AKR1A1,AKT1,APOE,APP,C10orf125,CPT1A,GSK3B,INPPL1,ITGB1,MAN2B1,MAPK14,NISCH,PMM1,SERP1,SMARCB1,TPI1,USF1	17
	Carbohydrate Metabolism	metabolism of hexose	2.83E-03			AKR1A1,AKT1,APOE,APP,C10orf125,CPT1A,GSK3B,INPPL1,ITGB1,MAN2B1,MAPK14,NISCH,PMM1,SERP1,SMARCB1,TPI1,USF1	17
	Cancer	carcinoma	2.84E-03		0.471	ABCD3,ABCG1,ABL1,ACAT1,ACLY,ACOT7,ACOT9,ACSL5,ACTR10,ADAM17,ADSL,AHCY,AKR7A2,AKT1,ALDOA,AMACR,AMD1,AMFR,ANXA11,ANXA2,APEX1,APOE,ARAF,ARF1,ARFGEF1,ARHGDIA,ARHGDIB,ARHGEF2,ARID1A,ATP1B3,ATP2A2,ATP2B1,BAG1,BAK1,BAMBI,BCCIP,BCL10,BECN1,BIRC2,BMPR2,BTG2,BTG3,BTRC,BZW1,C12orf24,C17orf81,C18orf8,C1orf63,C1QBP,C9orf86,CACYBP,CASP1,CASP7,CBFB,CBX3,CBX7,CCND1,CCNG1,CCNL1,CCT3,CCT4,CCT5,CD68,CEBPB (includes…	379
	Cancer	hyperplasia of skin	2.85E-03		0.270	CCND1,CTNNB1,CTSL2,FOS,NOTCH1,ODC1,PARP1,PRKCD,PRKCE,PTEN,RAF1,XPA	12
	Dermatological Diseases and Conditions	hyperplasia of skin	2.85E-03		0.270	CCND1,CTNNB1,CTSL2,FOS,NOTCH1,ODC1,PARP1,PRKCD,PRKCE,PTEN,RAF1,XPA	12
	Tissue Morphology	abnormal morphology of embryonic tissue	2.96E-03			ABL1,ADAM17,ADNP,AES,APEX1,Aph1a,ATP6V0C,BMPR2,CAPNS1,CHD8,COPS5,CTNNB1,CUL3 (includes EG:26554),CXXC1,DAB2,DAD1 (includes EG:13135),DAG1,DHX9,DNMT1,DVL1,EGR2,EP400,EXT2,FKBP8,FN1,GATAD2A,GCLC,HHEX,HIF1A,ID2,IKBKB,ITGB1,JUP,KLF2,KLF6,LMO4,LOC643751,MAPK1,MAPK7,MAPK8IP3,MDM2,MFN2,MNAT1,NBN,NFIA,NOTCH1,NPM1,NR1H2,PAM,PDPK1,PELO,PHC2,PIK3C3,PLOD3,POR,PPP2CA,PRKACA,PRKACB,PRKAR1A,PTEN,RASA1,RNF2,RXRB…	78
	Immunological Disease	hypersensitive reaction	2.96E-03		-0.590	ACADVL,AHCY,AKT1,ALDH3A2,APOE,ARCN1,BCL10,CAPZB,CBR1,CCRL2,CD1D,CD47,CD81,CEBPB (includes EG:1051),CTSL2,DDX41,DUSP1,ECM1 (includes EG:100332249),EIF3E,ENO1,FKBP8,FLNA,FLOT1,FYN,GADD45A,GADD45G,GARS,GRSF1,GSTO1,HLA-C,HN1,HSF2,IDE,IFITM1,IFNGR2,JUNB,JUP,LAPTM5,LGALS3BP,LGMN,MIF,MX1,OPTN,PDE4B,PER1,PHF1,PITPNB,PPP3CA,PPP3CB,PSAP,PSME2,RAB11B,S100A8,S100A9,SBDS,SMPD1,SOD1,SOD2,SRM,STAT1,STIM1,TPI1,V…	66
	Cancer	hyperproliferation	2.99E-03		1.669	ABL1,AKT1,APOE,ARID1A,ATP2A2,ATXN2,BMPR2,BTG2,C1QBP,CCND1,CDC37,CEBPB (includes EG:1051),CLU,CNOT7,CTNNB1,CTSL2,CYB5A,DICER1,EHD4,EIF2AK1,ENTPD5,FLI1,FOS,GADD45G,GPX3,HN1,IFNGR1,IGF2R,IKBKB,ING4,ITGB1,JAK2,KLF4,KLF9,LOC643751,MAP2K1,MAPK3,MAPK8IP3,MARK2,MFGE8,MT1E,MX1,NAB1,NFE2L2,NFKB2,NOTCH1,NR1H2,ODC1,PARP1,POR,PRKAR1A,PRKCD,PRKCE,PRKCH,PRKDC,PTEN,PTPN1,RAC2,RAF1,RANBP1,RASA1,RNF187,RXRB,S100A9…	81
	Tissue Morphology	abnormal morphology of extraembryonic tissue	3.01E-03			APEX1,BECN1,BMPR2,CBFB,CUL3 (includes EG:26554),DAB2,DAD1 (includes EG:13135),DAG1,DNMT1,ELAVL1,FLI1,FN1,KLF2,KLF6,MAPK1,MAPK14,MAPK7,NBN,NOTCH1,PAM,PDPK1,PELO,PPP3R1,PRKAR1A,PTEN,RASA1,S100A8,SMAD2,SNX1,STK3,TLN1,TXNRD1,UGCG,ZBTB17	34
	Cell Death	cell death of lung cancer cell lines	3.02E-03		0.520	ADAM17,AIFM1,AKT1,BAK1,CASP1,CEBPB (includes EG:1051),COX5A (includes EG:12858),DDIT3,DUSP1,ELL,GADD45A,KAT5,KLF6,MAPK14,MDM2,NOTCH1,PARP1,PPP2CA,PRKCD,PRKCE,PTEN,RABGGTB,RAF1,RELA,RHOB,SOD1,SSRP1,STAT3,TRAP1,XPA	30
	Cell Death	cell viability of tumor cell lines	3.03E-03		-1.004	ADNP,ADORA2A,APP,BAG1,BNIP2,CASP1,CLU,DPP3,EEF2,EWSR1,HSPA5,MDM2,NUP210,P4HB,PARP1,PGRMC1,PLCG1,PRKCD,PRNP,PTEN,RAF1,SGPP1,SLC37A4,SOD1,SOD2,SQSTM1,STAT3,STX8,SUPT5H,TCP1,UGCG	31
	Cell Death	apoptosis of lymphoid organ	3.04E-03		0.941	ABL1,ADORA2A,AKT1,BAK1,CASP1,CASP7,CTNNB1,EGR1,ETS1,FOS,FYN,HSPA5,IKBKB,JAK3,MAP2K6,MT1E,NFE2L2,NFKB2,PARP1,PRKDC,SATB1,SMARCC1,SPHK2,STUB1,ZC3H8	25
	Cellular Function and Maintenance	transmembrane potential	3.10E-03		-1.564	ABCD3,ABL1,ADORA2A,AKT1,APP,ARID1A,BAK1,CASP7,CD47,CDK9,CYCS,DDIT3,DIABLO,DLD,DNAJB1,HERPUD1,HSPD1,IKBKB,IMMT,MAPK14,MFN2,NFE2L2,PARP1,PHB2,PINK1,PLA2G6,PPID,PRKCD,PRKCE,RELA,SLC25A6,SMPD1,SOD1,SOD2,STOML2,VDAC1,XBP1 (includes EG:140614),YWHAE	38
	Cell Morphology	transmembrane potential	3.10E-03		-1.564	ABCD3,ABL1,ADORA2A,AKT1,APP,ARID1A,BAK1,CASP7,CD47,CDK9,CYCS,DDIT3,DIABLO,DLD,DNAJB1,HERPUD1,HSPD1,IKBKB,IMMT,MAPK14,MFN2,NFE2L2,PARP1,PHB2,PINK1,PLA2G6,PPID,PRKCD,PRKCE,RELA,SLC25A6,SMPD1,SOD1,SOD2,STOML2,VDAC1,XBP1 (includes EG:140614),YWHAE	38
	Cellular Compromise	degeneration of Purkinje cells	3.10E-03			AFG3L2,CTSL2,PPT1,PRNP,PSAP,SMPD1,TPP1 (includes EG:1200),UBE4B	8
	Infectious Disease	infection by lymphocytic choriomeningitis virus	3.10E-03		-1.863	ARCN1,ARF1,COPA,COPB1,COPG,COPZ1,DAG1,MBTPS1	8
	Cancer	solid tumor	3.10E-03		0.106	ABCD3,ABCG1,ABL1,ACAT1,ACLY,ACOT7,ACOT9,ACSL5,ACTR10,ADAM17,ADSL,AHCY,AKR7A2,AKT1,ALDOA,AMACR,AMD1,AMFR,ANXA11,ANXA2,APEX1,APOE,ARAF,ARF1,ARFGEF1,ARHGDIA,ARHGDIB,ARHGEF2,ARID1A,ATP1B3,ATP2A2,ATP2B1,BAG1,BAK1,BAMBI,BCCIP,BCL10,BECN1,BIRC2,BMPR2,BTG2,BTG3,BTRC,BZW1,C12orf24,C17orf81,C18orf8,C1orf63,C1QBP,C9orf86,CACYBP,CASP1,CASP7,CBFB,CBX3,CBX7,CCND1,CCNG1,CCNL1,CCT3,CCT4,CCT5,CD68,CEBPB (includes…	386
	Cell Cycle	arrest in G1 phase of fibroblast cell lines	3.21E-03			CCND1,COPS5,EP400,MAP2K6,MAPK14,MDM2,PRKDC,PURA,SIAH1,TOB2	10
	Connective Tissue Development and Function	arrest in G1 phase of fibroblast cell lines	3.21E-03			CCND1,COPS5,EP400,MAP2K6,MAPK14,MDM2,PRKDC,PURA,SIAH1,TOB2	10
	Cellular Assembly and Organization	depolymerization of microtubules	3.21E-03		-0.848	APOE,ARHGEF2,CLASP2,DVL1,GAS2L1,KATNA1,MID1IP1,PARK2,STMN1,VHL	10
	Cellular Function and Maintenance	depolymerization of microtubules	3.21E-03		-0.848	APOE,ARHGEF2,CLASP2,DVL1,GAS2L1,KATNA1,MID1IP1,PARK2,STMN1,VHL	10
	Cellular Compromise	depolymerization of microtubules	3.21E-03		-0.848	APOE,ARHGEF2,CLASP2,DVL1,GAS2L1,KATNA1,MID1IP1,PARK2,STMN1,VHL	10
	Tissue Morphology	morphology of extraembryonic tissue	3.22E-03			APEX1,BECN1,BMPR2,CBFB,CUL3 (includes EG:26554),DAB2,DAD1 (includes EG:13135),DAG1,DHX9,DNMT1,ELAVL1,FLI1,FN1,KLF2,KLF6,MAPK1,MAPK14,MAPK7,NBN,NOTCH1,PAM,PDPK1,PELO,PPP3R1,PRKAR1A,PTEN,RASA1,S100A8,SMAD2,SNX1,STK3,TLN1,TXNRD1,UGCG,ZBTB17	35
	Cell Death	cell death of hepatoma cell lines	3.31E-03		0.249	AKT1,CCNG1,CTNNB1,DDIT3,FKBP8,FOS,FYN,JUND,KEAP1,LTBP1,MAPK14,NPM1,PPP2CA,PRKCD,PTEN,RELA,SIAH1,SMAD2,SOD1,SOX4,STAT1,ZNF148	22
	Cancer	hyperplasia	3.34E-03		1.921	ABL1,AKT1,APOE,ARID1A,ATP2A2,ATXN2,BMPR2,C1QBP,CCND1,CDC37,CEBPB (includes EG:1051),CLU,CNOT7,CTNNB1,CTSL2,CYB5A,EHD4,EIF2AK1,ENTPD5,FLI1,FOS,GADD45G,GPX3,HN1,IFNGR1,IGF2R,ING4,ITGB1,JAK2,KLF4,KLF9,MAP2K1,MAPK3,MAPK8IP3,MARK2,MFGE8,MT1E,MX1,NAB1,NFE2L2,NFKB2,NOTCH1,NR1H2,ODC1,PARP1,POR,PRKAR1A,PRKCD,PRKCE,PRKCH,PRKDC,PTEN,PTPN1,RAF1,RANBP1,RASA1,RXRB,S100A9,SAFB,SAV1,SH2B3,SMPD1,SOD1,SPINT2,SRM,S…	75
	Molecular Transport	accumulation of mRNA	3.34E-03			NUP98,RAE1,SRRM1	3
	RNA Trafficking	accumulation of mRNA	3.34E-03			NUP98,RAE1,SRRM1	3
	Genetic Disorder	acyl-coa dehydrogenase deficiency	3.34E-03			ACADM,ACADVL,HSD17B10	3
	Developmental Disorder	acyl-coa dehydrogenase deficiency	3.34E-03			ACADM,ACADVL,HSD17B10	3
	Metabolic Disease	acyl-coa dehydrogenase deficiency	3.34E-03			ACADM,ACADVL,HSD17B10	3
	Cellular Assembly and Organization	assembly of cellular membrane	3.34E-03			PEX16,PEX19,TMPO	3
	Cell-To-Cell Signaling and Interaction	damage of synapse	3.34E-03			APP,PLAA,PRNP	3
	Connective Tissue Development and Function	differentiation of cartilage tissue	3.34E-03			EXT2,MAPK1,MAPK3	3
	Tissue Development	differentiation of cartilage tissue	3.34E-03			EXT2,MAPK1,MAPK3	3
	Cellular Development	differentiation of cartilage tissue	3.34E-03			EXT2,MAPK1,MAPK3	3
	Skeletal and Muscular System Development and Function	differentiation of cartilage tissue	3.34E-03			EXT2,MAPK1,MAPK3	3
	Developmental Disorder	hypertrophy of connective tissue	3.34E-03			EXT2,HDAC5,SREBF1	3
	Connective Tissue Disorders	hypertrophy of connective tissue	3.34E-03			EXT2,HDAC5,SREBF1	3
	Infectious Disease	integration of HIV-1	3.34E-03			EED,RAD52 (includes EG:19365),TNPO3	3
	Cell Signaling	integration of HIV-1	3.34E-03			EED,RAD52 (includes EG:19365),TNPO3	3
	Cell Cycle	interphase of kidney cancer cell lines	3.34E-03			PTEN,SMARCB1,VHL	3
	Renal and Urological Disease	maple syrup urine disease	3.34E-03			BCKDHA,BCKDHB,DLD	3
	Genetic Disorder	maple syrup urine disease	3.34E-03			BCKDHA,BCKDHB,DLD	3
	Developmental Disorder	maple syrup urine disease	3.34E-03			BCKDHA,BCKDHB,DLD	3
	Metabolic Disease	maple syrup urine disease	3.34E-03			BCKDHA,BCKDHB,DLD	3
	Cell Morphology	mass of cells	3.34E-03			CENPB,PTPN1,RB1CC1	3
	Free Radical Scavenging	modification of superoxide	3.34E-03			CYCS,SOD1,SOD2	3
	Cellular Assembly and Organization	movement of endosomes	3.34E-03			PIK3C3,RAB5A,STARD3	3
	Cellular Function and Maintenance	movement of endosomes	3.34E-03			PIK3C3,RAB5A,STARD3	3
	Small Molecule Biochemistry	quantity of C18-ceramide	3.34E-03			CERS1,SGPP1,SPHK2	3
	Molecular Transport	quantity of C18-ceramide	3.34E-03			CERS1,SGPP1,SPHK2	3
	Lipid Metabolism	quantity of C18-ceramide	3.34E-03			CERS1,SGPP1,SPHK2	3
	Small Molecule Biochemistry	redistribution of glycosphingolipid	3.34E-03			APOE,SMPD1,UGCG	3
	Molecular Transport	redistribution of glycosphingolipid	3.34E-03			APOE,SMPD1,UGCG	3
	Lipid Metabolism	redistribution of glycosphingolipid	3.34E-03			APOE,SMPD1,UGCG	3
	Small Molecule Biochemistry	regulation of phosphoinositide	3.34E-03			MTMR2,PTEN,VAC14	3
	Lipid Metabolism	regulation of phosphoinositide	3.34E-03			MTMR2,PTEN,VAC14	3
	Carbohydrate Metabolism	regulation of phosphoinositide	3.34E-03			MTMR2,PTEN,VAC14	3
	Developmental Disorder	squamous metaplasia	3.34E-03			CTNNB1,PTEN,VHL	3
	Nucleic Acid Metabolism	synthesis of GMP	3.34E-03			GMPS,IMPDH1,NT5C2	3
	Small Molecule Biochemistry	synthesis of GMP	3.34E-03			GMPS,IMPDH1,NT5C2	3
	Neurological Disease	X-linked mental retardation	3.38E-03			AP1S2,ATP6AP2,EIF2B1,EIF2B2,EIF2B4,HSD17B10,PDHA1,PEX13,PQBP1,SLC9A6,SOD2,UPF3B	12
	Genetic Disorder	X-linked mental retardation	3.38E-03			AP1S2,ATP6AP2,EIF2B1,EIF2B2,EIF2B4,HSD17B10,PDHA1,PEX13,PQBP1,SLC9A6,SOD2,UPF3B	12
	Developmental Disorder	X-linked mental retardation	3.38E-03			AP1S2,ATP6AP2,EIF2B1,EIF2B2,EIF2B4,HSD17B10,PDHA1,PEX13,PQBP1,SLC9A6,SOD2,UPF3B	12
	Cell Cycle	cell cycle progression of connective tissue cells	3.38E-03			CCND1,GADD45A,HIF1A,ID2,JUNB,MAP2K1,MAPK14,NPM1,PLRG1,RAF1,XRCC6,ZNF410	12
	Protein Synthesis	proteolysis	3.42E-03		0.187	ADAM17,ADRM1,APOE,BTRC,CAPN2,CAPNS1,CASP1,CASP7,CNDP2,CTSC,CTSL2,DLD,DPP3,DPP7,ECE1,FBXL6,IDE,LGMN,LONP1,MBTPS1,MGEA5,NR1H2,NRD1 (includes EG:230598),PITRM1,PMPCA,PMPCB,PREP,PSMC4,RNPEP,SIAH1,TPP1 (includes EG:1200),TPP2,UBE2D1,USP3,VHL,XPNPEP1	36
	Protein Degradation	proteolysis	3.42E-03		0.187	ADAM17,ADRM1,APOE,BTRC,CAPN2,CAPNS1,CASP1,CASP7,CNDP2,CTSC,CTSL2,DLD,DPP3,DPP7,ECE1,FBXL6,IDE,LGMN,LONP1,MBTPS1,MGEA5,NR1H2,NRD1 (includes EG:230598),PITRM1,PMPCA,PMPCB,PREP,PSMC4,RNPEP,SIAH1,TPP1 (includes EG:1200),TPP2,UBE2D1,USP3,VHL,XPNPEP1	36
	Post-Translational Modification	proteolysis	3.42E-03		0.187	ADAM17,ADRM1,APOE,BTRC,CAPN2,CAPNS1,CASP1,CASP7,CNDP2,CTSC,CTSL2,DLD,DPP3,DPP7,ECE1,FBXL6,IDE,LGMN,LONP1,MBTPS1,MGEA5,NR1H2,NRD1 (includes EG:230598),PITRM1,PMPCA,PMPCB,PREP,PSMC4,RNPEP,SIAH1,TPP1 (includes EG:1200),TPP2,UBE2D1,USP3,VHL,XPNPEP1	36
	Cellular Assembly and Organization	transport of vesicles	3.43E-03			APOE,CABIN1,CTNNB1,GOLGA5,MAP2K1,MARK2,NDE1 (includes EG:54820),NDEL1,PPP3CA,PPP3CB,SCAMP2,SCAMP3,SCFD1,SNAPIN,SOD1,SPAST,STX4,STX7,VAMP7	19
	Neurological Disease	dementia	3.54E-03			ABCA2,ACLY,AIFM1,ANP32A,APOE,APP,ATP5A1,BECN1,CASP1,CASP7,CD68,CLU,CNP,CXCL16,DCTN1,DDIT3,DHX9,DICER1,DYRK1A,EEF2,EPRS,FEM1A,GGA1 (includes EG:106039),GGA3,GLRX,GRN,GSK3B,GSTO1,HFE,HIF1A,HNRPDL,HSPA5,HSPD1,IDE,ILKAP,LRP10,MFGE8,MFN2,NAE1,NFE2L2,NOTCH1,NR1H2,PARK2,PARK7,PCNA,PHF1,PIK3IP1,POLB,PRKACA,PRKACB,PRKCD,PRKCE,PRKDC,PRNP,PSAP,PTEN,PUM1,RAB14,RELA,RPS3A,RPS6KB1,RXRB,SCP2,SLC9A6,SMPD1,SOD1,S…	79
	Cell Cycle	entry into S phase	3.57E-03		-0.243	ABL1,APP,ARAF,CCND1,CEBPB (includes EG:1051),DMTF1,FN1,FOS,GTF2I,ID2,ILKAP,ITGB1,JUNB,KLF4,NPM1,PLCG1,POLR2A,PRKCD,PSAP,PTOV1,RAF1,SMARCB1,SOD2,USP8	24
	Cell Cycle	cell cycle progression of lung cancer cell lines	3.60E-03		1.590	DNAJB4,DUSP1,PCM1,POLD4,PRKCD,RAF1,YWHAE	7
	Cellular Assembly and Organization	quantity of amyloid fibrils	3.60E-03		-0.894	APOE,APP,CLU,IDE,IFNGR1,NR1H2,SOD2	7
	Cell Morphology	cell spreading	3.62E-03		-0.728	AKT1,BCL10,CD47,DAB2,FHL3,FLNA,FN1,IGBP1,IGF2R,ING4,ITGB1,ITGB1BP1,MAP2K2,MAPK1,MAPK14,MPRIP,MYO9B,NEDD9,PFN1,PLCG1,PMP22,PRKCE,PRKD2,PRNP,PTBP1,RALBP1,RHOB,RPS6KB1,SLC9A1,SMPD1,STAT3,TESK1,TIAM1,TLN1,TNK2,VHL,VIM	37
	Cell Cycle	arrest in G2 phase of tumor cell lines	3.65E-03			ABL1,AMACR,CCND1,CTNNB1,GADD45A,MAP2K1,MAP2K6,MDM2,MSH2,PDCD6,PPP2CB,PPP2R2A,RBCK1,SPHK2,TCP1,WEE1,XPA	17
	Cancer	gastric carcinoma	3.65E-03			ABL1,APOE,ARID1A,C9orf86,CASP1,CTNNB1,FUS,HLA-E,HNRNPH1,IGF2R,P4HB,POR,PRCC,PTEN,SEC31A,TNK2,WBP1 (includes EG:22377)	17
	Gastrointestinal Disease	gastric carcinoma	3.65E-03			ABL1,APOE,ARID1A,C9orf86,CASP1,CTNNB1,FUS,HLA-E,HNRNPH1,IGF2R,P4HB,POR,PRCC,PTEN,SEC31A,TNK2,WBP1 (includes EG:22377)	17
	Nucleic Acid Metabolism	quantity of ATP	3.70E-03		-0.533	ADK,AKT1,APP,CD47,ENO1,Gm4617/Ptma,HIF1A,HSD17B10,LETM1,LRPPRC,MARK2,PARP1,STOML2,VDAC1	14
	Small Molecule Biochemistry	quantity of ATP	3.70E-03		-0.533	ADK,AKT1,APP,CD47,ENO1,Gm4617/Ptma,HIF1A,HSD17B10,LETM1,LRPPRC,MARK2,PARP1,STOML2,VDAC1	14
	Molecular Transport	quantity of ATP	3.70E-03		-0.533	ADK,AKT1,APP,CD47,ENO1,Gm4617/Ptma,HIF1A,HSD17B10,LETM1,LRPPRC,MARK2,PARP1,STOML2,VDAC1	14
	Energy Production	quantity of ATP	3.70E-03		-0.533	ADK,AKT1,APP,CD47,ENO1,Gm4617/Ptma,HIF1A,HSD17B10,LETM1,LRPPRC,MARK2,PARP1,STOML2,VDAC1	14
	Tissue Morphology	abnormal morphology of white matter	3.71E-03			MAP3K12,PITPNA,PSAP,PURA,UPP1	5
	Organ Morphology	abnormal morphology of white matter	3.71E-03			MAP3K12,PITPNA,PSAP,PURA,UPP1	5
	Neurological Disease	adult-onset amyotrophic lateral sclerosis	3.71E-03			DCTN1,FUS,PRNP,SOD1,VAPB	5
	Genetic Disorder	adult-onset amyotrophic lateral sclerosis	3.71E-03			DCTN1,FUS,PRNP,SOD1,VAPB	5
	RNA Post-Transcriptional Modification	assembly of spliceosomes	3.71E-03			CRNKL1,DDX20,PRPF19,SMN1/SMN2,TXNL4A	5
	Cellular Assembly and Organization	assembly of spliceosomes	3.71E-03			CRNKL1,DDX20,PRPF19,SMN1/SMN2,TXNL4A	5
	Neurological Disease	autosomal dominant amyotrophic lateral sclerosis	3.71E-03			DCTN1,FUS,PRNP,SOD1,VAPB	5
	Genetic Disorder	autosomal dominant amyotrophic lateral sclerosis	3.71E-03			DCTN1,FUS,PRNP,SOD1,VAPB	5
	Cellular Function and Maintenance	development of natural killer T lymphocytes	3.71E-03			CD1D,ETS1,FYN,IKBKB,NOTCH1	5
	Hematological System Development and Function	development of natural killer T lymphocytes	3.71E-03			CD1D,ETS1,FYN,IKBKB,NOTCH1	5
	Hematopoiesis	development of natural killer T lymphocytes	3.71E-03			CD1D,ETS1,FYN,IKBKB,NOTCH1	5
	Cellular Development	development of natural killer T lymphocytes	3.71E-03			CD1D,ETS1,FYN,IKBKB,NOTCH1	5
	Lymphoid Tissue Structure and Development	development of natural killer T lymphocytes	3.71E-03			CD1D,ETS1,FYN,IKBKB,NOTCH1	5
	Cell-mediated Immune Response	development of natural killer T lymphocytes	3.71E-03			CD1D,ETS1,FYN,IKBKB,NOTCH1	5
	Cell Cycle	elongation of filaments	3.71E-03			ACTN4,APP,CAP1,PFN1,SEPT9	5
	Cellular Assembly and Organization	elongation of filaments	3.71E-03			ACTN4,APP,CAP1,PFN1,SEPT9	5
	Cell Morphology	elongation of filaments	3.71E-03			ACTN4,APP,CAP1,PFN1,SEPT9	5
	Cellular Movement	elongation of filaments	3.71E-03			ACTN4,APP,CAP1,PFN1,SEPT9	5
	Cell Cycle	ploidy of cells	3.84E-03		1.115	AKAP9,BECN1,BTRC,CHKB,CLK1,CUL3 (includes EG:26554),GADD45A,JAK1,NME1 (includes EG:18102),PARP1,PDK2,PELO,POLB,PRKCH,PRMT1,RAE1,RECQL,SH2B3,SREBF1	19
	Developmental Disorder	hypertrophy	3.85E-03		1.221	ABL1,ADAM17,AKT1,APOE,APP,ARAF,ATP2A2,BMPR2,CABIN1,CTNNB1,CTSC,DAG1,DICER1,DNAJC3,DUSP1,DYRK1A,ECM1 (includes EG:100332249),EEF1D,EMP1,EXT2,FHL2,GLRX3,GPX3,GSK3B,HDAC5,HIF1A,IKBKB,INPPL1,JAK2,MAP2K1,MAP2K6,MAP3K5,MAPK1,MAPK14,MAPK3,MAPK7,MBTPS1,MDM2,MIF,MKL1,MUS81,NAB1,NT5E,ODC1,PARK7,PARP1,PBX3,PDPK1,PPP3CA,PPP3CB,PPP3R1,PRKCD,PRKCE,PTEN,RAB1A,RAB2A,SLC25A4,SLC9A1,SMTN,SOD1,SOD2,SREBF1,STAT3	63
	Small Molecule Biochemistry	production of nitric oxide	3.85E-03		0.144	ABL1,ADORA2A,AKT1,APOE,APP,CEBPB (includes EG:1051),DICER1,FN1,HDAC3,HSPD1,IMMT,IRF1 (includes EG:16362),JAK1,JAK2,JUNB,KLF6,MAP2K1,MIF,NOSIP,NOTCH1,PDPK1,PFN1,PRKCD,RELA,SOD1,SOD2,STAT1,TXNRD1,TXNRD2	29
	Cell Signaling	production of nitric oxide	3.85E-03		0.144	ABL1,ADORA2A,AKT1,APOE,APP,CEBPB (includes EG:1051),DICER1,FN1,HDAC3,HSPD1,IMMT,IRF1 (includes EG:16362),JAK1,JAK2,JUNB,KLF6,MAP2K1,MIF,NOSIP,NOTCH1,PDPK1,PFN1,PRKCD,RELA,SOD1,SOD2,STAT1,TXNRD1,TXNRD2	29
	Cell Death	apoptosis of peritoneal macrophages	3.91E-03		0.272	ABCG1,CEBPB (includes EG:1051),DDIT3,IRF1 (includes EG:16362),NFE2L2,PLA2G6	6
	Cell Morphology	cell spreading of kidney cell lines	3.91E-03			DAB2,FLNA,FN1,ITGB1,PRKCE,VIM	6
	Renal and Urological System Development and Function	cell spreading of kidney cell lines	3.91E-03			DAB2,FLNA,FN1,ITGB1,PRKCE,VIM	6
	Neurological Disease	hypotonia	3.91E-03			BTD,HSD17B4,MLYCD,PEX11B,PEX13,SOD2	6
	Skeletal and Muscular Disorders	hypotonia	3.91E-03			BTD,HSD17B4,MLYCD,PEX11B,PEX13,SOD2	6
	Genetic Disorder	peroxisomal disorder	3.91E-03			EIF2B1,EIF2B2,EIF2B4,HSD17B4,PEX13,SOD2	6
	Developmental Disorder	peroxisomal disorder	3.91E-03			EIF2B1,EIF2B2,EIF2B4,HSD17B4,PEX13,SOD2	6
	Metabolic Disease	peroxisomal disorder	3.91E-03			EIF2B1,EIF2B2,EIF2B4,HSD17B4,PEX13,SOD2	6
	Organ Morphology	size of heart ventricle	3.91E-03			ABL1,HHEX,IGF2R,JUP,MAPK7,PDPK1	6
	Cardiovascular System Development and Function	size of heart ventricle	3.91E-03			ABL1,HHEX,IGF2R,JUP,MAPK7,PDPK1	6
	Cellular Assembly and Organization	abnormal morphology of mitochondria	4.05E-03			HSD17B4,MFN2,MKL1,PARK2,PEX13,RPS6KB1,TFAM,ULK1,UPP1	9
	Cell Morphology	abnormal morphology of mitochondria	4.05E-03			HSD17B4,MFN2,MKL1,PARK2,PEX13,RPS6KB1,TFAM,ULK1,UPP1	9
	Gene Expression	stabilization of mRNA	4.05E-03			APEX1,ELAVL1,FOS,MAPK14,MAPKAPK2,PABPC1,PAIP1,ZFP36,ZFP36L1	9
	RNA Post-Transcriptional Modification	stabilization of mRNA	4.05E-03			APEX1,ELAVL1,FOS,MAPK14,MAPKAPK2,PABPC1,PAIP1,ZFP36,ZFP36L1	9
	RNA Damage and Repair	stabilization of mRNA	4.05E-03			APEX1,ELAVL1,FOS,MAPK14,MAPKAPK2,PABPC1,PAIP1,ZFP36,ZFP36L1	9
	Cell Cycle	cell division process of chromosomes	4.08E-03		1.464	AKAP9,AKT1,ARID1A,BECN1,BTRC,CCNG1,CHKB,CLK1,CTCF (includes EG:10664),CUL3 (includes EG:26554),EBNA1BP2,EIF3E,EP400,GADD45A,HDAC5,HIF1A,JAK1,NDEL1,NME1 (includes EG:18102),PARP1,PDK2,PELO,POLB,PRKCH,PRMT1,PTEN,RAD21,RAD52 (includes EG:19365),RAE1,RECQL,RLF,SAFB,SATB1,SH2B3,SMARCB1,SMC1A,SREBF1,STMN1	38
	Cell Cycle	S phase	4.18E-03		-0.554	ABL1,APP,ARAF,CCND1,CCNG1,CDK2AP1,CEBPB (includes EG:1051),COPS5,CTNND1,CUL3 (includes EG:26554),DMTF1,EP400,FN1,FOS,GADD45A,GTF2I,ID2,ILKAP,ING4,ITGB1,JUNB,KLF4,MAP2K1,MDM2,NAE1,NBN,NOTCH1,NPM1,PARP1,PLCG1,PNPT1,POLR2A,PRKCD,PSAP,PTOV1,RAF1,SMARCB1,SOD2,UBE2L3,USP8	40
	Cell Cycle	G1 phase of fibroblast cell lines	4.18E-03		-1.118	AKT1,CCND1,COPS5,EP400,GPI,MAP2K1,MAP2K6,MAPK14,MDM2,PRKDC,PURA,SIAH1,TOB2	13
	Connective Tissue Development and Function	G1 phase of fibroblast cell lines	4.18E-03		-1.118	AKT1,CCND1,COPS5,EP400,GPI,MAP2K1,MAP2K6,MAPK14,MDM2,PRKDC,PURA,SIAH1,TOB2	13
	Small Molecule Biochemistry	accumulation of triacylglycerol	4.18E-03		0.244	ACADL,APOE,CEBPB (includes EG:1051),CPT1A,LPIN1,MID1IP1,PITPNA,PTEN,SCP2,SLC27A1,SMPD1,SREBF1,VHL	13
	Molecular Transport	accumulation of triacylglycerol	4.18E-03		0.244	ACADL,APOE,CEBPB (includes EG:1051),CPT1A,LPIN1,MID1IP1,PITPNA,PTEN,SCP2,SLC27A1,SMPD1,SREBF1,VHL	13
	Lipid Metabolism	accumulation of triacylglycerol	4.18E-03		0.244	ACADL,APOE,CEBPB (includes EG:1051),CPT1A,LPIN1,MID1IP1,PITPNA,PTEN,SCP2,SLC27A1,SMPD1,SREBF1,VHL	13
	Carbohydrate Metabolism	glycolysis	4.18E-03		0.173	AKT1,ALDOA,C1QBP,CCND1,ENO1,HIF1A,MIF,PARK2,PFKL,PFKP,PRKAG2,SREBF1,TPI1	13
	Cellular Movement	migration of brain cells	4.27E-03			APP,FN1,GNPAT,GSK3B,ITGB1,LMO4,LOC643751,NDEL1,NFIA,NR1D1,PRKCD,PTEN,TIAM1,TSNAX	14
	DNA Replication, Recombination, and Repair	annealing of DNA	4.42E-03			ABL1,EVL,FUS,JAK2	4
	Cellular Growth and Proliferation	arrest in growth of bone cancer cell lines	4.42E-03			ABL1,MAP2K6,MAPK1,MAPK3	4
	Cellular Development	arrest in growth of bone cancer cell lines	4.42E-03			ABL1,MAP2K6,MAPK1,MAPK3	4
	Gene Expression	binding of p53 response element	4.42E-03		0.882	ABL1,CEBPB (includes EG:1051),MDM2,ZBTB7A	4
	Small Molecule Biochemistry	catabolism of branched chain amino acids	4.42E-03			BCAT2,BCKDHA,BCKDHB,IVD	4
	Amino Acid Metabolism	catabolism of branched chain amino acids	4.42E-03			BCAT2,BCKDHA,BCKDHB,IVD	4
	Cell Death	cell death of acute myeloblastic leukemia cells	4.42E-03			AIFM1,PPID,RAF1,RPS3A	4
	Small Molecule Biochemistry	methylation of basic amino acid	4.42E-03			PRMT1,PRMT3,PRMT5,RELA	4
	Post-Translational Modification	methylation of basic amino acid	4.42E-03			PRMT1,PRMT3,PRMT5,RELA	4
	Amino Acid Metabolism	methylation of basic amino acid	4.42E-03			PRMT1,PRMT3,PRMT5,RELA	4
	Cellular Assembly and Organization	morphogenesis of mitochondria	4.42E-03			NUBPL,PNPT1,POLDIP2,SUPV3L1	4
	Molecular Transport	quantity of carnitine	4.42E-03		1.487	ACADL,ACADM,ACADVL,HADHA	4
	Tissue Morphology	quantity of goblet cells	4.42E-03			APP,DICER1,KLF4,PTEN	4
	Nucleic Acid Metabolism	synthesis of nucleoside diphosphate sugar	4.42E-03			MAN2B1,PARP1,TSTA3,UGDH	4
	Small Molecule Biochemistry	synthesis of nucleoside diphosphate sugar	4.42E-03			MAN2B1,PARP1,TSTA3,UGDH	4
	Carbohydrate Metabolism	synthesis of nucleoside diphosphate sugar	4.42E-03			MAN2B1,PARP1,TSTA3,UGDH	4
	Small Molecule Biochemistry	synthesis of phosphatidylethanolamine	4.42E-03			CHKA,CHKB,PCYT2,SLC27A1	4
	Lipid Metabolism	synthesis of phosphatidylethanolamine	4.42E-03			CHKA,CHKB,PCYT2,SLC27A1	4
	Carbohydrate Metabolism	synthesis of phosphatidylethanolamine	4.42E-03			CHKA,CHKB,PCYT2,SLC27A1	4
	RNA Post-Transcriptional Modification	unwinding of RNA	4.42E-03			DDX50,EIF4A1,EIF4A2,EIF4B	4
	Cancer	breast cancer	4.47E-03			ABL1,ACOT9,AKR7A2,AKT1,ALDOA,APOE,ARAF,ARFGEF1,ARHGDIB,ARHGEF2,BAG1,BECN1,BTG2,BTRC,C1QBP,C9orf86,CASP7,CBX3,CCND1,CCNG1,CCNL1,CCT3,CD68,CIRH1A,CLNS1A,CLU,CNDP2,CTNNB1,CXXC5,CYCS,DDIT4,DUSP1,ECM1 (includes EG:100332249),EGLN1,EGLN2,EGR1,EI24,EIF2AK1,EIF3E,EIF3H,EIF4A1,EIF4B,EIF5,ENO1,ETFA,FHL2,FLNA,FN1,FOS,GLO1,GRN,GSPT1,GSTM5,H2AFY,HBP1,HIF1A,IER2,ILKAP,ING4,ITGB1,ITPR1,JAK2,JAK3,JUNB,JUND,KLF4,…	124
	Reproductive System Disease	breast cancer	4.47E-03			ABL1,ACOT9,AKR7A2,AKT1,ALDOA,APOE,ARAF,ARFGEF1,ARHGDIB,ARHGEF2,BAG1,BECN1,BTG2,BTRC,C1QBP,C9orf86,CASP7,CBX3,CCND1,CCNG1,CCNL1,CCT3,CD68,CIRH1A,CLNS1A,CLU,CNDP2,CTNNB1,CXXC5,CYCS,DDIT4,DUSP1,ECM1 (includes EG:100332249),EGLN1,EGLN2,EGR1,EI24,EIF2AK1,EIF3E,EIF3H,EIF4A1,EIF4B,EIF5,ENO1,ETFA,FHL2,FLNA,FN1,FOS,GLO1,GRN,GSPT1,GSTM5,H2AFY,HBP1,HIF1A,IER2,ILKAP,ING4,ITGB1,ITPR1,JAK2,JAK3,JUNB,JUND,KLF4,…	124
