# Supplementary material for: Transcriptome Profiling of Peripheral Blood Cells Identifies Potential Biomarkers for Doxorubicin Cardiotoxicity in a Rat Model
Source: PLoS One. 2012 Nov 27;7(11):e48398. doi: 10.1371/journal.pone.0048398 (PMC3507887; doi:10.1371/journal.pone.0048398)
Supplement: Table S5 — IPA identified significantly affected tox-functions in the SDRG dataset. (XLS) [file pone.0048398.s006.xls]

## Sheet: Sheet0
	© 2000-2012 Ingenuity Systems, Inc. All rights reserved.
	Category	Functions Annotation	p-Value	Predicted Activation State	Regulation z-score	Molecules	# Molecules
	Liver Necrosis/Cell Death	cell death of liver cells	1.11E-05		0.967	API5,APOE,BAK1,CASP7,CCND1,CEBPB (includes EG:1051),DDIT3,DICER1,ENTPD5,FOS,GSK3B,HSPD1,IFNGR1,IKBKB,IRF1 (includes EG:16362),JUND,MAP2K1,MAPK14,MAPK3,NFE2L2,PTPN1,RAF1,RB1CC1,RBCK1,RELA,SH3BP5,SLC20A1,SLC25A4,SLC25A6,SMPD1,SOD2,SPTBN1,STAT3,STK3,TNIP1,UGCG,XBP1 (includes EG:140614)	37
	Liver Necrosis/Cell Death	cell death of hepatocytes	2.66E-05		0.401	BAK1,CASP7,CCND1,DDIT3,DICER1,ENTPD5,FOS,GSK3B,IFNGR1,IKBKB,IRF1 (includes EG:16362),MAP2K1,NFE2L2,PTPN1,RAF1,RB1CC1,RBCK1,RELA,SH3BP5,SLC20A1,SLC25A4,SLC25A6,SMPD1,SOD2,SPTBN1,STAT3,STK3,TNIP1,UGCG,XBP1 (includes EG:140614)	30
	Cardiac Necrosis/Cell Death	apoptosis of heart	2.75E-05		-0.363	AKT1,BAG1,BECN1,CASP1,CDK9,DICER1,GSK3B,HIF1A,HSPB6,HSPD1,IKBKB,IVNS1ABP,JUND,MAP3K5,MAPK1,MAPK14,MAPKAPK2,MDM2,MFN2,NAMPT,PARP1,PKN1,PLRG1,PNPLA2,PPP3CA,PTEN,RAF1,SOD2,STAT1,STAT3,TXNIP,UBE4B	32
	Liver Necrosis/Cell Death	cell death of liver	3.02E-05		1.095	AMACR,API5,APOE,BAK1,CASP7,CCND1,CEBPB (includes EG:1051),DDIT3,DICER1,ENTPD5,FLNA,FOS,GSK3B,HSPD1,IFNGR1,IKBKB,IRF1 (includes EG:16362),JUND,MAP2K1,MAPK14,MAPK3,MT1E,NFE2L1,NFE2L2,PTPN1,RAF1,RB1CC1,RBCK1,RELA,SH3BP5,SLC20A1,SLC25A4,SLC25A6,SMPD1,SOD1,SOD2,SPTBN1,STAT1,STAT3,STK3,TNIP1,UGCG,XBP1 (includes EG:140614)	43
	Cardiac Necrosis/Cell Death	cell death of heart	5.68E-05		-0.675	AKT1,BAG1,BECN1,CASP1,CDK9,DICER1,GSK3B,HADHA,HIF1A,HSPB6,HSPD1,IKBKB,IVNS1ABP,JUND,MAP3K5,MAPK1,MAPK14,MAPKAPK2,MDM2,MFN2,NAMPT,PARP1,PDPK1,PKN1,PLRG1,PNPLA2,PPIF,PPP3CA,PTEN,RAF1,SOD2,STAT1,STAT3,TXNIP,UBE4B	35
	Cardiac Necrosis/Cell Death	apoptosis of heart cells	8.96E-05		-0.308	AKT1,BAG1,BECN1,CASP1,CDK9,DICER1,HIF1A,HSPB6,HSPD1,IKBKB,IVNS1ABP,JUND,MAP3K5,MAPK1,MAPK14,MAPKAPK2,MDM2,MFN2,NAMPT,PARP1,PKN1,PLRG1,PNPLA2,PPP3CA,PTEN,RAF1,SOD2,STAT1,TXNIP,UBE4B	30
	Renal Necrosis/Cell Death	cell death of kidney cells	1.28E-04		-0.324	AKT1,APOE,APP,ATP1A1,BCL10,BECN1,BIRC2,CASP1,CASP7,CCBL1,CLU,CTNNB1,CYCS,DAP3,DDIT3,DUSP1,EMP1,FOS,GSK3B,GSTM5,HSPA5,IRF1 (includes EG:16362),IRF3,ITGB1,ITPR1,KAT5,LOC643751,MAP1LC3A,MAP2K6,MAP3K5,MT1E,NAMPT,NDEL1,PIAS1,PMP22,PPID,PPM1A,PPP3R1,PRMT2,RAD21,RAF1,SIAH1,SOD2,STMN1,STUB1,SYVN1,TCF4,TMEM123 (includes EG:114908),TRIM27,TRIM39,VDAC1,ZMYND11	52
	Cardiac Necrosis/Cell Death	cell death of heart cells	1.35E-04		-0.645	AKT1,BAG1,BECN1,CASP1,CDK9,DICER1,HADHA,HIF1A,HSPB6,HSPD1,IKBKB,IVNS1ABP,JUND,MAP3K5,MAPK1,MAPK14,MAPKAPK2,MDM2,MFN2,NAMPT,PARP1,PDPK1,PKN1,PLRG1,PNPLA2,PPIF,PPP3CA,PTEN,RAF1,SOD2,STAT1,TXNIP,UBE4B	33
	Cardiac Necrosis/Cell Death	apoptosis of cardiomyocytes	1.69E-04		-0.442	AKT1,BAG1,BECN1,CASP1,CDK9,DICER1,HIF1A,HSPB6,HSPD1,IVNS1ABP,JUND,MAP3K5,MAPK1,MAPK14,MAPKAPK2,MDM2,MFN2,NAMPT,PARP1,PKN1,PLRG1,PNPLA2,PPP3CA,PTEN,RAF1,SOD2,STAT1,TXNIP,UBE4B	29
	Cardiac Hypertrophy	hypertrophy of heart cells	2.21E-04		1.781	ARAF,CABIN1,CTSC,DICER1,DNAJC3,DUSP1,DYRK1A,EEF1D,FHL2,GLRX3,GPX3,GSK3B,HDAC5,IKBKB,MAP2K1,MAP2K6,MAP3K5,MAPK14,MAPK7,MDM2,PPP3CA,PRKCD,PRKCE,PTEN,RAB1A,RAB2A,SLC9A1,STAT3	28
	Cardiac Necrosis/Cell Death	cell death of cardiomyocytes	2.45E-04		-0.802	AKT1,BAG1,BECN1,CASP1,CDK9,DICER1,HADHA,HIF1A,HSPB6,HSPD1,IVNS1ABP,JUND,MAP3K5,MAPK1,MAPK14,MAPKAPK2,MDM2,MFN2,NAMPT,PARP1,PDPK1,PKN1,PLRG1,PNPLA2,PPIF,PPP3CA,PTEN,RAF1,SOD2,STAT1,TXNIP,UBE4B	32
	Liver Necrosis/Cell Death	apoptosis of liver	3.16E-04		1.052	API5,BAK1,CASP7,CCND1,CEBPB (includes EG:1051),DICER1,ENTPD5,GSK3B,IFNGR1,IKBKB,IRF1 (includes EG:16362),JUND,MAP2K1,MAPK14,NFE2L1,PTPN1,RAF1,RB1CC1,RBCK1,RELA,SLC20A1,SMPD1,SOD2,SPTBN1,STAT3,STK3,TNIP1,XBP1 (includes EG:140614)	28
	Liver Necrosis/Cell Death	apoptosis of liver cells	4.11E-04		0.976	API5,BAK1,CASP7,CCND1,CEBPB (includes EG:1051),DICER1,ENTPD5,GSK3B,IFNGR1,IKBKB,IRF1 (includes EG:16362),JUND,MAP2K1,MAPK14,PTPN1,RAF1,RB1CC1,RBCK1,RELA,SLC20A1,SMPD1,SOD2,SPTBN1,STAT3,STK3,TNIP1,XBP1 (includes EG:140614)	27
	Liver Steatosis	steatosis of liver	5.61E-04		-0.420	ABCG1,ACADL,ACADM,ACADVL,ATXN2,BAG3,DECR1,DUSP1,EBF1,HADHA,HSD17B4,LPIN1,MARK2,MARK3,PEX13,PHYH,PITPNA,PNPLA2,POR,SOD1,SOD2,TXNIP,VHL,XPA	24
	Liver Proliferation	proliferation of hepatocytes	6.34E-04		0.900	CCND1,CEBPB (includes EG:1051),CTNNB1,DICER1,ENTPD5,FOS,GSK3B,IFNGR1,IKBKB,JUND,MAPK1,MT1E,NFE2L2,ODC1,PIK3IP1,RAF1,RPS6KB1,SLC20A1,SMAD2,SMARCB1,SPTBN1,STK3,TOB1,XBP1 (includes EG:140614)	24
	Liver Necrosis/Cell Death	apoptosis of hepatocytes	6.46E-04		0.935	BAK1,CASP7,CCND1,DICER1,ENTPD5,GSK3B,IFNGR1,IKBKB,IRF1 (includes EG:16362),MAP2K1,PTPN1,RAF1,RB1CC1,RBCK1,RELA,SLC20A1,SMPD1,SOD2,SPTBN1,STAT3,STK3,TNIP1,XBP1 (includes EG:140614)	23
	Liver Steatosis	hepatic steatosis of liver	1.11E-03			ACADL,ACADM,ACADVL,ATXN2,BAG3,DECR1,EBF1,HADHA,HSD17B4,LPIN1,PEX13,PHYH,PITPNA,PNPLA2,POR,SOD1,SOD2,TXNIP,VHL,XPA	20
	Cardiac Hypertrophy	hypertrophy of cardiomyocytes	1.37E-03		1.705	CABIN1,DICER1,DUSP1,DYRK1A,FHL2,GLRX3,GSK3B,HDAC5,IKBKB,MAP2K1,MAP2K6,MAP3K5,MAPK14,MAPK7,MDM2,PPP3CA,PRKCD,PRKCE,PTEN,RAB1A,SLC9A1,STAT3	22
	Liver Proliferation	proliferation of liver cells	1.83E-03		1.431	AKT1,CCND1,CEBPB (includes EG:1051),CTNNB1,DICER1,ENTPD5,FOS,GSK3B,IFNGR1,IKBKB,JUND,MAPK1,MT1E,NFE2L2,ODC1,PIK3IP1,RAF1,RPS6KB1,SLC20A1,SMAD2,SMARCB1,SPTBN1,STAT1,STK3,TOB1,XBP1 (includes EG:140614),XPA	27
	Renal Necrosis/Cell Death	cell death of kidney cell lines	2.05E-03		0.242	AKT1,APP,BCL10,BECN1,BIRC2,CASP1,CASP7,CCBL1,CTNNB1,CYCS,DAP3,DDIT3,EMP1,FOS,GSK3B,GSTM5,HSPA5,IRF1 (includes EG:16362),ITGB1,ITPR1,MAP2K6,MAP3K5,NAMPT,NDEL1,PIAS1,PMP22,PPID,PPM1A,PPP3R1,PRMT2,RAD21,RAF1,SIAH1,SOD2,STUB1,SYVN1,TCF4,TMEM123 (includes EG:114908),TRIM27,TRIM39,VDAC1,ZMYND11	42
	Renal Necrosis/Cell Death	apoptosis of kidney cell lines	2.80E-03		-0.308	AKT1,APP,BCL10,BIRC2,CASP1,CTNNB1,CYCS,DAP3,DDIT3,FOS,GSK3B,HSPA5,IRF1 (includes EG:16362),ITGB1,ITPR1,MAP2K6,MAP3K5,PIAS1,PPID,PPM1A,PPP3R1,PRMT2,RAD21,RAF1,SIAH1,SOD2,STUB1,SYVN1,TCF4,TRIM27,TRIM39,VDAC1,ZMYND11	33
	Congenital Heart Anomaly	persistent truncus arteriosus	5.04E-03			DVL1,ECE1,FLNA,LTBP1,NRP1 (includes EG:18186),PLXND1,RARB,SOX4	8
	Liver Hypoplasia	hypoplasia of liver	7.37E-03			ATF4,BAG1,RAF1,SLC20A1,SMAD2,SPTBN1,TNIP1,TSC2,XBP1 (includes EG:140614)	9
	Renal Necrosis/Cell Death	apoptosis of kidney cells	7.41E-03		-0.785	APOE,ATP1A1,CLU,CTNNB1,DDIT3,DUSP1,ITGB1,KAT5,LOC643751,MAP1LC3A,MT1E,SOD2,STMN1	13
	Renal Necrosis/Cell Death	apoptosis of mesangial cells	7.96E-03		0.785	APOE,DUSP1,ITGB1,KAT5,SOD2	5
	Renal Degeneration	degeneration of tubular cells	9.33E-03			ARHGDIA,MT1E	2
	Renal Proliferation	proliferation of podocytes	9.33E-03			DUSP1,USF1	2
	Cardiac Hypertrophy	hypertrophy of heart	1.09E-02		1.643	AKT1,CTNNB1,DUSP1,FHL2,GSK3B,MAP2K6,MAP3K5,MAPK14,MAPK7,MIF,NAB1,NT5E,PARP1,PPP3CA,PPP3CB,PRKCD,PRKCE,PTEN,RAB1A,SMTN	20
	Cardiac Dilation	dilation of heart	1.23E-02		1.040	IKBKB,MAP3K5,PPP2CA,PRKAR1A,RAF1,SOD2	6
	Cardiac Damage	damage of heart	1.29E-02		-0.616	ADORA2A,ATF4,BECN1,CBR1,MAP2K6,MAP3K5,MAPK1,PIM3,SLC9A1,STAT3	10
	Liver Degeneration	degeneration of liver	1.50E-02			GSK3B,IKBKB,MT1E,PHYH,RB1CC1,RELA,TXNIP	7
	Liver Steatosis	hepatic steatosis	1.92E-02		1.379	ACADL,ACADM,ACADVL,ADK,APOE,ATXN2,BAG3,CCND1,CPT1A,DECR1,EBF1,HADHA,HSD17B4,LPIN1,MAP3K5,NFE2L1,PDE4B,PEX13,PHYH,PITPNA,PNPLA2,POR,PTEN,SOD1,SOD2,SREBF1,STAT3,TXNIP,VHL,XPA	30
	Renal Proliferation	proliferation of kidney cell lines	1.96E-02		-0.386	CTCF (includes EG:10664),CTNNB1,HSPD1,KLF6,MAPK14,MED28,PIAS1,PTEN,PTP4A1,VDAC1	10
	Nephrosis	minimal change nephrotic syndrome	2.34E-02			CLU,PPP3CA,PPP3CB	3
	Cardiac Fibrosis	perivascular fibrosis of artery	2.62E-02			ETS1,MAP3K5	2
	Renal Necrosis/Cell Death	apoptosis of glomerular cells	3.44E-02		1.315	APOE,CTNNB1,DUSP1,ITGB1,KAT5,SOD2	6
	Cardiac Damage	injury of heart	4.10E-02		-0.056	ATF4,CBR1,MAP2K6,MAP3K5,MAPK1,PIM3,STAT3	7
	Liver Damage	damage of liver	4.17E-02		1.570	ADORA2A,APOE,BAK1,CTNNB1,DUSP1,EGR1,GCLC,IFNGR1,IKBKB,IRF1 (includes EG:16362),JUND,MT1E,NFE2L2,NT5E,PTPN1,RDX,SH3BP5,SMPD1,SOD1,STAT1,STAT3	21
	Liver Proliferation	quantity of hepatocytes	4.59E-02			AKT1,ATF4,CTNNB1,RB1CC1,SCP2	5
	Renal Hypertrophy	hypertrophy of mesangial cells	4.85E-02			MAPK1,PARK7,PDPK1	3
	Cardiac Hypertrophy	cardiac hypertrophy of heart	4.91E-02			NT5E,SMTN	2
	Cardiac Enlargement	enlargement of atrium	4.91E-02			CTSL2,GSK3B	2
	Liver Damage	injury of hepatocytes	4.91E-02			EGR1,IRF1 (includes EG:16362)	2
	Liver Damage	injury of liver	7.22E-02		1.285	ADORA2A,APOE,EGR1,IFNGR1,IKBKB,IRF1 (includes EG:16362),JUND,NFE2L2,NT5E,RDX,SH3BP5,SOD1,STAT1,STAT3	14
	Cardiac Arrythmia	Wolff-Parkinson-White syndrome	7.66E-02			PRKAG2,SMARCB1	2
	Liver Necrosis/Cell Death	hepatic necrosis	7.66E-02			IFNGR1,NFE2L2	2
	Renal Hypertrophy	hypertrophy of kidney	7.66E-02			PPP3CA,PPP3CB	2
	Cardiac Damage	injury of cardiomyocytes	7.66E-02			MAPK1,PIM3	2
	Liver Damage	damage of hepatocytes	8.25E-02			DICER1,EGR1,IRF1 (includes EG:16362)	3
	Nephrosis	nephrosis	8.63E-02			CLTC,CLU,ITGB1,PDE4B,PPP3CA,PPP3CB,SMARCAL1	7
	Liver Regeneration	regeneration of liver	8.72E-02			CCNG1,CEBPB (includes EG:1051),EGR1,IKBKB,MT1E,NFE2L2,ODC1,STAT3,TOB1	9
	Liver Damage	damage of liver cells	8.89E-02			DICER1,EGR1,IRF1 (includes EG:16362),STAT3	4
	Nephrosis	Schimke immuno-osseous dysplasia	9.66E-02			SMARCAL1	1
	Cardiac Necrosis/Cell Death	apoptosis of left ventricle	9.66E-02			GSK3B	1
	Congenital Heart Anomaly	arrhythmogenic right ventricular dysplasia familial 12	9.66E-02			JUP	1
	Cardiac Fibrosis	cardiac fibrosis of heart tissue	9.66E-02			MAP3K5	1
	Liver Damage	damage of liver tissue	9.66E-02			ADORA2A	1
	Renal Degeneration	degeneration of renal tubular epithelial cells	9.66E-02			ARHGDIA	1
	Renal Degradation	degradation of renal tubule	9.66E-02			PSAP	1
	Liver Damage	delay in initiation of repair of liver	9.66E-02			NFE2L2	1
	Renal Enlargement	enlargement of kidney	9.66E-02			MT1E	1
	Glomerular Injury	fibronectin glomerulopathy	9.66E-02			FN1	1
	Cardiac Fibrosis	fibrosis of right ventricle	9.66E-02			CTNNA1	1
	Increased Levels of Albumin	increases secretion of albumin	9.66E-02			APP	1
	Liver Cirrhosis	indian childhood cirrhosis	9.66E-02			CIRH1A	1
	Liver Damage	ischemic injury of liver	9.66E-02			ADORA2A	1
	Glomerular Injury	lipoprotein glomerulopathy	9.66E-02			APOE	1
	Liver Hyperplasia/Hyperproliferation	nodular hyperplasia of liver	9.66E-02			SOD1	1
	Cardiac Fibrosis	perivascular fibrosis of coronary artery	9.66E-02			MAP3K5	1
	Cardiac Proliferation	proliferation of epicardial cells	9.66E-02			DICER1	1
	Pulmonary Hypertension	pulmonary veno-occlusive disease	9.66E-02			BMPR2	1
	Cardiac Damage	rupture of ventricular septum	9.66E-02			CTNNA1	1
	Renal Inflammation	swelling of renal glomerulus	9.66E-02			MT1E	1
	Renal Nephritis	autoimmune glomerulonephritis	1.04E-01			ACTN4,CLU,GADD45A,MARK2	4
	Increased Levels of Hematocrit	increases hematocrit of organism	1.05E-01			APOE,ATF4,CD47,CIAPIN1,FLI1,HFE,LGMN,MLL5,NFE2L1,NFE2L2,NME1 (includes EG:18102),SOD2,TNIP1	13
	Congenital Heart Anomaly	double aortic arch	1.08E-01			ECE1,NRP1 (includes EG:18186)	2
	Renal Necrosis/Cell Death	anoikis of kidney cell lines	1.41E-01			CTNNB1,DAP3	2
	Renal Degeneration	degeneration of kidney	1.41E-01			CLU,MT1E	2
	Cardiac Fibrosis	cardiac fibrosis of heart	1.47E-01			DAG1,MAP3K5,MAPK14	3
	Renal Damage	injury of renal glomerulus	1.47E-01			CTNNB1,DICER1,SREBF1	3
	Liver Necrosis/Cell Death	necrosis of liver	1.49E-01		0.876	AMACR,APOE,FLNA,HSPD1,IKBKB,MT1E,NFE2L1,NFE2L2,RELA,SH3BP5,SOD1,SOD2,STAT1	13
	Cardiac Hypertrophy	hypertrophy of ventricular myocytes	1.57E-01			GSK3B,HDAC5,PRKCD,PRKCE	4
	Cardiac Hypertrophy	cardiac hypertrophy	1.75E-01		-0.838	ADAM17,APOE,ATP2A2,FHL2,MAP2K1,MAPK1,MAPK3,MKL1,NT5E,SLC25A4,SLC9A1,SMTN,SOD2	13
	Liver Dysplasia	dysplasia of liver	1.77E-01			CCND1,PTEN	2
	Liver Hematopoiesis	hematopoiesis of liver	1.77E-01			CBFB,CIAPIN1	2
	Increased Levels of Albumin	increases localization of albumin	1.77E-01			FCGRT,STAT3	2
	Cardiac Proliferation	proliferation of cardiomyocytes	1.77E-01		-0.189	ABL1,ADAM17,GSK3B,MAPK14,PRKAR1A,RXRB,TXNRD2	7
	Liver Cholestasis	accumulation of bile acid	1.84E-01			NFE2L2	1
	Liver Necrosis/Cell Death	apoptosis of oval cells	1.84E-01			MAP2K1	1
	Hepatocellular Peroxisome Proliferation	biogenesis of peroxisomes	1.84E-01			ABCD3	1
	Cardiac Fibrosis	cardiac fibrosis of myocardium	1.84E-01			DAG1	1
	Cardiac Degeneration	degeneration of heart tissue	1.84E-01			PPP3CB	1
	Renal Nephritis	diffuse proliferative lupus nephritis	1.84E-01			ACTN4	1
	Congenital Heart Anomaly	double inlet heart left ventricle	1.84E-01			TGFB2	1
	Liver Dysplasia	dysplasia of bile duct	1.84E-01			PTEN	1
	Cardiac Enlargement	enlargement of heart	1.84E-01			SOD2	1
	Renal Fibrosis	fibrosis of renal tubule	1.84E-01			STMN1	1
	Liver Necrosis/Cell Death	focal necrosis of liver cells	1.84E-01			APOE	1
	Liver Hepatomegaly	hepatomegaly of liver	1.84E-01			CTNNB1	1
	Renal Degeneration	hyalinization of renal glomerulus	1.84E-01			SREBF1	1
	Renal Hydronephrosis	hydronephrosis of kidney	1.84E-01			CLU	1
	Liver Hyperplasia/Hyperproliferation	hyperproliferation of hepatocytes	1.84E-01			PTEN	1
	Increased Levels of Bilirubin	increases excretion of bilirubin	1.84E-01			RDX	1
	Liver Damage	inflammatory injury of liver	1.84E-01			ADORA2A	1
	Liver Necrosis/Cell Death	necrotizing inflammation of liver	1.84E-01			APOE	1
	Liver Inflammation	necrotizing inflammation of liver	1.84E-01			APOE	1
	Renal Enlargement	nephromegaly	1.84E-01			MT1E	1
	Heart Failure	onset of heart failure	1.84E-01			BECN1	1
	Liver Regeneration	regeneration of hepatocytes	1.84E-01			IKBKB	1
	Cardiac Arrythmia	spontaneous ventricular tachycardia	1.84E-01			JUP	1
	Tachycardia	spontaneous ventricular tachycardia	1.84E-01			JUP	1
	Liver Hepatitis	chronic hepatitis C	1.85E-01			DDX5,IMPDH1,IMPDH2,PPP3CA,PPP3CB,PPP3R1	6
	Renal Tubule Injury	proximal tubular toxicity	1.85E-01			ACAT1,BTG2,FN1,HADH,HADHA,HSP90AA1,JUNB,ODC1,SLC25A11,SLC27A1,TXNRD1,YWHAH	12
	Liver Inflammation	inflammation of liver	1.92E-01		1.868	APOE,EGR1,ENTPD5,IKBKB,NFE2L1,NFKBIB,PHYH,RELA,SCP2,SOD1,SOD2,STAT1,STAT3,ZFP36	14
	Cardiac Proliferation	proliferation of heart cells	2.07E-01		-0.533	ABL1,ADAM17,DICER1,GSK3B,MAPK14,PRKAR1A,RXRB,TXNRD2	8
	Cardiac Dysfunction	dysfunction of heart	2.10E-01		0.030	APOE,IKBKB,MAP2K1,MAP3K5,RAF1	5
	Congenital Heart Anomaly	arrhythmogenic right ventricular dysplasia	2.14E-01			JUP,TMEM43	2
	Glomerular Injury	cortical renal glomerulopathies	2.14E-01			ACTN4,FYN	2
	Kidney Failure	acute renal failure	2.16E-01			ATP1A1,CASP1,PPP3CA,PPP3CB,PPP3R1,STMN1	6
	Liver Hemorrhaging	bleeding of liver	2.18E-01			IKBKB,MT1E,RB1CC1,RELA	4
	Liver Steatosis	steatohepatitis	2.46E-01			NFE2L1,PDE4B,PTEN,SOD1,SOD2	5
	Liver Hepatitis	steatohepatitis	2.46E-01			NFE2L1,PDE4B,PTEN,SOD1,SOD2	5
	Liver Steatohepatitis	steatohepatitis	2.46E-01			NFE2L1,PDE4B,PTEN,SOD1,SOD2	5
	Renal Dilation	dilation of renal tubule	2.51E-01			JUND,PRKCSH	2
	Cardiac Necrosis/Cell Death	necrosis of cardiomyocytes	2.51E-01			HADHA,PPIF	2
	Liver Steatosis	alcoholic fatty liver disease	2.63E-01			STAT3	1
	Congenital Heart Anomaly	bicuspid aortic valve	2.63E-01			NOTCH1	1
	Cardiac Hemorrhaging	bleeding of pericardium	2.63E-01			DICER1	1
	Cardiac Enlargement	enlargement of heart ventricle	2.63E-01			CTSL2	1
	Liver Hematopoiesis	hematopoiesis of liver cells	2.63E-01			XBP1 (includes EG:140614)	1
	Decreased Levels of Albumin	increases uptake of albumin	2.63E-01			FLNA	1
	Liver Necrosis/Cell Death	initiation of apoptosis of liver cell lines	2.63E-01			MAPK14	1
	Liver Steatosis	microvesicular hepatic steatosis	2.63E-01			ADK	1
	Liver Proliferation	proliferation of liver	2.63E-01			CEBPB (includes EG:1051)	1
	Cardiac Dysfunction	systolic dysfunction of left ventricle	2.63E-01			RAF1	1
	Biliary Hyperplasia	tumorigenesis of cholangiocarcinoma	2.63E-01			PTEN	1
	Liver Failure	liver failure	2.77E-01			IKBKB,PDPK1,USP8	3
	Renal Necrosis/Cell Death	cell death of tubular cells	2.84E-01		-1.747	ATP1A1,CASP1,CLU,MT1E,STMN1	5
	Cardiac Hypertrophy	hypertrophy of myocardium	2.88E-01			PPP3CA,STAT3	2
	Renal Nephritis	membranous glomerulonephritis	2.88E-01			ACTN4,CLU	2
	Glutathione Depletion In Liver	quantity of glutathione in liver	2.88E-01			GCLC,NFE2L2	2
	Glomerular Injury	glomerulosclerosis	2.95E-01			ACTN4,APOE,ARHGDIA,CLU,FYN,JUND,SREBF1	7
	Liver Fibrosis	activation of hepatic stellate cells	3.04E-01			BAMBI,FN1,JAK2,MIF,STAT1	5
	Glomerular Injury	glomerulopathy	3.05E-01		1.203	ACTN4,APOE,ARHGDIA,CLU,FN1,FYN,JUND,SREBF1	8
	Renal Proliferation	proliferation of kidney cells	3.17E-01	Increased	2.031	APOE,DUSP1,PPP3CA,STAT3,STMN1,USF1	6
	Kidney Failure	failure of kidney	3.24E-01			ARHGDIA,CASP1,DUSP1,STMN1,TXNIP	5
	Renal Proliferation	proliferation of glomerular cells	3.24E-01		1.644	APOE,DUSP1,PPP3CA,STAT3,USF1	5
	Glomerular Injury	focal segmental glomerulosclerosis	3.26E-01			ACTN4,CLU	2
	Liver Hyperplasia/Hyperproliferation	hyperproliferation of liver	3.26E-01			PTEN,SOD1	2
	Renal Necrosis/Cell Death	apoptosis of tubular cells	3.29E-01			ATP1A1,CLU,MT1E,STMN1	4
	Congenital Heart Anomaly	congenital heart disease	3.30E-01			DVL1,ECE1,FLNA,HHEX,JUP,LTBP1,NOTCH1,NRP1 (includes EG:18186),PLXND1,RARB,SOX4,TGFB2,TMEM43	13
	Liver Hepatomegaly	hepatomegaly	3.32E-01			CTNNB1,EWSR1,PTEN	3
	Renal Damage	damage of tubulointerstitium	3.34E-01			APOE	1
	Renal Tubule Injury	damage of tubulointerstitium	3.34E-01			APOE	1
	Renal Dilation	dilation of collecting tubule	3.34E-01			PRKCSH	1
	Liver Enlargement	enlargement of liver	3.34E-01			STK3	1
	Liver Cholestasis	lipopolysaccharide hepatocellular cholestasis	3.34E-01			CD68	1
	Renal Nephritis	membranoproliferative glomerulonephritis	3.34E-01			MARK2	1
	Cardiac Arrythmia	tachycardia of heart ventricle	3.34E-01			JUP	1
	Tachycardia	tachycardia of heart ventricle	3.34E-01			JUP	1
	Renal Transformation	transformation of kidney cells	3.34E-01			NOTCH1	1
	Liver Hepatitis	hepatitis	3.49E-01		0.667	CASP1,CASP7,DDX5,IFNGR1,IKBKB,IMPDH1,IMPDH2,NFE2L1,NFE2L2,PDE4B,POLB,PPP3CA,PPP3CB,PPP3R1,PTEN,RELA,SOD1,SOD2	18
	Liver Hyperplasia/Hyperproliferation	tumorigenesis of liver	3.52E-01		1.775	GADD45A,IKBKB,PIK3IP1,SOD1	4
	Pulmonary Hypertension	pulmonary hypertensive arterial disease	3.59E-01			ABL1,APOE,BMPR2	3
	Increased Levels of LDH	increases release of LDH	3.62E-01			APP,SLC9A1	2
	Hepatocellular Carcinoma	tumorigenesis of hepatocellular carcinoma	3.71E-01			BECN1,BIRC2,ENTPD5,PRKAR1A,PTEN,SPTBN1	6
	Liver Cholestasis	intrahepatic cholestasis	3.79E-01			ABCG1,ATXN2,CD68,HDLBP,SCP2,SLC25A6,SREBF1,UGP2	8
	Liver Steatosis	nonalcoholic fatty liver disease	3.83E-01			ACADL,CPT1A,HADHA,SOD1,SREBF1	5
	Liver Necrosis/Cell Death	necrosis of liver cells	3.97E-01		0.770	APOE,HSPD1,NFE2L2,SH3BP5	4
	Increased Levels of Red Blood Cells	increases quantity of red blood cells	3.97E-01			CCND1,CIAPIN1,EIF2AK1,FLI1,LGMN,MDM2,MLL5,NFE2L2,NME1 (includes EG:18102),SOD1	10
	Renal Necrosis/Cell Death	cell death of renal tubule	3.98E-01			CASP1,MT1E	2
	Renal Nephritis	crescentic glomerulonephritis	3.98E-01			ACTN4,ADORA2A	2
	Liver Necrosis/Cell Death	focal necrosis of liver	3.98E-01			RELA,STAT1	2
	Liver Necrosis/Cell Death	necrosis of hepatocytes	3.98E-01			NFE2L2,SH3BP5	2
	Renal Nephritis	immune complex nephritis	3.98E-01			NFKB2	1
	Renal Proliferation	proliferation of renal tubular epithelial cells	3.98E-01			STMN1	1
	Cardiac Hypertrophy	hypertrophy of right ventricle	4.13E-01			APOE,BMPR2,PBX3	3
	Increased Levels of Creatinine	increases quantity of creatinine	4.13E-01			CASP1,PARP1,PPP3CA	3
	Cardiac Output	cardiac output	4.20E-01			APOE,ATP2A2,MAPK1,MLYCD	4
	Renal Nephritis	focal glomerulonephritis	4.33E-01			ACTN4,MDM2	2
	Increased Levels of Creatinine	increases clearance of creatinine	4.33E-01			ARHGDIA,PPP3CA	2
	Increased Levels of ALT	increases localization of ALT	4.33E-01			APOE,SMPD1	2
	Cardiac Inflammation	inflammation of heart	4.42E-01			CLU,MAP3K5,RELA,ZFP36	4
	Pulmonary Hypertension	pulmonary hypertension	4.42E-01			ABL1,APOE,BMPR2,MIF,SLC9A1	5
	Kidney Failure	acute tubular necrosis	4.57E-01			STMN1	1
	Liver Adhesion	adhesion of hepatocytes	4.57E-01			SMAD2	1
	Renal Necrosis/Cell Death	apoptosis of proximal tubule cells	4.57E-01			ATP1A1	1
	Decreased Levels of Albumin	decreases activation of albumin	4.57E-01			PIAS4	1
	Renal Necrosis/Cell Death	necrosis of tubular cells	4.57E-01			CASP1	1
	Cardiac Hypertrophy	hypertrophy of cardiac muscle	4.66E-01			GLRX3,PPP3CA,STAT3	3
	Renal Nephritis	glomerulonephritis	4.99E-01		1.367	ACTN4,ADORA2A,CD1D,CEBPB (includes EG:1051),CLU,CXCL16,FYN,GADD45A,GADD45G,IFNGR1,IMPDH1,IMPDH2,MARK2,MDM2,MFGE8,NFE2L2,PDE4B,PPP3CA,PPP3CB,PRKCD	20
	Congenital Heart Anomaly	transposition of great vessel	4.99E-01			DVL1,NRP1 (includes EG:18186)	2
	Liver Hepatitis	viral hepatitis	5.00E-01			DDX5,IFNGR1,IMPDH1,IMPDH2,POLB,PPP3CA,PPP3CB,PPP3R1	8
	Cardiac Output	cardiac output of heart	5.09E-01			MLYCD	1
	Renal Dilation	dilation of kidney	5.09E-01			PRKCSH	1
	Liver Cholestasis	obstructive cholestasis	5.09E-01			CD68	1
	Liver Cholestasis	progressive familial intrahepatic cholestasis type 1	5.12E-01			ABCG1,HDLBP,SCP2,SLC25A6,SREBF1,UGP2	6
	Cardiac Hypertrophy	hypertrophy of heart ventricle	5.29E-01		1.430	APOE,ATP2A2,BMPR2,HIF1A,MAPK7,MUS81,PBX3,PPP3CB	8
	Renal Damage	damage of kidney	5.44E-01		0.104	ADORA2A,CTNNB1,DICER1,DUSP1,ITGB1,MIF,PARP1,SREBF1	8
	Cardiac Fibrosis	cardiac fibrosis	5.52E-01		0.047	ATP2A2,DAG1,FN1,MAP3K5,MAPK14,RAF1,SMAD2	7
	Liver Hepatitis	acute hepatitis	5.57E-01			CASP7	1
	Liver Fibrosis	chemotaxis of hepatic stellate cells	5.57E-01			MAPK1	1
	Cardiac Degeneration	degeneration of cardiomyocytes	5.57E-01			HADHA	1
	Hepatocellular Peroxisome Proliferation	quantity of peroxisomes	5.57E-01			PEX11B	1
	Glutathione Depletion In Liver	conjugation of glutathione	5.60E-01			GSTM5,MIF	2
	Cardiac Fibrosis	fibrosis of myocardium	5.60E-01			DAG1,ITGB1	2
	Renal Necrosis/Cell Death	apoptosis of renal tubule	5.99E-01			MT1E	1
	Cardiac Infarction	infarction of heart	5.99E-01			PRKCE	1
	Liver Hyperplasia/Hyperproliferation	metastasis of liver	5.99E-01			IKBKB	1
	Renal Necrosis/Cell Death	necrosis of renal tubule	5.99E-01			CASP1	1
	Increased Levels of AST	increases localization of AST	6.38E-01			PTPN1	1
	Increased Levels of Potassium	increases quantity of K+	6.38E-01			STK39	1
	Kidney Failure	ischemic acute renal failure	6.38E-01			ATP1A1	1
	Pulmonary Hypertension	primary pulmonary hypertension	6.38E-01			BMPR2	1
	Cardiac Stenosis	stenosis of aortic valve	6.38E-01			MUS81	1
	Cardiac Arrythmia	atrial fibrillation	1.00E00			ATP1A1,ATP2A2,PPP2CA	3
	Liver Cirrhosis	cirrhosis	1.00E00			ADAM17,CIRH1A,CTNNB1,EGR1,FN1,GLG1 (includes EG:20340),HNRNPK,IFNGR2,NOTCH1,PCNA,TGFB2	11
	Heart Failure	congestive heart failure	1.00E00			ATP2A2,IGF2R,PDE4B,PNPLA2,RB1CC1,UBE4B	6
	Cardiac Congestive Cardiac Failure	congestive heart failure	1.00E00			ATP2A2,IGF2R,PDE4B,PNPLA2,RB1CC1,UBE4B	6
	Cardiac Arteriopathy	coronary artery disease	1.00E00			ADORA2A,APOE,CD47,CTNNBL1,EIF4H,ENPP1,FOS,GBE1,GSTO1,KLF2,PBX3,PDE4B,PELP1,PRKCH,SLC9A1,SUPV3L1	16
	Cardiac Dilation	dilation of heart ventricle	1.00E00			JUND,PPP3R1	2
	Liver Fibrosis	fibrosis of liver	1.00E00		1.131	ADORA2A,NFE2L1,STAT1,STAT3	4
	Heart Failure	heart failure	1.00E00		0.441	ATP1A1,ATP2A2,BECN1,CASP1,DICER1,IGF2R,ITGB1,MAPK1,MAPK3,MDM2,PDE4B,PDPK1,PNPLA2,PPIF,RAF1,RB1CC1,SLC9A1,UBE4B,VWF	19
	Renal Hydronephrosis	hydronephrosis	1.00E00			CLU,ID2,NFIA,PSAP,RARB	5
	Renal Damage	injury of renal tubule	1.00E00			DICER1	1
	Renal Tubule Injury	injury of renal tubule	1.00E00			DICER1	1
	Hepatocellular Carcinoma	liver cancer	1.00E00		1.811	ADAM17,ARF1,ATP1B3,BECN1,BIRC2,BZW1,CCND1,CCNG1,CLU,COPG,CRELD2,CTNNB1,DPP3,EIF3H,ENTPD5,EXOSC4,GLUD1,GOT1,GSTO1,HIF1A,HNRPDL,HPSE,HSPA5,IFT81,IKBKB,LETM1,MAP3K4,MDM2,NFE2L1,NME1 (includes EG:18102),NPM1,PFN1,PIK3IP1,PNRC1,PPP2CB,PRKAR1A,PTEN,RAF1,RALA,RNMT,SAV1,Scd2,SCP2,SOD1,SOX4,SPTBN1,SQSTM1,STAT3,TACC2,TMX2,TPI1,TXNIP,UBE2S,VPS37A	54
	Liver Cirrhosis	liver cirrhosis	1.00E00			CTNNB1,FN1,GLG1 (includes EG:20340),HNRNPK,IFNGR2,NOTCH1,TGFB2	7
	Renal Nephritis	lupus nephritis	1.00E00			ACTN4,CD1D,CXCL16,FYN,IMPDH1,IMPDH2,PPP3CA,PPP3CB	8
	Renal Nephritis	nephritis	1.00E00		1.432	ACTN4,ADORA2A,CD1D,CEBPB (includes EG:1051),CLU,CXCL16,FYN,GADD45A,GADD45G,IFNGR1,IMPDH1,IMPDH2,MARK2,MDM2,MFGE8,NFE2L2,NFKB2,PDE4B,PPP3CA,PPP3CB,PRKCD	21
	Kidney Failure	renal failure	1.00E00			ATP1A1,CASP1,IMPDH1,IMPDH2,MT1E,PDE4B,PPP3CA,PPP3CB,PPP3R1,STMN1	10
