# Supplementary material for: Transcriptome Profiling of Peripheral Blood Cells Identifies Potential Biomarkers for Doxorubicin Cardiotoxicity in a Rat Model
Source: PLoS One. 2012 Nov 27;7(11):e48398. doi: 10.1371/journal.pone.0048398 (PMC3507887; doi:10.1371/journal.pone.0048398)
Supplement: Table S6 — Potential biomarkers of cardiovascular disorders and diseases within the SDRG dataset identified by IPA. (XLS) [file pone.0048398.s007.xls]

## Sheet: Sheet0
Potential biomarkers for cardiovascular diseases selected by IPA from the list of DOX-induced SDRG
Symbol	Entrez Gene Name	Location	Family	Drug(s)	Gene Symbol - rat (Entrez Gene)	Fold Change	False Discovery Rate (q-value)	Human	Mouse	Rat	Diseases
ABL1	c-abl oncogene 1, non-receptor tyrosine kinase	Nucleus	kinase	saracatinib, imatinib, temozolomide	Abl1	-2.287	0.000	x	x	x	Cancer, Cardiovascular Disease, Connective Tissue Disorders, Dermatological Diseases and Conditions, Developmental Disorder, Gastrointestinal Disease, Genetic Disorder, Hematological Disease, Immunological Disease, Infectious Disease, Inflammatory Disease, Inflammatory Response, Neurological Disease, Nutritional Disease, Ophthalmic Disease, Organismal Injury and Abnormalities, Reproductive System…
ACADM	acyl-CoA dehydrogenase, C-4 to C-12 straight chain	Cytoplasm	enzyme		Acadm	-3.524	0.000	x	x	x	Cardiovascular Disease, Developmental Disorder, Gastrointestinal Disease, Genetic Disorder, Hematological Disease, Hepatic System Disease, Metabolic Disease, Neurological Disease, Skeletal and Muscular Disorders
ACADVL	acyl-CoA dehydrogenase, very long chain	Cytoplasm	enzyme		Acadvl	-2.531	0.001	x	x	x	Cancer, Cardiovascular Disease, Dermatological Diseases and Conditions, Developmental Disorder, Endocrine System Disorders, Gastrointestinal Disease, Genetic Disorder, Hematological Disease, Hepatic System Disease, Immunological Disease, Inflammatory Disease, Metabolic Disease, Nutritional Disease, Organismal Injury and Abnormalities
ACAT1	acetyl-CoA acetyltransferase 1	Cytoplasm	enzyme		Acat1	-2.918	0.001	x	x	x	Cancer, Cardiovascular Disease, Developmental Disorder, Genetic Disorder, Inflammatory Response, Metabolic Disease, Neurological Disease, Organismal Injury and Abnormalities, Renal and Urological Disease, Skeletal and Muscular Disorders
ADAM17	ADAM metallopeptidase domain 17	Plasma Membrane	peptidase		Adam17	-2.025	0.001	x	x	x	Cancer, Cardiovascular Disease, Dermatological Diseases and Conditions, Developmental Disorder, Gastrointestinal Disease, Genetic Disorder, Hematological Disease, Hepatic System Disease, Infectious Disease, Inflammatory Disease, Inflammatory Response, Neurological Disease, Ophthalmic Disease, Organismal Injury and Abnormalities, Renal and Urological Disease, Respiratory Disease, Skeletal and Musc…
ADORA2A	adenosine A2a receptor	Plasma Membrane	G-protein coupled receptor	adenosine, istradefylline, dyphylline, aspirin/butalbital/caffeine, acetaminophen/caffeine/dihydrocodeine, acetaminophen/aspirin/caffeine, caffeine/ergotamine, aspirin/caffeine/propoxyphene, aspirin/butalbital/caffeine/codeine, aspirin/caffeine/dihydrocodeine, binodenoson, regadenoson, acetaminophen/butalbital/caffeine, aminophylline, aspirin/caffeine/orphenadrine, clofarabine, acetaminophen/buta…	Adora2a	-1.380	0.007	x	x	x	Cancer, Cardiovascular Disease, Dermatological Diseases and Conditions, Gastrointestinal Disease, Genetic Disorder, Hematological Disease, Hepatic System Disease, Immunological Disease, Inflammatory Disease, Inflammatory Response, Neurological Disease, Nutritional Disease, Organismal Injury and Abnormalities, Psychological Disorders, Renal and Urological Disease, Respiratory Disease, Skeletal and…
AIFM1	apoptosis-inducing factor, mitochondrion-associated, 1	Cytoplasm	enzyme		Aifm1	-2.616	0.001	x	x	x	Cardiovascular Disease, Genetic Disorder, Metabolic Disease, Neurological Disease, Organismal Injury and Abnormalities, Skeletal and Muscular Disorders
AKAP9	A kinase (PRKA) anchor protein (yotiao) 9	Cytoplasm	other		Akap9	-1.002	0.038	x	x	x	Cardiovascular Disease, Genetic Disorder
AKT1	v-akt murine thymoma viral oncogene homolog 1	Cytoplasm	kinase	enzastaurin	Akt1	-1.976	0.001	x	x	x	Cancer, Cardiovascular Disease, Connective Tissue Disorders, Dermatological Diseases and Conditions, Developmental Disorder, Endocrine System Disorders, Gastrointestinal Disease, Genetic Disorder, Hematological Disease, Immunological Disease, Infectious Disease, Inflammatory Disease, Inflammatory Response, Metabolic Disease, Neurological Disease, Organismal Injury and Abnormalities, Psychological…
ANXA2	annexin A2	Plasma Membrane	other		Anxa2	-1.107	0.025	x	x	x	Cancer, Cardiovascular Disease, Dermatological Diseases and Conditions, Gastrointestinal Disease, Genetic Disorder, Hematological Disease, Immunological Disease, Infectious Disease, Inflammatory Response, Neurological Disease, Organismal Injury and Abnormalities, Renal and Urological Disease, Reproductive System Disease, Skeletal and Muscular Disorders
APOE	apolipoprotein E	Extracellular Space	transporter		Apoe	-2.237	0.014	x	x	x	Auditory Disease, Cancer, Cardiovascular Disease, Connective Tissue Disorders, Dermatological Diseases and Conditions, Developmental Disorder, Endocrine System Disorders, Gastrointestinal Disease, Genetic Disorder, Hematological Disease, Hepatic System Disease, Immunological Disease, Infectious Disease, Inflammatory Disease, Inflammatory Response, Metabolic Disease, Neurological Disease, Nutritio…
APP	amyloid beta (A4) precursor protein	Plasma Membrane	other	bapineuzumab	App	-1.113	0.021	x	x	x	Cardiovascular Disease, Dermatological Diseases and Conditions, Developmental Disorder, Endocrine System Disorders, Gastrointestinal Disease, Genetic Disorder, Hematological Disease, Hepatic System Disease, Immunological Disease, Infectious Disease, Inflammatory Disease, Inflammatory Response, Metabolic Disease, Neurological Disease, Nutritional Disease, Ophthalmic Disease, Organismal Injury and …
ARAF	v-raf murine sarcoma 3611 viral oncogene homolog	Cytoplasm	kinase	vemurafenib	Araf	-1.687	0.001	x	x	x	Cancer, Cardiovascular Disease, Developmental Disorder, Gastrointestinal Disease, Infectious Disease, Neurological Disease, Reproductive System Disease
ARHGDIA	Rho GDP dissociation inhibitor (GDI) alpha	Cytoplasm	other		Arhgdia	-3.542	0.000	x	x	x	Cancer, Cardiovascular Disease, Dermatological Diseases and Conditions, Developmental Disorder, Gastrointestinal Disease, Genetic Disorder, Hematological Disease, Hypersensitivity Response, Immunological Disease, Inflammatory Disease, Inflammatory Response, Metabolic Disease, Organismal Injury and Abnormalities, Renal and Urological Disease, Reproductive System Disease
ARHGEF1	Rho guanine nucleotide exchange factor (GEF) 1	Cytoplasm	other		Arhgef1	-1.586	0.001	x	x	x	Cancer, Cardiovascular Disease, Genetic Disorder, Inflammatory Response, Neurological Disease, Skeletal and Muscular Disorders
ATF4	activating transcription factor 4 (tax-responsive enhancer element B67)	Nucleus	transcription regulator		Atf4	-2.271	0.003	x	x	x	Cardiovascular Disease, Developmental Disorder, Gastrointestinal Disease, Hematological Disease, Hepatic System Disease, Ophthalmic Disease, Organismal Injury and Abnormalities, Reproductive System Disease, Skeletal and Muscular Disorders
ATP1A1	ATPase, Na+/K+ transporting, alpha 1 polypeptide	Plasma Membrane	transporter	digoxin, omeprazole, ethacrynic acid, perphenazine	Atp1a1	-3.449	0.000	x	x	x	Cancer, Cardiovascular Disease, Dermatological Diseases and Conditions, Developmental Disorder, Endocrine System Disorders, Gastrointestinal Disease, Genetic Disorder, Hematological Disease, Immunological Disease, Inflammatory Disease, Neurological Disease, Organismal Injury and Abnormalities, Psychological Disorders, Renal and Urological Disease, Skeletal and Muscular Disorders
ATP2A2	ATPase, Ca++ transporting, cardiac muscle, slow twitch 2	Cytoplasm	transporter		Atp2a2	-3.897	0.000	x	x	x	Cancer, Cardiovascular Disease, Dermatological Diseases and Conditions, Developmental Disorder, Endocrine System Disorders, Gastrointestinal Disease, Genetic Disorder, Metabolic Disease, Neurological Disease, Nutritional Disease, Organismal Injury and Abnormalities, Reproductive System Disease, Respiratory Disease, Skeletal and Muscular Disorders
BECN1	beclin 1, autophagy related	Cytoplasm	other		Becn1	-1.485	0.002	x	x	x	Cancer, Cardiovascular Disease, Gastrointestinal Disease, Genetic Disorder, Hematological Disease, Hepatic System Disease, Immunological Disease, Infectious Disease, Inflammatory Response, Neurological Disease, Organismal Injury and Abnormalities, Reproductive System Disease, Respiratory Disease
BMPR2	bone morphogenetic protein receptor, type II (serine/threonine kinase)	Plasma Membrane	kinase		Bmpr2	-3.012	0.001	x	x	x	Cancer, Cardiovascular Disease, Connective Tissue Disorders, Developmental Disorder, Gastrointestinal Disease, Genetic Disorder, Hematological Disease, Organismal Injury and Abnormalities, Reproductive System Disease, Respiratory Disease, Skeletal and Muscular Disorders
C20orf7	chromosome 20 open reading frame 7	Cytoplasm	other		RGD1309829	-1.030	0.014	x	x	x	Cardiovascular Disease, Genetic Disorder, Metabolic Disease, Neurological Disease, Reproductive System Disease, Skeletal and Muscular Disorders
CABIN1	calcineurin binding protein 1	Nucleus	other		Cabin1	-1.258	0.000	x	x	x	Cardiovascular Disease, Developmental Disorder, Genetic Disorder, Inflammatory Response, Neurological Disease, Psychological Disorders, Skeletal and Muscular Disorders
CASP1	caspase 1, apoptosis-related cysteine peptidase (interleukin 1, beta, convertase)	Cytoplasm	peptidase		Casp1	-1.255	0.001	x	x	x	Cancer, Cardiovascular Disease, Connective Tissue Disorders, Dermatological Diseases and Conditions, Developmental Disorder, Endocrine System Disorders, Gastrointestinal Disease, Genetic Disorder, Hematological Disease, Hepatic System Disease, Immunological Disease, Infectious Disease, Inflammatory Disease, Inflammatory Response, Metabolic Disease, Neurological Disease, Nutritional Disease, Organ…
CBR1	carbonyl reductase 1	Cytoplasm	enzyme		Cbr1	-1.874	0.001	x	x	x	Cancer, Cardiovascular Disease, Dermatological Diseases and Conditions, Genetic Disorder, Immunological Disease, Inflammatory Disease, Organismal Injury and Abnormalities
CCND1	cyclin D1	Nucleus	other		Ccnd1	-2.075	0.008	x	x	x	Cancer, Cardiovascular Disease, Dental Disease, Dermatological Diseases and Conditions, Developmental Disorder, Endocrine System Disorders, Gastrointestinal Disease, Genetic Disorder, Hematological Disease, Hepatic System Disease, Immunological Disease, Inflammatory Disease, Inflammatory Response, Metabolic Disease, Neurological Disease, Nutritional Disease, Ophthalmic Disease, Organismal Injury …
CD47	CD47 molecule	Plasma Membrane	other		Cd47	-1.616	0.008	x	x	x	Cancer, Cardiovascular Disease, Dermatological Diseases and Conditions, Developmental Disorder, Genetic Disorder, Hematological Disease, Hypersensitivity Response, Immunological Disease, Infectious Disease, Inflammatory Disease, Inflammatory Response, Metabolic Disease, Neurological Disease, Organismal Injury and Abnormalities, Skeletal and Muscular Disorders
CD68	CD68 molecule	Plasma Membrane	other		Cd68	-1.069	0.003	x	x	x	Cancer, Cardiovascular Disease, Connective Tissue Disorders, Gastrointestinal Disease, Genetic Disorder, Hepatic System Disease, Immunological Disease, Inflammatory Disease, Inflammatory Response, Neurological Disease, Nutritional Disease, Reproductive System Disease, Respiratory Disease, Skeletal and Muscular Disorders
CD1D	CD1d molecule	Plasma Membrane	other		Cd1d1	-2.189	0.008	x	x	x	Antimicrobial Response, Cancer, Cardiovascular Disease, Connective Tissue Disorders, Dermatological Diseases and Conditions, Developmental Disorder, Endocrine System Disorders, Gastrointestinal Disease, Genetic Disorder, Immunological Disease, Infectious Disease, Inflammatory Disease, Inflammatory Response, Metabolic Disease, Neurological Disease, Renal and Urological Disease, Respiratory Disease…
CLU	clusterin	Extracellular Space	other		Clu	-3.776	0.002	x	x	x	Cancer, Cardiovascular Disease, Connective Tissue Disorders, Dermatological Diseases and Conditions, Developmental Disorder, Endocrine System Disorders, Gastrointestinal Disease, Genetic Disorder, Hematological Disease, Hepatic System Disease, Immunological Disease, Infectious Disease, Inflammatory Disease, Inflammatory Response, Metabolic Disease, Neurological Disease, Ophthalmic Disease, Organi…
CNP	2',3'-cyclic nucleotide 3' phosphodiesterase	Cytoplasm	enzyme		Cnp	-1.127	0.004	x	x	x	Cancer, Cardiovascular Disease, Genetic Disorder, Hematological Disease, Inflammatory Response, Neurological Disease, Organismal Injury and Abnormalities, Psychological Disorders, Reproductive System Disease, Skeletal and Muscular Disorders
COX15	COX15 homolog, cytochrome c oxidase assembly protein (yeast)	Cytoplasm	enzyme		Cox15	-2.185	0.002	x	x	x	Cardiovascular Disease, Connective Tissue Disorders, Genetic Disorder, Immunological Disease, Inflammatory Disease, Metabolic Disease, Neurological Disease, Psychological Disorders, Skeletal and Muscular Disorders
CTNNA1	catenin (cadherin-associated protein), alpha 1, 102kDa	Plasma Membrane	other		Ctnna1	-3.640	0.001	x	x	x	Cancer, Cardiovascular Disease, Gastrointestinal Disease, Genetic Disorder, Neurological Disease, Organismal Injury and Abnormalities, Reproductive System Disease
CTNNB1	catenin (cadherin-associated protein), beta 1, 88kDa	Nucleus	transcription regulator		Ctnnb1	-2.609	0.001	x	x	x	Cancer, Cardiovascular Disease, Connective Tissue Disorders, Dermatological Diseases and Conditions, Developmental Disorder, Endocrine System Disorders, Gastrointestinal Disease, Genetic Disorder, Hematological Disease, Hepatic System Disease, Inflammatory Disease, Metabolic Disease, Neurological Disease, Organismal Injury and Abnormalities, Renal and Urological Disease, Reproductive System Disea…
CTNNBL1	catenin, beta like 1	Nucleus	other		Ctnnbl1	-1.297	0.007	x	x	x	Cardiovascular Disease, Endocrine System Disorders, Gastrointestinal Disease, Genetic Disorder, Hematological Disease, Metabolic Disease, Neurological Disease
CTSC	cathepsin C	Cytoplasm	peptidase		Ctsc	-2.885	0.000	x	x	x	Cancer, Cardiovascular Disease, Dental Disease, Dermatological Diseases and Conditions, Developmental Disorder, Gastrointestinal Disease, Genetic Disorder, Infectious Disease, Inflammatory Disease, Inflammatory Response, Nutritional Disease, Renal and Urological Disease, Reproductive System Disease, Skeletal and Muscular Disorders
CTSL2	cathepsin L2	Cytoplasm	peptidase		Ctsl1	-2.011	0.008	x	x	x	Cancer, Cardiovascular Disease, Dermatological Diseases and Conditions, Developmental Disorder, Endocrine System Disorders, Gastrointestinal Disease, Genetic Disorder, Immunological Disease, Infectious Disease, Inflammatory Disease, Inflammatory Response, Metabolic Disease, Neurological Disease, Ophthalmic Disease, Organismal Injury and Abnormalities, Reproductive System Disease
CXCL16	chemokine (C-X-C motif) ligand 16	Extracellular Space	cytokine		Cxcl16	-1.125	0.019	x	x	x	Cancer, Cardiovascular Disease, Connective Tissue Disorders, Endocrine System Disorders, Genetic Disorder, Immunological Disease, Infectious Disease, Inflammatory Disease, Inflammatory Response, Neurological Disease, Organismal Injury and Abnormalities, Renal and Urological Disease, Reproductive System Disease, Skeletal and Muscular Disorders
CYB5R4	cytochrome b5 reductase 4	Cytoplasm	enzyme		Cyb5r4	-1.710	0.003	x	x	x	Cardiovascular Disease, Connective Tissue Disorders, Endocrine System Disorders, Inflammatory Response, Metabolic Disease
DAG1	dystroglycan 1 (dystrophin-associated glycoprotein 1)	Plasma Membrane	transmembrane receptor		Dag1	-3.433	0.001	x	x	x	Cardiovascular Disease, Connective Tissue Disorders, Developmental Disorder, Gastrointestinal Disease, Genetic Disorder, Infectious Disease, Inflammatory Disease, Neurological Disease, Organismal Injury and Abnormalities, Skeletal and Muscular Disorders
DDIT3	DNA-damage-inducible transcript 3	Nucleus	transcription regulator		Ddit3	-2.225	0.003	x	x	x	Cancer, Cardiovascular Disease, Connective Tissue Disorders, Dermatological Diseases and Conditions, Developmental Disorder, Endocrine System Disorders, Gastrointestinal Disease, Genetic Disorder, Immunological Disease, Infectious Disease, Inflammatory Disease, Metabolic Disease, Neurological Disease, Organismal Injury and Abnormalities, Skeletal and Muscular Disorders
DICER1	dicer 1, ribonuclease type III	Cytoplasm	enzyme		Dicer1	-1.023	0.008	x	x	x	Cancer, Cardiovascular Disease, Connective Tissue Disorders, Dermatological Diseases and Conditions, Developmental Disorder, Genetic Disorder, Hematological Disease, Immunological Disease, Infectious Disease, Inflammatory Response, Neurological Disease, Ophthalmic Disease, Organismal Injury and Abnormalities, Psychological Disorders, Renal and Urological Disease, Reproductive System Disease, Resp…
DLD	dihydrolipoamide dehydrogenase	Cytoplasm	enzyme		Dld	-2.225	0.002	x	x	x	Cardiovascular Disease, Developmental Disorder, Genetic Disorder, Metabolic Disease, Neurological Disease, Renal and Urological Disease, Skeletal and Muscular Disorders
DNAJC3	DnaJ (Hsp40) homolog, subfamily C, member 3	Cytoplasm	other		Dnajc3	-1.059	0.016	x	x	x	Cancer, Cardiovascular Disease, Connective Tissue Disorders, Developmental Disorder, Endocrine System Disorders, Metabolic Disease
DUSP1	dual specificity phosphatase 1	Nucleus	phosphatase		Dusp1	-2.392	0.005	x	x	x	Cancer, Cardiovascular Disease, Connective Tissue Disorders, Dermatological Diseases and Conditions, Developmental Disorder, Endocrine System Disorders, Gastrointestinal Disease, Genetic Disorder, Hepatic System Disease, Hypersensitivity Response, Immunological Disease, Infectious Disease, Inflammatory Disease, Inflammatory Response, Metabolic Disease, Neurological Disease, Nutritional Disease, O…
DVL1	dishevelled, dsh homolog 1 (Drosophila)	Cytoplasm	other		Dvl1	-2.343	0.000	x	x	x	Cancer, Cardiovascular Disease, Developmental Disorder, Genetic Disorder, Infectious Disease, Neurological Disease, Reproductive System Disease, Respiratory Disease, Skeletal and Muscular Disorders
DYRK1A	dual-specificity tyrosine-(Y)-phosphorylation regulated kinase 1A	Nucleus	kinase		Dyrk1a	-1.475	0.003	x	x	x	Cardiovascular Disease, Developmental Disorder, Genetic Disorder, Neurological Disease, Skeletal and Muscular Disorders
ECE1	endothelin converting enzyme 1	Plasma Membrane	peptidase		Ece1	-1.902	0.001	x	x	x	Cardiovascular Disease, Connective Tissue Disorders, Dermatological Diseases and Conditions, Developmental Disorder, Endocrine System Disorders, Genetic Disorder, Organismal Injury and Abnormalities, Respiratory Disease, Skeletal and Muscular Disorders
EEF1D	eukaryotic translation elongation factor 1 delta (guanine nucleotide exchange protein)	Cytoplasm	translation regulator		Eef1d	-2.956	0.001	x	x	x	Cancer, Cardiovascular Disease, Developmental Disorder
EGR1	early growth response 1	Nucleus	transcription regulator		Egr1	-2.267	0.020	x	x	x	Cancer, Cardiovascular Disease, Connective Tissue Disorders, Dermatological Diseases and Conditions, Developmental Disorder, Gastrointestinal Disease, Genetic Disorder, Hematological Disease, Hepatic System Disease, Hypersensitivity Response, Immunological Disease, Infectious Disease, Inflammatory Disease, Inflammatory Response, Neurological Disease, Organismal Injury and Abnormalities, Reproduct…
EHD4	EH-domain containing 4	Plasma Membrane	enzyme		Ehd4	-3.214	0.001	x	x	x	Cancer, Cardiovascular Disease, Endocrine System Disorders, Gastrointestinal Disease, Hematological Disease, Renal and Urological Disease, Reproductive System Disease
EIF4H	eukaryotic translation initiation factor 4H	Cytoplasm	translation regulator		Eif4h	-4.254	0.000	x	x	x	Cardiovascular Disease, Genetic Disorder, Hematological Disease
ENPP1	ectonucleotide pyrophosphatase/phosphodiesterase 1	Plasma Membrane	enzyme		Enpp1	-1.426	0.002	x	x	x	Cancer, Cardiovascular Disease, Connective Tissue Disorders, Endocrine System Disorders, Gastrointestinal Disease, Genetic Disorder, Hematological Disease, Inflammatory Disease, Metabolic Disease, Nutritional Disease, Organismal Injury and Abnormalities, Reproductive System Disease, Skeletal and Muscular Disorders
ETS1	v-ets erythroblastosis virus E26 oncogene homolog 1 (avian)	Nucleus	transcription regulator		Ets1	-1.601	0.001	x	x	x	Cancer, Cardiovascular Disease, Developmental Disorder, Endocrine System Disorders, Hematological Disease, Immunological Disease, Inflammatory Disease, Inflammatory Response, Metabolic Disease, Organismal Injury and Abnormalities
FHL2	four and a half LIM domains 2	Nucleus	transcription regulator		Fhl2	-5.138	0.000	x	x	x	Cancer, Cardiovascular Disease, Connective Tissue Disorders, Developmental Disorder, Genetic Disorder, Inflammatory Response, Organismal Injury and Abnormalities, Reproductive System Disease, Skeletal and Muscular Disorders
FLI1	Friend leukemia virus integration 1	Nucleus	transcription regulator		Fli1	-1.886	0.001	x	x	x	Cancer, Cardiovascular Disease, Connective Tissue Disorders, Developmental Disorder, Genetic Disorder, Hematological Disease, Inflammatory Response, Neurological Disease, Organismal Injury and Abnormalities, Renal and Urological Disease, Skeletal and Muscular Disorders
FLNA	filamin A, alpha	Cytoplasm	other		Flna	-2.723	0.001	x	x	x	Cancer, Cardiovascular Disease, Connective Tissue Disorders, Dermatological Diseases and Conditions, Developmental Disorder, Genetic Disorder, Hematological Disease, Immunological Disease, Inflammatory Disease, Inflammatory Response, Metabolic Disease, Neurological Disease, Organismal Injury and Abnormalities, Reproductive System Disease, Respiratory Disease, Skeletal and Muscular Disorders
FN1	fibronectin 1	Extracellular Space	enzyme		Fn1	-1.488	0.017	x	x	x	Cancer, Cardiovascular Disease, Connective Tissue Disorders, Dermatological Diseases and Conditions, Developmental Disorder, Endocrine System Disorders, Gastrointestinal Disease, Genetic Disorder, Hematological Disease, Hepatic System Disease, Hypersensitivity Response, Immunological Disease, Infectious Disease, Inflammatory Disease, Inflammatory Response, Metabolic Disease, Neurological Disease,…
FOS	FBJ murine osteosarcoma viral oncogene homolog	Nucleus	transcription regulator		Fos	-2.681	0.013	x	x	x	Cancer, Cardiovascular Disease, Connective Tissue Disorders, Dermatological Diseases and Conditions, Developmental Disorder, Gastrointestinal Disease, Genetic Disorder, Hematological Disease, Immunological Disease, Infectious Disease, Inflammatory Disease, Inflammatory Response, Neurological Disease, Nutritional Disease, Organismal Injury and Abnormalities, Psychological Disorders, Renal and Urol…
GADD45A	growth arrest and DNA-damage-inducible, alpha	Nucleus	other		Gadd45a	-2.227	0.006	x	x	x	Cancer, Cardiovascular Disease, Dermatological Diseases and Conditions, Developmental Disorder, Gastrointestinal Disease, Genetic Disorder, Hematological Disease, Hepatic System Disease, Hypersensitivity Response, Immunological Disease, Inflammatory Disease, Inflammatory Response, Neurological Disease, Organismal Injury and Abnormalities, Renal and Urological Disease, Reproductive System Disease,…
GBE1	glucan (1,4-alpha-), branching enzyme 1	Cytoplasm	enzyme		Gbe1	-1.782	0.006	x	x	x	Cardiovascular Disease, Developmental Disorder, Endocrine System Disorders, Genetic Disorder, Hematological Disease, Metabolic Disease, Neurological Disease
GCLC	glutamate-cysteine ligase, catalytic subunit	Cytoplasm	enzyme		Gclc	-1.776	0.001	x	x	x	Cardiovascular Disease, Developmental Disorder, Gastrointestinal Disease, Genetic Disorder, Hematological Disease, Hepatic System Disease, Infectious Disease, Neurological Disease, Organismal Injury and Abnormalities, Psychological Disorders
GLO1	glyoxalase I	Cytoplasm	enzyme		Glo1	-1.745	0.004	x	x	x	Cancer, Cardiovascular Disease, Genetic Disorder, Neurological Disease, Psychological Disorders, Reproductive System Disease
GLRX3	glutaredoxin 3	Cytoplasm	enzyme		Glrx3	-1.365	0.006	x	x	x	Cancer, Cardiovascular Disease, Developmental Disorder, Gastrointestinal Disease, Genetic Disorder, Skeletal and Muscular Disorders
GPX3	glutathione peroxidase 3 (plasma)	Extracellular Space	enzyme		Gpx3	-3.601	0.001	x	x	x	Cancer, Cardiovascular Disease, Developmental Disorder, Gastrointestinal Disease, Genetic Disorder, Reproductive System Disease
GSK3B	glycogen synthase kinase 3 beta	Nucleus	kinase	enzastaurin	Gsk3b	-1.363	0.004	x	x	x	Antimicrobial Response, Cancer, Cardiovascular Disease, Connective Tissue Disorders, Dermatological Diseases and Conditions, Developmental Disorder, Endocrine System Disorders, Gastrointestinal Disease, Genetic Disorder, Hematological Disease, Hepatic System Disease, Immunological Disease, Infectious Disease, Inflammatory Response, Metabolic Disease, Neurological Disease, Organismal Injury and Ab…
GSTM5	glutathione S-transferase mu 5	Cytoplasm	enzyme		Gstm1	-1.286	0.009	x	x	x	Cancer, Cardiovascular Disease, Genetic Disorder, Neurological Disease, Psychological Disorders, Reproductive System Disease
GSTO1	glutathione S-transferase omega 1	Cytoplasm	enzyme		Gsto1	-2.424	0.002	x	x	x	Cancer, Cardiovascular Disease, Dermatological Diseases and Conditions, Gastrointestinal Disease, Genetic Disorder, Hematological Disease, Hepatic System Disease, Immunological Disease, Infectious Disease, Inflammatory Disease, Neurological Disease, Respiratory Disease
GYPC	glycophorin C (Gerbich blood group)	Plasma Membrane	other		Gypc	-3.163	0.001	x	x	x	Cancer, Cardiovascular Disease, Genetic Disorder, Hematological Disease, Infectious Disease, Neurological Disease, Renal and Urological Disease, Skeletal and Muscular Disorders
HDAC3	histone deacetylase 3	Nucleus	transcription regulator	tributyrin, belinostat, pyroxamide, MGCD0103, vorinostat, romidepsin	Hdac3	-1.008	0.003	x	x	x	Cancer, Cardiovascular Disease, Gastrointestinal Disease, Genetic Disorder, Hematological Disease, Immunological Disease, Infectious Disease, Respiratory Disease
HDAC5	histone deacetylase 5	Nucleus	transcription regulator	tributyrin, belinostat, pyroxamide, vorinostat, romidepsin	Hdac5	-1.870	0.001	x	x	x	Cancer, Cardiovascular Disease, Connective Tissue Disorders, Developmental Disorder, Genetic Disorder, Hematological Disease, Immunological Disease, Inflammatory Response, Metabolic Disease, Neurological Disease, Nutritional Disease, Organismal Injury and Abnormalities, Respiratory Disease, Skeletal and Muscular Disorders
HFE	hemochromatosis	Plasma Membrane	transmembrane receptor		Hfe	-3.427	0.000	x	x	x	Cardiovascular Disease, Dermatological Diseases and Conditions, Developmental Disorder, Endocrine System Disorders, Gastrointestinal Disease, Genetic Disorder, Hematological Disease, Metabolic Disease, Neurological Disease, Nutritional Disease, Renal and Urological Disease
HHEX	hematopoietically expressed homeobox	Nucleus	transcription regulator		Hhex	-1.488	0.000	x	x	x	Cancer, Cardiovascular Disease, Developmental Disorder, Endocrine System Disorders, Genetic Disorder, Organismal Injury and Abnormalities, Skeletal and Muscular Disorders
HIF1A	hypoxia inducible factor 1, alpha subunit (basic helix-loop-helix transcription factor)	Nucleus	transcription regulator		Hif1a	-2.180	0.001	x	x	x	Cancer, Cardiovascular Disease, Connective Tissue Disorders, Dermatological Diseases and Conditions, Developmental Disorder, Endocrine System Disorders, Gastrointestinal Disease, Genetic Disorder, Hematological Disease, Hepatic System Disease, Immunological Disease, Inflammatory Disease, Inflammatory Response, Metabolic Disease, Neurological Disease, Nutritional Disease, Organismal Injury and Abn…
HPSE	heparanase	Plasma Membrane	enzyme	heparanase inhibitor PI-88	Hpse	-1.224	0.002	x	x	x	Cancer, Cardiovascular Disease, Connective Tissue Disorders, Dermatological Diseases and Conditions, Gastrointestinal Disease, Genetic Disorder, Hepatic System Disease, Organismal Injury and Abnormalities, Reproductive System Disease, Skeletal and Muscular Disorders
IFNGR1	interferon gamma receptor 1	Plasma Membrane	transmembrane receptor	interferon gamma-1b	Ifngr1	-1.803	0.010	x	x	x	Antimicrobial Response, Cancer, Cardiovascular Disease, Connective Tissue Disorders, Dermatological Diseases and Conditions, Developmental Disorder, Endocrine System Disorders, Gastrointestinal Disease, Genetic Disorder, Hematological Disease, Hepatic System Disease, Immunological Disease, Infectious Disease, Inflammatory Disease, Inflammatory Response, Metabolic Disease, Neurological Disease, Or…
IGF2R	insulin-like growth factor 2 receptor	Plasma Membrane	transmembrane receptor		Igf2r	-2.404	0.001	x	x	x	Cancer, Cardiovascular Disease, Dermatological Diseases and Conditions, Developmental Disorder, Gastrointestinal Disease, Hematological Disease, Infectious Disease, Inflammatory Response, Nutritional Disease, Organismal Injury and Abnormalities, Reproductive System Disease, Respiratory Disease, Skeletal and Muscular Disorders
IKBKB	inhibitor of kappa light polypeptide gene enhancer in B-cells, kinase beta	Cytoplasm	kinase		Ikbkb	-1.413	0.001	x	x	x	Antimicrobial Response, Cancer, Cardiovascular Disease, Connective Tissue Disorders, Dermatological Diseases and Conditions, Developmental Disorder, Endocrine System Disorders, Gastrointestinal Disease, Genetic Disorder, Hematological Disease, Hepatic System Disease, Hypersensitivity Response, Immunological Disease, Infectious Disease, Inflammatory Disease, Inflammatory Response, Metabolic Diseas…
IRF3	interferon regulatory factor 3	Nucleus	transcription regulator		Irf3	-1.496	0.005	x	x	x	Antimicrobial Response, Cardiovascular Disease, Dermatological Diseases and Conditions, Genetic Disorder, Hematological Disease, Immunological Disease, Infectious Disease, Inflammatory Response, Neurological Disease, Organismal Injury and Abnormalities, Renal and Urological Disease, Skeletal and Muscular Disorders
IRF1 (includes EG:16362)	interferon regulatory factor 1	Nucleus	transcription regulator		Irf1	-1.371	0.006	x	x	x	Antimicrobial Response, Cancer, Cardiovascular Disease, Connective Tissue Disorders, Dermatological Diseases and Conditions, Endocrine System Disorders, Gastrointestinal Disease, Genetic Disorder, Hematological Disease, Hepatic System Disease, Immunological Disease, Infectious Disease, Inflammatory Disease, Inflammatory Response, Metabolic Disease, Neurological Disease, Organismal Injury and Abno…
ITGB1	integrin, beta 1 (fibronectin receptor, beta polypeptide, antigen CD29 includes MDF2, MSK12)	Plasma Membrane	transmembrane receptor		Itgb1	-1.026	0.029	x	x	x	Cancer, Cardiovascular Disease, Connective Tissue Disorders, Dermatological Diseases and Conditions, Developmental Disorder, Genetic Disorder, Hematological Disease, Hypersensitivity Response, Immunological Disease, Infectious Disease, Inflammatory Response, Neurological Disease, Nutritional Disease, Organismal Injury and Abnormalities, Renal and Urological Disease, Reproductive System Disease, R…
JAK2	Janus kinase 2	Cytoplasm	kinase	ruxolitinib	Jak2	-1.048	0.006	x	x	x	Cancer, Cardiovascular Disease, Dermatological Diseases and Conditions, Developmental Disorder, Gastrointestinal Disease, Genetic Disorder, Hematological Disease, Immunological Disease, Infectious Disease, Inflammatory Disease, Inflammatory Response, Organismal Injury and Abnormalities, Reproductive System Disease, Skeletal and Muscular Disorders
JUNB	jun B proto-oncogene	Nucleus	transcription regulator		Junb	-3.520	0.001	x	x	x	Cancer, Cardiovascular Disease, Dermatological Diseases and Conditions, Genetic Disorder, Hypersensitivity Response, Immunological Disease, Inflammatory Disease, Inflammatory Response, Neurological Disease, Nutritional Disease, Organismal Injury and Abnormalities, Reproductive System Disease, Skeletal and Muscular Disorders
JUND	jun D proto-oncogene	Nucleus	transcription regulator		Jund	-2.313	0.009	x	x	x	Cancer, Cardiovascular Disease, Dermatological Diseases and Conditions, Gastrointestinal Disease, Genetic Disorder, Hepatic System Disease, Organismal Injury and Abnormalities, Renal and Urological Disease, Reproductive System Disease
JUP	junction plakoglobin	Plasma Membrane	other		Jup	-3.586	0.000	x	x	x	Cancer, Cardiovascular Disease, Dermatological Diseases and Conditions, Developmental Disorder, Genetic Disorder, Hematological Disease, Immunological Disease, Inflammatory Disease, Organismal Injury and Abnormalities, Renal and Urological Disease, Reproductive System Disease
KLF2	Kruppel-like factor 2 (lung)	Nucleus	transcription regulator		Klf2	-2.807	0.000	x	x	x	Auditory Disease, Cancer, Cardiovascular Disease, Developmental Disorder, Genetic Disorder, Hematological Disease, Immunological Disease, Infectious Disease, Inflammatory Disease, Inflammatory Response, Organismal Injury and Abnormalities, Reproductive System Disease, Skeletal and Muscular Disorders
KLF4	Kruppel-like factor 4 (gut)	Nucleus	transcription regulator		Klf4	-2.383	0.003	x	x	x	Cancer, Cardiovascular Disease, Dermatological Diseases and Conditions, Endocrine System Disorders, Gastrointestinal Disease, Inflammatory Response, Metabolic Disease, Nutritional Disease, Reproductive System Disease, Skeletal and Muscular Disorders
KLF6	Kruppel-like factor 6	Nucleus	transcription regulator		Klf6	-2.373	0.000	x	x	x	Cancer, Cardiovascular Disease, Gastrointestinal Disease, Genetic Disorder, Neurological Disease, Nutritional Disease, Organismal Injury and Abnormalities, Renal and Urological Disease, Reproductive System Disease
LPIN1	lipin 1	Nucleus	phosphatase		Lpin1	-1.797	0.001	x	x	x	Cardiovascular Disease, Connective Tissue Disorders, Dermatological Diseases and Conditions, Endocrine System Disorders, Gastrointestinal Disease, Genetic Disorder, Hematological Disease, Hepatic System Disease, Inflammatory Disease, Metabolic Disease, Neurological Disease, Nutritional Disease, Skeletal and Muscular Disorders
LTBP1	latent transforming growth factor beta binding protein 1	Extracellular Space	other		Ltbp1	-1.522	0.018	x	x	x	Cancer, Cardiovascular Disease, Dermatological Diseases and Conditions, Developmental Disorder, Genetic Disorder, Hematological Disease, Inflammatory Response, Ophthalmic Disease, Reproductive System Disease, Respiratory Disease
LY6E	lymphocyte antigen 6 complex, locus E	Plasma Membrane	other		Ly6e	-1.068	0.041	x	x	x	Cancer, Cardiovascular Disease, Genetic Disorder, Inflammatory Disease, Neurological Disease, Reproductive System Disease, Skeletal and Muscular Disorders
MAP2K1	mitogen-activated protein kinase kinase 1	Cytoplasm	kinase	PD 0325901	Map2k1	-2.388	0.001	x	x	x	Cancer, Cardiovascular Disease, Connective Tissue Disorders, Dermatological Diseases and Conditions, Developmental Disorder, Genetic Disorder, Inflammatory Response, Neurological Disease, Organismal Injury and Abnormalities, Renal and Urological Disease, Skeletal and Muscular Disorders
MAP2K2	mitogen-activated protein kinase kinase 2	Cytoplasm	kinase	PD 0325901	Map2k2	-2.413	0.004	x	x	x	Cancer, Cardiovascular Disease, Dermatological Diseases and Conditions, Developmental Disorder, Genetic Disorder, Immunological Disease, Infectious Disease, Inflammatory Disease, Inflammatory Response, Neurological Disease
MAP2K6	mitogen-activated protein kinase kinase 6	Cytoplasm	kinase		Map2k6	-1.259	0.005	x	x	x	Cancer, Cardiovascular Disease, Developmental Disorder, Genetic Disorder, Organismal Injury and Abnormalities, Renal and Urological Disease, Skeletal and Muscular Disorders
MAP3K5	mitogen-activated protein kinase kinase kinase 5	Cytoplasm	kinase		RGD1306565	-1.321	0.001	x	x	x	Cancer, Cardiovascular Disease, Developmental Disorder, Gastrointestinal Disease, Genetic Disorder, Hematological Disease, Hepatic System Disease, Infectious Disease, Inflammatory Disease, Inflammatory Response, Neurological Disease, Organismal Injury and Abnormalities, Skeletal and Muscular Disorders
MAP4K3	mitogen-activated protein kinase kinase kinase kinase 3	unknown	kinase		Map4k3	-1.755	0.002	x	x	x	Cardiovascular Disease
MAPK1	mitogen-activated protein kinase 1	Cytoplasm	kinase		Mapk1	-1.377	0.006	x	x	x	Cancer, Cardiovascular Disease, Developmental Disorder, Hypersensitivity Response, Infectious Disease, Inflammatory Response, Organismal Injury and Abnormalities, Renal and Urological Disease, Skeletal and Muscular Disorders
MAPK3	mitogen-activated protein kinase 3	Cytoplasm	kinase		Mapk3	-1.198	0.001	x	x	x	Cancer, Cardiovascular Disease, Connective Tissue Disorders, Developmental Disorder, Genetic Disorder, Hypersensitivity Response, Immunological Disease, Inflammatory Disease, Inflammatory Response, Metabolic Disease, Neurological Disease, Nutritional Disease, Psychological Disorders, Reproductive System Disease, Skeletal and Muscular Disorders
MAPK7	mitogen-activated protein kinase 7	Cytoplasm	kinase		Mapk7	-1.117	0.000	x	x	x	Cancer, Cardiovascular Disease, Developmental Disorder, Neurological Disease, Organismal Injury and Abnormalities, Reproductive System Disease, Skeletal and Muscular Disorders
MAPK14	mitogen-activated protein kinase 14	Cytoplasm	kinase	SCIO-469, RO-3201195	Mapk14	-2.297	0.003	x	x	x	Auditory Disease, Cancer, Cardiovascular Disease, Developmental Disorder, Endocrine System Disorders, Gastrointestinal Disease, Hematological Disease, Hypersensitivity Response, Infectious Disease, Inflammatory Disease, Inflammatory Response, Metabolic Disease, Organismal Injury and Abnormalities, Renal and Urological Disease, Respiratory Disease, Skeletal and Muscular Disorders
MAPKAPK2	mitogen-activated protein kinase-activated protein kinase 2	Nucleus	kinase		Mapkapk2	-3.273	0.000	x	x	x	Antimicrobial Response, Cardiovascular Disease, Connective Tissue Disorders, Gastrointestinal Disease, Genetic Disorder, Hematological Disease, Infectious Disease, Inflammatory Disease, Inflammatory Response, Organismal Injury and Abnormalities, Skeletal and Muscular Disorders
MDM2	Mdm2 p53 binding protein homolog (mouse)	Nucleus	transcription regulator		Mdm2	-1.641	0.001	x	x	x	Cancer, Cardiovascular Disease, Connective Tissue Disorders, Dermatological Diseases and Conditions, Developmental Disorder, Gastrointestinal Disease, Genetic Disorder, Hematological Disease, Hepatic System Disease, Immunological Disease, Infectious Disease, Inflammatory Disease, Inflammatory Response, Neurological Disease, Organismal Injury and Abnormalities, Renal and Urological Disease, Reprod…
MFGE8	milk fat globule-EGF factor 8 protein	Extracellular Space	other		Mfge8	-2.837	0.001	x	x	x	Cancer, Cardiovascular Disease, Genetic Disorder, Immunological Disease, Inflammatory Disease, Inflammatory Response, Neurological Disease, Organismal Injury and Abnormalities, Renal and Urological Disease, Reproductive System Disease
MIF	macrophage migration inhibitory factor (glycosylation-inhibiting factor)	Extracellular Space	cytokine		Mif	-2.796	0.001	x	x	x	Cancer, Cardiovascular Disease, Connective Tissue Disorders, Dermatological Diseases and Conditions, Developmental Disorder, Endocrine System Disorders, Gastrointestinal Disease, Genetic Disorder, Hematological Disease, Hepatic System Disease, Hypersensitivity Response, Immunological Disease, Infectious Disease, Inflammatory Disease, Inflammatory Response, Metabolic Disease, Neurological Disease,…
MKL1	megakaryoblastic leukemia (translocation) 1	Nucleus	transcription regulator		Mkl1	-1.216	0.006	x	x	x	Cancer, Cardiovascular Disease, Developmental Disorder, Genetic Disorder, Hematological Disease, Organismal Injury and Abnormalities
MLYCD	malonyl-CoA decarboxylase	Cytoplasm	enzyme		Mlycd	-3.343	0.000	x	x	x	Cardiovascular Disease, Developmental Disorder, Endocrine System Disorders, Gastrointestinal Disease, Genetic Disorder, Hepatic System Disease, Metabolic Disease, Neurological Disease, Renal and Urological Disease, Skeletal and Muscular Disorders
MUS81	MUS81 endonuclease homolog (S. cerevisiae)	Nucleus	enzyme		Mus81	-1.318	0.001	x	x	x	Cancer, Cardiovascular Disease, Dermatological Diseases and Conditions, Developmental Disorder, Hematological Disease, Immunological Disease, Infectious Disease, Organismal Injury and Abnormalities, Renal and Urological Disease
NAB1	NGFI-A binding protein 1 (EGR1 binding protein 1)	Nucleus	transcription regulator		Nab1	-1.289	0.005	x	x	x	Cancer, Cardiovascular Disease, Dermatological Diseases and Conditions, Developmental Disorder, Genetic Disorder, Organismal Injury and Abnormalities
NAMPT	nicotinamide phosphoribosyltransferase	Extracellular Space	cytokine		Nampt	-1.899	0.006	x	x	x	Cancer, Cardiovascular Disease, Connective Tissue Disorders, Dermatological Diseases and Conditions, Gastrointestinal Disease, Genetic Disorder, Immunological Disease, Inflammatory Disease, Nutritional Disease, Organismal Injury and Abnormalities, Reproductive System Disease, Respiratory Disease, Skeletal and Muscular Disorders
NBN	nibrin	Nucleus	other		Nbn	-2.071	0.001	x	x	x	Cancer, Cardiovascular Disease, Connective Tissue Disorders, Dermatological Diseases and Conditions, Developmental Disorder, Endocrine System Disorders, Gastrointestinal Disease, Genetic Disorder, Hematological Disease, Hepatic System Disease, Immunological Disease, Inflammatory Disease, Inflammatory Response, Neurological Disease, Reproductive System Disease, Respiratory Disease, Skeletal and Mu…
NDUFS3	NADH dehydrogenase (ubiquinone) Fe-S protein 3, 30kDa (NADH-coenzyme Q reductase)	Cytoplasm	enzyme		Ndufs3	-1.609	0.001	x	x	x	Cardiovascular Disease, Genetic Disorder, Metabolic Disease, Neurological Disease, Skeletal and Muscular Disorders
NDUFS7	NADH dehydrogenase (ubiquinone) Fe-S protein 7, 20kDa (NADH-coenzyme Q reductase)	Cytoplasm	enzyme		Ndufs7	-4.397	0.000	x	x	x	Cancer, Cardiovascular Disease, Genetic Disorder, Infectious Disease, Metabolic Disease, Neurological Disease, Psychological Disorders, Reproductive System Disease, Skeletal and Muscular Disorders
NDUFV1	NADH dehydrogenase (ubiquinone) flavoprotein 1, 51kDa	Cytoplasm	enzyme		Ndufv1	-2.507	0.001	x	x	x	Cardiovascular Disease, Developmental Disorder, Genetic Disorder, Metabolic Disease, Neurological Disease, Psychological Disorders, Skeletal and Muscular Disorders
NFE2L2	nuclear factor (erythroid-derived 2)-like 2	Nucleus	transcription regulator		Nfe2l2	-2.085	0.002	x	x	x	Cancer, Cardiovascular Disease, Dermatological Diseases and Conditions, Developmental Disorder, Gastrointestinal Disease, Genetic Disorder, Hematological Disease, Hepatic System Disease, Hypersensitivity Response, Immunological Disease, Infectious Disease, Inflammatory Disease, Inflammatory Response, Metabolic Disease, Neurological Disease, Nutritional Disease, Organismal Injury and Abnormalities…
NOTCH1	notch 1	Plasma Membrane	transcription regulator		Notch1	-1.257	0.001	x	x	x	Cancer, Cardiovascular Disease, Dermatological Diseases and Conditions, Developmental Disorder, Endocrine System Disorders, Gastrointestinal Disease, Genetic Disorder, Hematological Disease, Hepatic System Disease, Immunological Disease, Inflammatory Disease, Inflammatory Response, Neurological Disease, Ophthalmic Disease, Organismal Injury and Abnormalities, Reproductive System Disease
NR1H2	nuclear receptor subfamily 1, group H, member 2	Nucleus	ligand-dependent nuclear receptor		Nr1h2	-1.817	0.000	x	x	x	Cancer, Cardiovascular Disease, Connective Tissue Disorders, Endocrine System Disorders, Genetic Disorder, Hematological Disease, Immunological Disease, Infectious Disease, Inflammatory Response, Metabolic Disease, Neurological Disease, Organismal Injury and Abnormalities, Reproductive System Disease, Skeletal and Muscular Disorders
NRP1 (includes EG:18186)	neuropilin 1	Plasma Membrane	transmembrane receptor		Nrp1	-3.275	0.003	x	x	x	Cancer, Cardiovascular Disease, Dermatological Diseases and Conditions, Developmental Disorder, Gastrointestinal Disease, Genetic Disorder, Infectious Disease, Inflammatory Response, Organismal Injury and Abnormalities, Respiratory Disease
NT5E	5'-nucleotidase, ecto (CD73)	Plasma Membrane	phosphatase		Nt5e	-2.362	0.001	x	x	x	Cancer, Cardiovascular Disease, Developmental Disorder, Gastrointestinal Disease, Genetic Disorder, Hematological Disease, Hepatic System Disease, Immunological Disease, Inflammatory Disease, Inflammatory Response, Neurological Disease, Organismal Injury and Abnormalities, Reproductive System Disease, Respiratory Disease
PARP1	poly (ADP-ribose) polymerase 1	Nucleus	enzyme	ABT-888, olaparib, INO-1001	Parp1	-3.046	0.000	x	x	x	Auditory Disease, Cancer, Cardiovascular Disease, Connective Tissue Disorders, Dermatological Diseases and Conditions, Developmental Disorder, Endocrine System Disorders, Genetic Disorder, Hematological Disease, Immunological Disease, Infectious Disease, Inflammatory Disease, Inflammatory Response, Neurological Disease, Nutritional Disease, Organismal Injury and Abnormalities, Renal and Urologica…
PBX3	pre-B-cell leukemia homeobox 3	Nucleus	transcription regulator		Pbx3	-1.936	0.005	x	x	x	Cancer, Cardiovascular Disease, Dermatological Diseases and Conditions, Developmental Disorder, Endocrine System Disorders, Gastrointestinal Disease, Genetic Disorder, Hematological Disease, Metabolic Disease, Organismal Injury and Abnormalities, Respiratory Disease
PCNA	proliferating cell nuclear antigen	Nucleus	enzyme		Pcna	-2.495	0.004	x	x	x	Cancer, Cardiovascular Disease, Dermatological Diseases and Conditions, Endocrine System Disorders, Gastrointestinal Disease, Genetic Disorder, Hematological Disease, Immunological Disease, Metabolic Disease, Neurological Disease, Renal and Urological Disease, Reproductive System Disease, Respiratory Disease, Skeletal and Muscular Disorders
PDE4B	phosphodiesterase 4B, cAMP-specific	Cytoplasm	enzyme	dyphylline, nitroglycerin, arofylline, tetomilast, L 869298, aminophylline, anagrelide, cilomilast, milrinone, rolipram, dipyridamole, L-826,141, roflumilast, tolbutamide, theophylline, pentoxifylline, caffeine	Pde4b	-1.171	0.002	x	x	x	Cardiovascular Disease, Dermatological Diseases and Conditions, Endocrine System Disorders, Gastrointestinal Disease, Genetic Disorder, Hematological Disease, Hepatic System Disease, Immunological Disease, Infectious Disease, Inflammatory Disease, Inflammatory Response, Metabolic Disease, Neurological Disease, Nutritional Disease, Organismal Injury and Abnormalities, Psychological Disorders, Rena…
PDHA1	pyruvate dehydrogenase (lipoamide) alpha 1	Cytoplasm	enzyme		LOC685778	-3.507	0.001	x	x	x	Cardiovascular Disease, Developmental Disorder, Genetic Disorder, Metabolic Disease, Neurological Disease, Skeletal and Muscular Disorders
PDPK1	3-phosphoinositide dependent protein kinase-1	Cytoplasm	kinase		Pdpk1	-2.179	0.001	x	x	x	Cancer, Cardiovascular Disease, Developmental Disorder, Endocrine System Disorders, Gastrointestinal Disease, Genetic Disorder, Hematological Disease, Hepatic System Disease, Metabolic Disease, Organismal Injury and Abnormalities, Renal and Urological Disease, Respiratory Disease, Skeletal and Muscular Disorders
PELP1	proline, glutamate and leucine rich protein 1	Nucleus	other		Pelp1	-1.602	0.001	x	x	x	Cancer, Cardiovascular Disease, Genetic Disorder, Hematological Disease, Reproductive System Disease
PER1	period homolog 1 (Drosophila)	Nucleus	other		Per1	-2.098	0.001	x	x	x	Cancer, Cardiovascular Disease, Dermatological Diseases and Conditions, Genetic Disorder, Immunological Disease, Inflammatory Disease, Reproductive System Disease
PFN1	profilin 1	Cytoplasm	other		Pfn1	-1.888	0.008	x	x	x	Cancer, Cardiovascular Disease, Dermatological Diseases and Conditions, Gastrointestinal Disease, Genetic Disorder, Hepatic System Disease, Immunological Disease, Inflammatory Disease, Inflammatory Response, Neurological Disease, Reproductive System Disease, Skeletal and Muscular Disorders
PIM3	pim-3 oncogene	unknown	kinase		Pim3	-2.566	0.000	x	x	x	Cardiovascular Disease, Developmental Disorder, Organismal Injury and Abnormalities
PLA2G6	phospholipase A2, group VI (cytosolic, calcium-independent)	Cytoplasm	enzyme		Pla2g6	-1.605	0.000	x	x	x	Cancer, Cardiovascular Disease, Connective Tissue Disorders, Developmental Disorder, Endocrine System Disorders, Gastrointestinal Disease, Genetic Disorder, Inflammatory Response, Metabolic Disease, Neurological Disease, Nutritional Disease, Psychological Disorders, Reproductive System Disease, Skeletal and Muscular Disorders
PLXND1	plexin D1	Plasma Membrane	transmembrane receptor		Plxnd1	-2.651	0.001	x	x	x	Cardiovascular Disease, Dermatological Diseases and Conditions, Developmental Disorder, Hematological Disease, Immunological Disease, Infectious Disease, Inflammatory Disease, Respiratory Disease
PNPLA2	patatin-like phospholipase domain containing 2	Cytoplasm	enzyme		Pnpla2	-3.093	0.000	x	x	x	Cardiovascular Disease, Developmental Disorder, Endocrine System Disorders, Gastrointestinal Disease, Genetic Disorder, Hematological Disease, Hepatic System Disease, Metabolic Disease, Nutritional Disease
PPID	peptidylprolyl isomerase D	Cytoplasm	enzyme		Ppid	-2.197	0.006	x	x	x	Cardiovascular Disease, Immunological Disease, Inflammatory Disease, Neurological Disease
PPIF	peptidylprolyl isomerase F	Cytoplasm	enzyme		Ppif	-2.217	0.002	x	x	x	Cancer, Cardiovascular Disease, Dermatological Diseases and Conditions, Genetic Disorder, Reproductive System Disease
PPP2CA	protein phosphatase 2, catalytic subunit, alpha isozyme	Cytoplasm	phosphatase		Ppp2ca	-3.229	0.001	x	x	x	Cancer, Cardiovascular Disease, Connective Tissue Disorders, Dermatological Diseases and Conditions, Developmental Disorder, Genetic Disorder, Hematological Disease, Immunological Disease, Inflammatory Disease, Reproductive System Disease, Skeletal and Muscular Disorders
PPP3CA	protein phosphatase 3, catalytic subunit, alpha isozyme	Cytoplasm	phosphatase	ISAtx-247, tacrolimus, pimecrolimus, cyclosporin A	Ppp3ca	-2.161	0.005	x	x	x	Cancer, Cardiovascular Disease, Connective Tissue Disorders, Dermatological Diseases and Conditions, Developmental Disorder, Endocrine System Disorders, Gastrointestinal Disease, Genetic Disorder, Hematological Disease, Hepatic System Disease, Immunological Disease, Infectious Disease, Inflammatory Disease, Inflammatory Response, Metabolic Disease, Neurological Disease, Ophthalmic Disease, Organi…
PPP3CB	protein phosphatase 3, catalytic subunit, beta isozyme	unknown	phosphatase	ISAtx-247, tacrolimus, pimecrolimus, cyclosporin A	Ppp3cb	-1.575	0.005	x	x	x	Cancer, Cardiovascular Disease, Connective Tissue Disorders, Dermatological Diseases and Conditions, Developmental Disorder, Endocrine System Disorders, Gastrointestinal Disease, Genetic Disorder, Hematological Disease, Hepatic System Disease, Immunological Disease, Infectious Disease, Inflammatory Disease, Inflammatory Response, Metabolic Disease, Neurological Disease, Ophthalmic Disease, Organi…
PRKAG2	protein kinase, AMP-activated, gamma 2 non-catalytic subunit	Cytoplasm	kinase		Prkag2	-2.446	0.001	x	x	x	Cardiovascular Disease, Developmental Disorder, Genetic Disorder, Infectious Disease, Metabolic Disease, Neurological Disease, Psychological Disorders
PRKCD	protein kinase C, delta	Cytoplasm	kinase		Prkcd	-1.305	0.001	x	x	x	Cancer, Cardiovascular Disease, Dermatological Diseases and Conditions, Developmental Disorder, Endocrine System Disorders, Gastrointestinal Disease, Genetic Disorder, Immunological Disease, Infectious Disease, Inflammatory Disease, Inflammatory Response, Metabolic Disease, Neurological Disease, Organismal Injury and Abnormalities, Psychological Disorders, Renal and Urological Disease, Reproducti…
PRKCE	protein kinase C, epsilon	Cytoplasm	kinase		Prkce	-2.766	0.001	x	x	x	Cancer, Cardiovascular Disease, Dermatological Diseases and Conditions, Developmental Disorder, Endocrine System Disorders, Gastrointestinal Disease, Genetic Disorder, Hepatic System Disease, Hypersensitivity Response, Immunological Disease, Infectious Disease, Inflammatory Disease, Inflammatory Response, Metabolic Disease, Neurological Disease, Organismal Injury and Abnormalities, Reproductive S…
PRKCH	protein kinase C, eta	Cytoplasm	kinase		Prkch	-1.617	0.001	x	x	x	Cancer, Cardiovascular Disease, Dermatological Diseases and Conditions, Genetic Disorder, Hematological Disease, Infectious Disease, Neurological Disease, Organismal Injury and Abnormalities, Renal and Urological Disease, Reproductive System Disease, Skeletal and Muscular Disorders
PRNP	prion protein	Plasma Membrane	other		Prnp	-3.181	0.003	x	x	x	Cancer, Cardiovascular Disease, Connective Tissue Disorders, Developmental Disorder, Gastrointestinal Disease, Genetic Disorder, Immunological Disease, Infectious Disease, Inflammatory Disease, Inflammatory Response, Metabolic Disease, Neurological Disease, Organismal Injury and Abnormalities, Psychological Disorders, Reproductive System Disease, Skeletal and Muscular Disorders
PTEN	phosphatase and tensin homolog	Cytoplasm	phosphatase		Pten	-1.214	0.008	x	x	x	Cancer, Cardiovascular Disease, Connective Tissue Disorders, Dermatological Diseases and Conditions, Developmental Disorder, Endocrine System Disorders, Gastrointestinal Disease, Genetic Disorder, Hematological Disease, Hepatic System Disease, Hypersensitivity Response, Immunological Disease, Infectious Disease, Inflammatory Disease, Inflammatory Response, Metabolic Disease, Neurological Disease,…
RAB1A	RAB1A, member RAS oncogene family	Cytoplasm	enzyme		Rab1	-1.475	0.015	x	x	x	Cardiovascular Disease, Developmental Disorder, Skeletal and Muscular Disorders
RAB2A	RAB2A, member RAS oncogene family	Cytoplasm	enzyme		Rab2a	-2.343	0.001	x	x	x	Cancer, Cardiovascular Disease, Connective Tissue Disorders, Developmental Disorder, Immunological Disease, Infectious Disease, Inflammatory Disease, Reproductive System Disease, Skeletal and Muscular Disorders
RAF1	v-raf-1 murine leukemia viral oncogene homolog 1	Cytoplasm	kinase	vemurafenib, sorafenib	Raf1	-1.687	0.001	x	x	x	Cancer, Cardiovascular Disease, Dermatological Diseases and Conditions, Developmental Disorder, Gastrointestinal Disease, Genetic Disorder, Hematological Disease, Hepatic System Disease, Infectious Disease, Ophthalmic Disease, Organismal Injury and Abnormalities, Renal and Urological Disease, Skeletal and Muscular Disorders
RARB	retinoic acid receptor, beta	Nucleus	ligand-dependent nuclear receptor	etretinate, adapalene, 13-cis-retinoic acid, tazarotene, acitretin, tretinoin, 9-cis-retinoic acid, fenretinide	Rarb	-3.022	0.001	x	x	x	Cancer, Cardiovascular Disease, Connective Tissue Disorders, Dermatological Diseases and Conditions, Developmental Disorder, Endocrine System Disorders, Genetic Disorder, Hematological Disease, Infectious Disease, Inflammatory Disease, Neurological Disease, Ophthalmic Disease, Renal and Urological Disease, Reproductive System Disease, Respiratory Disease, Skeletal and Muscular Disorders
RASA1	RAS p21 protein activator (GTPase activating protein) 1	Cytoplasm	transporter		Rasa1	-2.708	0.000	x	x	x	Cancer, Cardiovascular Disease, Dermatological Diseases and Conditions, Developmental Disorder, Genetic Disorder, Inflammatory Response, Neurological Disease, Organismal Injury and Abnormalities
RB1CC1	RB1-inducible coiled-coil 1	Nucleus	other		Rb1cc1	-1.833	0.001	x	x	x	Cancer, Cardiovascular Disease, Gastrointestinal Disease, Hepatic System Disease, Infectious Disease, Organismal Injury and Abnormalities, Reproductive System Disease
RCSD1	RCSD domain containing 1	unknown	other		Rcsd1	-1.438	0.004	x	x	x	Cardiovascular Disease, Connective Tissue Disorders, Immunological Disease, Inflammatory Disease, Organismal Injury and Abnormalities, Skeletal and Muscular Disorders
RELA	v-rel reticuloendotheliosis viral oncogene homolog A (avian)	Nucleus	transcription regulator	NF-kappaB decoy	Rela	-1.517	0.001	x	x	x	Antimicrobial Response, Cancer, Cardiovascular Disease, Connective Tissue Disorders, Dermatological Diseases and Conditions, Developmental Disorder, Endocrine System Disorders, Gastrointestinal Disease, Genetic Disorder, Hematological Disease, Hepatic System Disease, Immunological Disease, Infectious Disease, Inflammatory Disease, Inflammatory Response, Metabolic Disease, Neurological Disease, Op…
RPS6KB1	ribosomal protein S6 kinase, 70kDa, polypeptide 1	Cytoplasm	kinase		Rps6kb1	-1.162	0.014	x	x	x	Cancer, Cardiovascular Disease, Dermatological Diseases and Conditions, Developmental Disorder, Endocrine System Disorders, Gastrointestinal Disease, Genetic Disorder, Hematological Disease, Metabolic Disease, Neurological Disease, Nutritional Disease, Organismal Injury and Abnormalities, Respiratory Disease
S100A8	S100 calcium binding protein A8	Cytoplasm	other		S100a8	1.925	0.005	x	x	x	Cancer, Cardiovascular Disease, Connective Tissue Disorders, Dermatological Diseases and Conditions, Endocrine System Disorders, Gastrointestinal Disease, Genetic Disorder, Immunological Disease, Infectious Disease, Inflammatory Disease, Inflammatory Response, Reproductive System Disease, Skeletal and Muscular Disorders
S100A9	S100 calcium binding protein A9	Cytoplasm	other		S100a9	1.349	0.005	x	x	x	Cancer, Cardiovascular Disease, Connective Tissue Disorders, Dermatological Diseases and Conditions, Genetic Disorder, Hematological Disease, Immunological Disease, Infectious Disease, Inflammatory Disease, Inflammatory Response, Neurological Disease, Organismal Injury and Abnormalities, Reproductive System Disease, Respiratory Disease, Skeletal and Muscular Disorders
SCOC	short coiled-coil protein	Cytoplasm	other		Scoc	-2.040	0.003	x	x	x	Cardiovascular Disease, Genetic Disorder, Neurological Disease, Skeletal and Muscular Disorders
SDHA (includes EG:157074)	succinate dehydrogenase complex, subunit A, flavoprotein (Fp)	Cytoplasm	enzyme		Sdha	-2.677	0.007	x	x	x	Cardiovascular Disease, Developmental Disorder, Genetic Disorder, Metabolic Disease, Neurological Disease, Skeletal and Muscular Disorders
SLC25A4	solute carrier family 25 (mitochondrial carrier; adenine nucleotide translocator), member 4	Cytoplasm	transporter		Slc25a4	-1.952	0.001	x	x	x	Cardiovascular Disease, Developmental Disorder, Genetic Disorder, Neurological Disease, Ophthalmic Disease, Psychological Disorders, Skeletal and Muscular Disorders
SLC27A1	solute carrier family 27 (fatty acid transporter), member 1	Plasma Membrane	transporter		Slc27a1	-1.846	0.001	x	x	x	Cancer, Cardiovascular Disease, Endocrine System Disorders, Genetic Disorder, Metabolic Disease, Neurological Disease, Nutritional Disease, Reproductive System Disease, Skeletal and Muscular Disorders
SLC37A4	solute carrier family 37 (glucose-6-phosphate transporter), member 4	Cytoplasm	transporter		Slc37a4	-1.543	0.002	x	x	x	Cardiovascular Disease, Developmental Disorder, Endocrine System Disorders, Genetic Disorder, Hematological Disease, Inflammatory Response, Metabolic Disease, Neurological Disease
SLC9A1	solute carrier family 9 (sodium/hydrogen exchanger), member 1	Plasma Membrane	ion channel	amiloride, amiloride/hydrochlorothiazide	Slc9a1	-1.788	0.001	x	x	x	Cardiovascular Disease, Connective Tissue Disorders, Dermatological Diseases and Conditions, Developmental Disorder, Gastrointestinal Disease, Genetic Disorder, Hematological Disease, Inflammatory Disease, Inflammatory Response, Metabolic Disease, Neurological Disease, Organismal Injury and Abnormalities, Reproductive System Disease, Respiratory Disease, Skeletal and Muscular Disorders
SMAD2	SMAD family member 2	Nucleus	transcription regulator		Smad2	-1.066	0.005	x	x	x	Cancer, Cardiovascular Disease, Connective Tissue Disorders, Developmental Disorder, Endocrine System Disorders, Gastrointestinal Disease, Genetic Disorder, Hepatic System Disease, Immunological Disease, Infectious Disease, Inflammatory Disease, Neurological Disease, Organismal Injury and Abnormalities, Reproductive System Disease, Skeletal and Muscular Disorders
SMARCB1	SWI/SNF related, matrix associated, actin dependent regulator of chromatin, subfamily b, member 1	Nucleus	transcription regulator		Smarcb1	-1.968	0.001	x	x	x	Cancer, Cardiovascular Disease, Endocrine System Disorders, Genetic Disorder, Hematological Disease, Immunological Disease, Infectious Disease, Metabolic Disease, Neurological Disease, Reproductive System Disease, Skeletal and Muscular Disorders
SMTN	smoothelin	Extracellular Space	other		Smtn	-3.491	0.000	x	x	x	Cancer, Cardiovascular Disease, Developmental Disorder, Gastrointestinal Disease, Genetic Disorder, Infectious Disease, Inflammatory Response, Neurological Disease, Renal and Urological Disease, Reproductive System Disease, Skeletal and Muscular Disorders
SOD1	superoxide dismutase 1, soluble	Cytoplasm	enzyme		Sod1	-2.516	0.001	x	x	x	Auditory Disease, Cancer, Cardiovascular Disease, Dermatological Diseases and Conditions, Developmental Disorder, Endocrine System Disorders, Gastrointestinal Disease, Genetic Disorder, Hepatic System Disease, Immunological Disease, Inflammatory Disease, Inflammatory Response, Metabolic Disease, Neurological Disease, Nutritional Disease, Ophthalmic Disease, Organismal Injury and Abnormalities, Re…
SOD2	superoxide dismutase 2, mitochondrial	Cytoplasm	enzyme		Sod2	-2.694	0.005	x	x	x	Cancer, Cardiovascular Disease, Connective Tissue Disorders, Dermatological Diseases and Conditions, Developmental Disorder, Endocrine System Disorders, Gastrointestinal Disease, Genetic Disorder, Hematological Disease, Hepatic System Disease, Immunological Disease, Infectious Disease, Inflammatory Disease, Inflammatory Response, Metabolic Disease, Neurological Disease, Nutritional Disease, Organ…
SOX4	SRY (sex determining region Y)-box 4	Nucleus	transcription regulator		Sox4	-1.198	0.008	x	x	x	Cancer, Cardiovascular Disease, Developmental Disorder, Gastrointestinal Disease, Genetic Disorder, Hepatic System Disease, Infectious Disease, Neurological Disease, Organismal Injury and Abnormalities, Reproductive System Disease, Respiratory Disease
SP110	SP110 nuclear body protein	Nucleus	other		Sp110	-1.466	0.007	x	x	x	Cancer, Cardiovascular Disease, Gastrointestinal Disease, Genetic Disorder, Hepatic System Disease, Infectious Disease, Reproductive System Disease
SPHK2	sphingosine kinase 2	Cytoplasm	kinase		Sphk2	-1.761	0.001	x	x	x	Cardiovascular Disease, Developmental Disorder, Hematological Disease, Immunological Disease, Inflammatory Response, Neurological Disease, Organismal Injury and Abnormalities, Reproductive System Disease, Skeletal and Muscular Disorders
SREBF1	sterol regulatory element binding transcription factor 1	Nucleus	transcription regulator		Srebf1	-1.085	0.001	x	x	x	Cardiovascular Disease, Connective Tissue Disorders, Developmental Disorder, Endocrine System Disorders, Gastrointestinal Disease, Genetic Disorder, Hematological Disease, Hepatic System Disease, Inflammatory Response, Metabolic Disease, Neurological Disease, Nutritional Disease, Organismal Injury and Abnormalities, Renal and Urological Disease, Reproductive System Disease
STAT1	signal transducer and activator of transcription 1, 91kDa	Nucleus	transcription regulator		Stat1	-1.868	0.001	x	x	x	Antimicrobial Response, Cancer, Cardiovascular Disease, Connective Tissue Disorders, Dermatological Diseases and Conditions, Developmental Disorder, Gastrointestinal Disease, Genetic Disorder, Hematological Disease, Hepatic System Disease, Immunological Disease, Infectious Disease, Inflammatory Disease, Inflammatory Response, Neurological Disease, Ophthalmic Disease, Organismal Injury and Abnorma…
STAT3	signal transducer and activator of transcription 3 (acute-phase response factor)	Nucleus	transcription regulator		Stat3	-2.304	0.000	x	x	x	Cancer, Cardiovascular Disease, Connective Tissue Disorders, Dermatological Diseases and Conditions, Developmental Disorder, Endocrine System Disorders, Gastrointestinal Disease, Genetic Disorder, Hematological Disease, Hepatic System Disease, Hypersensitivity Response, Immunological Disease, Infectious Disease, Inflammatory Disease, Inflammatory Response, Metabolic Disease, Neurological Disease,…
STIM1	stromal interaction molecule 1	Plasma Membrane	other		Stim1	-1.537	0.001	x	x	x	Cancer, Cardiovascular Disease, Developmental Disorder, Genetic Disorder, Hematological Disease, Hypersensitivity Response, Immunological Disease, Inflammatory Response, Neurological Disease, Organismal Injury and Abnormalities
STK39	serine threonine kinase 39	Nucleus	kinase		Stk39	-1.815	0.001	x	x	x	Cardiovascular Disease, Endocrine System Disorders, Infectious Disease
SUPV3L1	suppressor of var1, 3-like 1 (S. cerevisiae)	Cytoplasm	enzyme		Supv3l1	-1.561	0.000	x	x	x	Cardiovascular Disease, Genetic Disorder, Hematological Disease
SURF1	surfeit 1	Cytoplasm	enzyme		Surf1	-2.112	0.002	x	x	x	Cardiovascular Disease, Developmental Disorder, Genetic Disorder, Metabolic Disease, Neurological Disease, Skeletal and Muscular Disorders
TFAM	transcription factor A, mitochondrial	Cytoplasm	transcription regulator		Tfam	-2.352	0.000	x	x	x	Cancer, Cardiovascular Disease, Connective Tissue Disorders, Endocrine System Disorders, Gastrointestinal Disease, Metabolic Disease, Neurological Disease, Respiratory Disease, Skeletal and Muscular Disorders
TGFB2	transforming growth factor, beta 2	Extracellular Space	growth factor	AP-12009	Tgfb2	-1.624	0.010	x	x	x	Cancer, Cardiovascular Disease, Connective Tissue Disorders, Dental Disease, Dermatological Diseases and Conditions, Developmental Disorder, Gastrointestinal Disease, Genetic Disorder, Hematological Disease, Hepatic System Disease, Immunological Disease, Infectious Disease, Inflammatory Disease, Inflammatory Response, Neurological Disease, Organismal Injury and Abnormalities, Reproductive System …
TMEM43	transmembrane protein 43	Nucleus	other		Tmem43	-1.959	0.002	x	x	x	Cardiovascular Disease, Developmental Disorder, Genetic Disorder
TOR2A	torsin family 2, member A	Extracellular Space	other		Tor2a	-1.151	0.001	x	x	x	Cancer, Cardiovascular Disease, Infectious Disease, Reproductive System Disease
TSC2	tuberous sclerosis 2	Cytoplasm	other		Tsc2	-1.138	0.002	x	x	x	Cancer, Cardiovascular Disease, Dermatological Diseases and Conditions, Developmental Disorder, Endocrine System Disorders, Gastrointestinal Disease, Genetic Disorder, Hematological Disease, Hepatic System Disease, Inflammatory Response, Metabolic Disease, Neurological Disease, Organismal Injury and Abnormalities, Renal and Urological Disease, Reproductive System Disease, Respiratory Disease
TUBG1	tubulin, gamma 1	Cytoplasm	other	epothilone B, ixabepilone, colchicine/probenecid, XRP9881, eribulin, AL 108, EC145, NPI-2358, milataxel, TPI 287, TTI-237, docetaxel, vinflunine, vinorelbine, vincristine, vinblastine, paclitaxel, podophyllotoxin, colchicine	Tubg1	-2.633	0.000	x	x	x	Cancer, Cardiovascular Disease, Connective Tissue Disorders, Dermatological Diseases and Conditions, Developmental Disorder, Endocrine System Disorders, Gastrointestinal Disease, Genetic Disorder, Hematological Disease, Immunological Disease, Infectious Disease, Inflammatory Disease, Metabolic Disease, Ophthalmic Disease, Organismal Injury and Abnormalities, Renal and Urological Disease, Reproduc…
TXN2	thioredoxin 2	Cytoplasm	enzyme		Txn2	-2.743	0.001	x	x	x	Cardiovascular Disease
TXNIP	thioredoxin interacting protein	Cytoplasm	other		Txnip	-3.257	0.001	x	x	x	Cancer, Cardiovascular Disease, Dermatological Diseases and Conditions, Endocrine System Disorders, Gastrointestinal Disease, Genetic Disorder, Hematological Disease, Hepatic System Disease, Immunological Disease, Infectious Disease, Inflammatory Response, Metabolic Disease, Neurological Disease, Organismal Injury and Abnormalities, Psychological Disorders, Renal and Urological Disease, Reproduct…
UBE4B	ubiquitination factor E4B	Cytoplasm	enzyme		Ube4b	-1.422	0.010	x	x	x	Cardiovascular Disease, Genetic Disorder, Neurological Disease, Organismal Injury and Abnormalities
USF1	upstream transcription factor 1	Nucleus	transcription regulator		Usf1	-1.784	0.000	x	x	x	Cancer, Cardiovascular Disease, Endocrine System Disorders, Genetic Disorder, Metabolic Disease, Neurological Disease
VHL	von Hippel-Lindau tumor suppressor	Nucleus	other		Vhl	-1.039	0.021	x	x	x	Cancer, Cardiovascular Disease, Connective Tissue Disorders, Dermatological Diseases and Conditions, Developmental Disorder, Gastrointestinal Disease, Genetic Disorder, Hematological Disease, Hepatic System Disease, Immunological Disease, Inflammatory Disease, Inflammatory Response, Neurological Disease, Organismal Injury and Abnormalities, Renal and Urological Disease, Reproductive System Diseas…
VIM	vimentin	Cytoplasm	other		Vim	-3.444	0.002	x	x	x	Cancer, Cardiovascular Disease, Connective Tissue Disorders, Dermatological Diseases and Conditions, Endocrine System Disorders, Gastrointestinal Disease, Genetic Disorder, Immunological Disease, Inflammatory Disease, Inflammatory Response, Metabolic Disease, Neurological Disease, Organismal Injury and Abnormalities, Psychological Disorders, Reproductive System Disease, Respiratory Disease, Skele…
VWF	von Willebrand factor	Extracellular Space	other		Vwf	-2.881	0.003	x	x	x	Cancer, Cardiovascular Disease, Dermatological Diseases and Conditions, Endocrine System Disorders, Gastrointestinal Disease, Genetic Disorder, Hematological Disease, Immunological Disease, Infectious Disease, Inflammatory Disease, Inflammatory Response, Metabolic Disease, Neurological Disease, Ophthalmic Disease, Organismal Injury and Abnormalities, Renal and Urological Disease, Respiratory Dise…
XBP1 (includes EG:140614)	X-box binding protein 1	Nucleus	transcription regulator		Xbp1	-2.680	0.001	x	x	x	Cancer, Cardiovascular Disease, Dermatological Diseases and Conditions, Developmental Disorder, Gastrointestinal Disease, Genetic Disorder, Hematological Disease, Hepatic System Disease, Immunological Disease, Infectious Disease, Inflammatory Disease, Inflammatory Response, Neurological Disease, Organismal Injury and Abnormalities, Psychological Disorders, Respiratory Disease, Skeletal and Muscul…
ZFP36	zinc finger protein 36, C3H type, homolog (mouse)	Nucleus	transcription regulator		Zfp36	-1.350	0.048	x	x	x	Cancer, Cardiovascular Disease, Connective Tissue Disorders, Dermatological Diseases and Conditions, Developmental Disorder, Genetic Disorder, Immunological Disease, Inflammatory Disease, Inflammatory Response, Metabolic Disease, Nutritional Disease, Ophthalmic Disease, Organismal Injury and Abnormalities, Reproductive System Disease, Respiratory Disease, Skeletal and Muscular Disorders
